# Supplementary material for: Moonlighting Proteins and Cardiopathy in the Spatial Response of MCF‐7 Breast Cancer Cells to Tamoxifen
Source: Proteomics Clin Appl. 2019 Jul 25;13(5):1900029. doi: 10.1002/prca.201900029 (PMC6771495; doi:10.1002/prca.201900029)
Supplement: Supplementary file 1 — Supporting Information [file PRCA-13-na-s005.xlsx]

## Sheet: iPathway_metanalysis_Pathways
Supplementary Table 1: Overall “relaxed” response set (TAM-270) for which proteins were selected as differentially expressed proteins (DE) out of a total of proteins with measured expression in the merged union of each sample type (C,N,T).
General response data set (270-TAM)
		logfc: Fold of changes (log2 SILAC ratio)
entity	Gene Symbol	logfc Cytoplasm_C	adjusted p-value (C)	logfc Nuclear_N	adjusted p-value (N)	logfc Total_T	adjusted p-value (T
16	AARS	1.75561	0.0308557	Not Quantified		2.40855	0.112903
28976	ACAD9	0.688673	0.311888	3.2297	0.00150099	-1.75098	0.397425
39	ACAT2	0.702125	1	Not Quantified		3.54102	0.0260604
55	ACPP	Not Quantified		-3.10743	0.000121096	Not Quantified
58	ACTA1	-2.88715	1.84e-05	-2.79006	1	Not Quantified
88	ACTN2	-2.92873	9.03e-05	-2.18692	0.0057597	Not Quantified
132	ADK	0.852079	0.317311	Not Quantified		3.52557	0.0266073
203	AK1	1.84768	1	Not Quantified		3.05015	0.037549
210	ALAD	1.14117	1	Not Quantified		3.08173	0.0359422
226	ALDOA	1.21325	0.045008	0.0117819	0.812643	2.00105	0.163571
8125	ANP32A	1.41148	0.0410966	0.802814	0.527634	1.59154	0.230101
301	ANXA1	-0.255804	0.724766	-2.35653	0.00137205	2.01582	0.160802
8639	AOC3	Not Quantified		Not Quantified		-4.05182	0.000215397
151516	ASPRV1	-2.84011	2.52e-05	Not Quantified		-3.40747	0.029886
488	ATP2A2	-2.17208	0.00427781	-0.662232	0.277579	-1.8903	0.407262
522	ATP5J	Not Quantified		Not Quantified		-2.76063	0.0312714
10632	ATP5L	0.420186	0.529874	1.4599	0.253399	-2.75838	0.0498634
563	AZGP1	-0.375628	0.595354	Not Quantified		-2.94642	0.032228
55973	BCAP29	Not Quantified		Not Quantified		-2.70022	0.0187821
79184	BRCC3	Not Quantified		Not Quantified		-2.35034	0.0454724
56244	BTNL2	-0.04375	0.883153	0.750092	0.62261	4.09441	0.0133946
8209	C21orf33	-1.52205	0.0248533	0.010923	0.801603	-0.931343	0.855505
84267	C9orf64	Not Quantified		Not Quantified		2.37457	0.0490005
760	CA2	2.05033	0.0111824	1.92676	0.0704069	3.40558	0.0398474
810	CALML3	-2.95702	0.000127214	1.01571	0.39272	-4.85555	0.00055373
51806	CALML5	-2.75156	0.000244923	-2.97177	6.49e-05	-2.70972	0.120184
23581	CASP14	-1.78717	0.00829753	-2.48811	0.000767178	-2.96736	0.0669762
873	CBR1	0.918768	1	Not Quantified		3.29455	0.0451795
874	CBR3	1.25731	1	Not Quantified		3.49518	0.0197474
124808	CCDC43	Not Quantified		Not Quantified		2.75578	0.0248195
283951	CCSMST1	Not Quantified		Not Quantified		-2.97528	0.00867376
908	CCT6A	0.572502	0.521264	2.51478	0.0350234	0.750178	0.453002
1041	CDSN	Not Quantified		Not Quantified		-3.1614	0.0106434
26097	CHTOP	0.249263	0.700734	0.0851526	0.929348	-2.60428	0.0485628
55847	CISD1	-0.265102	0.669418	1.614	0.199407	-3.0037	0.0280534
1160	CKMT2	-2.93479	8.72e-05	-3.34829	1	Not Quantified
23155	CLCC1	0.354114	1	Not Quantified		2.78182	0.0493595
1277	COL1A1	Not Quantified		Not Quantified		-3.37141	0.00570762
1278	COL1A2	Not Quantified		Not Quantified		-5.60163	1e-06
1291	COL6A1	Not Quantified		-1.96269	0.0125105	0.832769	0.403864
1292	COL6A2	Not Quantified		-2.4972	0.000736277	-3.94293	0.00194954
1293	COL6A3	Not Quantified		-1.12778	0.129682	-2.65481	0.0430794
57017	COQ9	Not Quantified		-1.90682	0.0150284	-0.998645	0.694767
116228	COX20	-0.546414	0.433767	-0.142688	0.721347	-3.08058	0.0231888
9377	COX5A	-0.380765	0.725474	-0.00179007	0.789384	-4.26111	0.00397523
1329	COX5B	-0.564265	0.416282	0.000721115	0.791794	-3.92616	0.00908802
1340	COX6B1	1.43723	0.0800239	1.09491	0.390714	-3.46328	0.00463433
9167	COX7A2L	Not Quantified		1.76863	0.139621	-3.04347	0.0148376
55313	CPPED1	Not Quantified		Not Quantified		3.52582	0.0165255
9696	CROCC	0.60521	0.372293	0.359859	0.892757	3.31787	0.0381638
1410	CRYAB	-1.69082	0.0289835	-4.33853	1	Not Quantified
1475	CSTA	-1.68678	0.0294023	Not Quantified		-2.51268	0.143354
1476	CSTB	0.740453	0.391543	-2.42082	0.00103604	0.940054	0.386899
1514	CTSL	-1.59231	0.0352345	Not Quantified		0.346985	0.615183
8452	CUL3	-1.9025	0.00492347	Not Quantified		0.487075	0.525959
8451	CUL4A	Not Quantified		2.85519	0.0133115	0.278461	0.607839
1727	CYB5R3	0.384934	0.56333	2.20892	0.0352971	-2.17742	0.278872
55157	DARS2	-0.657969	0.340657	-1.60047	0.023907	-1.46287	0.540019
28988	DBNL	Not Quantified		Not Quantified		2.47322	0.0413595
117159	DCD	-3.87894	1e-06	-4.51299	1e-06	-2.59335	0.126318
1674	DES	-1.80309	0.0192448	-3.68826	5.98e-06	-0.881454	0.887337
1676	DFFA	Not Quantified		Not Quantified		2.54836	0.0362388
1756	DMD	-5.94457	1e-06	-5.3425	1e-06	-4.2443	0.00358783
29103	DNAJC15	Not Quantified		Not Quantified		-2.47193	0.0338595
1808	DPYSL2	0.477988	1	Not Quantified		3.19901	0.0272788
1823	DSC1	-2.59379	0.00056724	-2.60577	0.000446508	-1.51998	0.509858
1828	DSG1	-2.57098	0.000638045	-2.21223	0.00238449	-2.54608	0.158788
1832	DSP	-2.49403	0.000942125	-2.57527	0.000474444	-0.72726	0.914862
10682	EBP	1.32648	0.107727	2.6368	0.0229236	-1.51272	0.378399
23644	EDC4	-1.93434	0.0111401	Not Quantified		0.404685	0.586163
83460	EMC6	Not Quantified		Not Quantified		-2.63944	0.0421058
2130	EWSR1	1.42401	0.0393576	2.19626	0.069306	0.758303	0.450486
51013	EXOSC1	Not Quantified		Not Quantified		-2.62202	0.0231046
2171	FABP5	-0.742096	0.280793	-3.56126	2.18e-06	-3.59398	0.0194557
2184	FAH	Not Quantified		Not Quantified		2.52321	0.037889
2203	FBP1	1.07581	0.198106	1.78505	0.0967535	4.01453	0.0191594
8789	FBP2	1.15763	1	Not Quantified		3.98422	0.0156772
2266	FGG	-3.22999	2.95e-05	-2.30059	0.00379325	Not Quantified
11153	FICD	6.51918	1e-06	8.29554	1e-06	2.79776	0.0662605
2318	FLNC	Not Quantified		2.34162	0.0451183	Not Quantified
8880	FUBP1	-1.79832	0.0195918	-2.08033	0.00408492	0.368712	0.532889
65991	FUNDC2	0.317767	0.75302	Not Quantified		-3.0194	0.0158537
9648	GCC2	Not Quantified		-4.76012	1e-06	-0.533514	0.853203
79153	GDPD3	1.60122	0.0207077	1.97757	0.106058	0.620211	0.494309
79017	GGCT	0.0852886	0.98686	-1.82787	0.0110251	1.77425	0.20127
51218	GLRX5	-0.516223	0.456529	-0.123748	0.738091	-3.41798	0.00948447
2762	GMDS	0.149259	1	Not Quantified		2.65428	0.0299455
51292	GMPR2	1.30638	1	Not Quantified		3.74878	0.00305532
10672	GNA13	1.22132	0.0437352	3.13035	0.00754515	-1.01281	0.80405
2771	GNAI2	-0.251728	0.729338	2.08185	0.0486337	-1.88715	0.338786
2776	GNAQ	0.618521	0.362202	2.55395	0.0279063	-1.32279	0.489612
2778	GNAS	0.675364	0.229475	2.41965	0.020033	-1.18413	0.838612
2782	GNB1	0.439676	0.395371	2.6478	0.010324	-1.28965	0.766414
2783	GNB2	0.543892	0.420993	3.14595	0.00202358	-1.71719	0.412871
10007	GNPDA1	0.70611	1	Not Quantified		4.23986	0.00957712
2805	GOT1	0.441483	0.635966	Not Quantified		3.2814	0.0366578
284110	GSDMA	Not Quantified		Not Quantified		-2.74584	0.03245
2937	GSS	0.484499	0.597138	Not Quantified		5.2442	0.00217389
9328	GTF3C5	Not Quantified		Not Quantified		-2.61812	0.0233413
3034	HAL	Not Quantified		Not Quantified		-3.56808	0.0204177
23438	HARS2	-1.50693	0.0457539	0.317072	0.88566	-1.7302	0.329806
3043	HBB	-2.52176	0.000819687	-2.81238	0.000164342	-1.46395	0.539444
25994	HIGD1A	Not Quantified		Not Quantified		-3.40724	0.00551385
84681	HINT2	1.96602	0.00460033	2.0036	0.101005	-4.20367	0.0046029
3145	HMBS	0.439783	1	Not Quantified		3.5451	0.0160276
3417	IDH1	1.63222	0.0454292	1.95099	0.111424	2.88245	0.0644871
3493	IGHA1	-2.878	0.00019008	Not Quantified		-0.663031	0.97514
3500	IGHG1	-3.65038	2.49e-06	Not Quantified		-1.59645	0.322206
3512	IGJ	-3.89907	1e-06	Not Quantified		Not Quantified
28908	IGKV41	-3.40437	1.09e-05	Not Quantified		0.042084	0.703445
3547	IGSF1	-1.77601	0.0193871	0.177981	0.987212	-1.38496	0.520084
81689	ISCA1	Not Quantified		Not Quantified		-2.8289	0.026294
3675	ITGA3	-0.134493	0.864322	-1.68971	0.0295315	1.03844	0.3593
55677	IWS1	Not Quantified		-2.47794	0.00191264	-0.124409	0.779908
8570	KHSRP	-0.426567	0.67798	-1.59009	0.0247235	-0.242123	0.8109
57698	KIAA1598	Not Quantified		Not Quantified		2.77429	0.0239719
3838	KPNA2	-0.348262	0.623983	-1.74169	0.0149108	-1.75955	0.393562
448834	KPRP	-2.25195	0.0032822	Not Quantified		-2.17547	0.116718
3849	KRT2	-4.20028	1e-06	0.0261627	0.826721	0.513491	0.489027
3933	LCN1	Not Quantified		Not Quantified		-3.71852	0.00186407
11155	LDB3	Not Quantified		-2.73812	0.000650821	Not Quantified
3939	LDHA	0.463309	0.490367	2.17811	0.0382051	1.0246	0.350913
114823	LENG8	Not Quantified		Not Quantified		-2.31825	0.0490449
3963	LGALS7	-3.58556	1e-06	-2.94342	7.55e-05	-5.21641	0.000161471
3998	LMAN1	-0.244702	0.73724	3.45286	0.0030063	-1.53897	0.500027
4057	LTF	-2.30943	0.00258939	Not Quantified		Not Quantified
56925	LXN	2.27381	0.00474872	Not Quantified		3.19629	0.044382
55646	LYAR	7.70701	1e-06	7.09635	1e-06	-1.44961	0.660913
4069	LYZ	-3.08436	4.71e-06	-2.71189	0.000728436	-1.62375	0.321253
84328	LZIC	Not Quantified		Not Quantified		2.36527	0.0497779
114569	MAL2	Not Quantified		3.12194	0.00652104	-1.1092	0.633124
27430	MAT2B	0.788686	0.358259	Not Quantified		3.11799	0.0341698
4151	MB	-2.9779	6.77e-05	-2.07844	0.00844942	2.07776	0.125894
93380	MMGT1	Not Quantified		0.358284	0.893897	-3.12898	0.0205171
25874	MPC2	Not Quantified		Not Quantified		-2.63864	0.02212
84245	MRI1	Not Quantified		Not Quantified		3.29525	0.00843299
54948	MRPL16	Not Quantified		Not Quantified		-2.80652	0.0278443
6150	MRPL23	Not Quantified		-1.18105	0.114561	-2.84632	0.0267975
51264	MRPL27	Not Quantified		0.191436	0.977353	-3.25773	0.00803746
51253	MRPL37	-0.636279	0.357329	-1.70369	0.016977	-1.57244	0.410442
64975	MRPL41	-0.246173	0.686944	-0.801707	0.25771	-2.76258	0.0331127
84545	MRPL43	0.466758	0.613022	0.0119249	0.802568	-2.94253	0.0325296
116540	MRPL53	-0.180479	0.749034	-0.0684379	0.787681	-3.97676	0.000753866
128308	MRPL55	-0.629769	0.374437	Not Quantified		-2.99217	0.017077
55173	MRPS10	Not Quantified		-0.3191	0.572645	-2.63236	0.0454472
6183	MRPS12	Not Quantified		Not Quantified		-3.12633	0.00551061
63931	MRPS14	Not Quantified		Not Quantified		-2.61759	0.0470646
51021	MRPS16	-0.508732	0.462278	Not Quantified		-3.60314	0.0029657
51373	MRPS17	-0.443713	0.513845	-0.889717	0.169684	-3.57108	0.00612536
51116	MRPS2	Not Quantified		-0.0716941	0.723196	-3.16644	0.0186376
23788	MTCH2	1.48929	0.0312743	2.21962	0.0343329	-2.02286	0.156729
4513	MTCO2	1.81922	0.00362518	2.8733	0.00509342	-2.4572	0.183357
4607	MYBPC3	0.623961	0.260595	-2.55139	0.00142338	1.69461	0.188818
4621	MYH3	Not Quantified		-4.66011	1e-06	Not Quantified
4624	MYH6	-3.64861	1e-06	-3.29662	1.23e-05	-2.15682	0.287048
4627	MYH9	1.50447	0.0147176	1.38195	0.215555	0.889396	0.384805
4633	MYL2	-3.2547	1.23e-05	-2.77813	1	Not Quantified
4634	MYL3	-1.97557	0.00982239	-2.95243	0.000250661	Not Quantified	0.70863
127294	MYOM3	-2.8625	0.000205437	Not Quantified		Not Quantified
54187	NANS	2.21167	0.00607162	Not Quantified		3.19582	0.0444077
4673	NAP1L1	-0.666645	0.33413	-1.4992	0.0329686	0.473423	0.543282
4697	NDUFA4	0.208767	0.744008	1.90373	0.12149	-2.85726	0.0397808
4700	NDUFA6	Not Quantified		-0.200863	0.670773	-3.44569	0.00877568
4701	NDUFA7	Not Quantified		Not Quantified		-2.34498	0.0460536
54539	NDUFB11	-0.898242	0.219534	-0.671784	0.270576	-5.14275	2.15e-05
4709	NDUFB3	-0.0710423	0.85598	-0.261725	0.619418	-3.25154	0.00818604
4710	NDUFB4	Not Quantified		-0.0331266	0.759493	-2.92139	0.0342126
4712	NDUFB6	-0.596449	0.397526	-0.438835	0.480811	-2.79526	0.0458771
4718	NDUFC2	Not Quantified		Not Quantified		-2.59118	0.0472303
4726	NDUFS6	Not Quantified		-0.606606	0.366878	-2.8457	0.0268402
4731	NDUFV3	Not Quantified		-2.81716	0.000460976	-0.341044	0.8778
114548	NLRP3	Not Quantified		Not Quantified		5.58171	0.000330912
23530	NNT	Not Quantified		-2.76641	0.000206396	-2.12004	0.252096
4841	NONO	-0.597431	0.512963	-1.58044	0.0249591	-1.70397	0.506823
79716	NPEPL1	2.08369	0.00268524	3.41954	0.00331852	3.8056	0.0201076
4924	NUCB1	-1.53923	0.0486496	-0.609332	0.305864	-0.322758	0.843258
64710	NUCKS1	Not Quantified		-2.85371	0.000391928	1.67188	0.144136
11164	NUDT5	0.327228	1	Not Quantified		3.28238	0.0398973
10482	NXF1	Not Quantified		-1.39509	0.0452008	-1.42097	0.497915
4942	OAT	-1.43749	0.0673497	-2.24373	0.00221378	-2.43199	0.162103
94101	ORMDL1	Not Quantified		Not Quantified		-2.59083	0.0250559
58505	OSTC	Not Quantified		Not Quantified		-3.24318	0.0152518
5018	OXA1L	Not Quantified		Not Quantified		-2.75867	0.01603
5033	P4HA1	-1.64905	0.0149582	0.41511	0.852907	-2.4769	0.0908313
5036	PA2G4	-0.0729531	0.932458	-2.65681	0.000321339	-0.252398	0.74081
57326	PBXIP1	0.157691	0.66791	-1.83851	0.010614	-1.38296	0.583667
5092	PCBD1	0.106214	1	Not Quantified		2.84461	0.0495715
10016	PDCD6	1.71809	0.03479	Not Quantified		0.0203421	0.708057
54704	PDP1	-1.98399	0.00334911	Not Quantified		-1.39229	0.431947
8566	PDXK	0.412944	1	Not Quantified		3.76458	0.0261098
5037	PEBP1	0.013498	0.961759	-0.401292	0.44894	3.23845	0.0480945
5184	PEPD	Not Quantified		Not Quantified		3.64004	0.0158246
5223	PGAM1	-0.194443	0.79453	1.39386	0.210967	3.65111	0.0299252
25796	PGLS	-1.57064	0.0376874	Not Quantified		0.895613	0.388259
54858	PGPEP1	Not Quantified		Not Quantified		2.75762	0.0247343
5284	PIGR	-4.29823	1e-06	Not Quantified		-3.02397	0.0156562
5304	PIP	-0.0510852	0.875835	-3.1667	9.09e-05	Not Quantified
79983	POF1B	-2.55504	0.000889442	-1.727	0.0156817	-2.46538	0.154131
5480	PPIC	-1.35498	0.0461417	-1.11126	0.0991065	0.365245	0.580857
5687	PSMA6	0.708761	0.298372	0.843903	0.499882	3.24085	0.0479667
5694	PSMB6	0.728225	0.285655	1.11157	0.410418	3.21574	0.0433333
5702	PSMC3	1.70991	0.0357022	Not Quantified		0.823342	0.421267
5706	PSMC6	1.92406	0.0175494	1.60668	0.184034	1.06274	0.352677
442213	PTCHD4	7.22381	1e-06	6.91361	1	Not Quantified
5757	PTMA	0.292899	0.777358	1.32752	0.3073	3.20578	0.0438676
11137	PWP1	-1.47626	0.0296104	-0.278251	0.605775	-0.895207	0.77258
8766	RAB11A	-1.42194	0.0362491	0.280956	0.950113	-1.22139	0.626788
5864	RAB3A	-1.50112	0.0465571	-0.403179	0.507293	-2.00874	0.214315
9545	RAB3D	-1.4667	0.0306969	-0.349879	0.48347	-2.74846	0.0980342
5886	RAD23A	0.642193	1	Not Quantified		2.87631	0.0433533
253260	RICTOR	-2.35587	0.000484355	-0.160443	0.705769	Not Quantified
6165	RPL35A	0.293135	0.777127	Not Quantified		-3.4277	0.027466
6176	RPLP1	0.580821	0.39123	0.588517	0.683947	-3.62574	0.0180155
51389	RWDD1	0.92372	1	Not Quantified		2.66398	0.0294188
6284	S100A13	1.19093	0.151392	Not Quantified		3.13105	0.048058
6278	S100A7	-3.35071	6.62e-06	-4.89248	1e-06	-4.13629	0.00485212
6279	S100A8	-3.50865	2.28e-06	-3.70497	1e-06	-5.48856	5.98e-05
6280	S100A9	-2.92073	9.46e-05	-3.87005	1e-06	-3.65821	0.016687
132320	SCLT1	Not Quantified		-0.581475	0.382785	-4.64562	0.000161871
54949	SDHAF2	-2.14407	0.0050544	Not Quantified		Not Quantified
113675	SDSL	1.54424	1	Not Quantified		2.89645	0.0189815
9554	SEC22B	0.925772	0.115147	2.23567	0.0329284	-1.3329	0.737363
29927	SEC61A1	Not Quantified		Not Quantified		-3.33787	0.00632205
10952	SEC61B	-0.110168	0.892977	0.102457	0.945538	-3.57262	0.00127536
6406	SEMG1	Not Quantified		-4.34119	1e-06	Not Quantified
89777	SERPINB12	-1.87097	0.013967	Not Quantified		1.19283	0.318556
6317	SERPINB3	-2.89722	1.72e-05	-2.37041	0.00120871	-3.56025	0.0210645
6318	SERPINB4	Not Quantified		Not Quantified		-5.86683	1.37e-05
6418	SET	1.2022	0.046803	1.08882	0.3517	3.22143	0.0490096
654780	SFPQ	-0.602832	0.508107	-1.68376	0.0176852	-1.36799	0.714059
122060	SLAIN1	-0.609949	0.38807	-1.95624	0.0127808	-1.74749	0.253908
6510	SLC1A5	1.70328	0.00621904	0.825704	0.512077	-1.2055	0.823861
29957	SLC25A24	1.27298	0.0362843	0.972472	0.418291	-1.59322	0.571551
291	SLC25A4	-3.03257	4.89e-05	-2.16864	0.0061503	-1.48786	0.458111
6520	SLC3A2	1.39594	0.0227706	2.63698	0.0106661	-0.174166	0.713124
8140	SLC7A5	Not Quantified		2.59233	0.0254927	0.236095	0.625137
440957	SMIM4	Not Quantified		Not Quantified		-2.35225	0.0452664
6748	SSR4	-0.635898	0.47892	-0.444734	0.416856	-3.65305	0.0168961
10809	STARD10	1.7533	0.0310863	Not Quantified		2.39001	0.110683
6810	STX4	0.563256	0.300961	2.40286	0.0448987	-0.417213	0.8764
6847	SYCP1	0.990156	0.0946075	-3.14255	2.92e-05	Not Quantified
9144	SYNGR2	0.70982	0.297671	2.57819	0.0302994	-1.73173	0.40618
7053	TGM3	-2.46355	0.00133833	Not Quantified		-2.78837	0.0466011
7086	TKT	0.987175	0.0954888	2.68903	0.00910763	4.70238	0.00766003
84233	TMEM126A	Not Quantified		Not Quantified		-2.63326	0.0427354
147007	TMEM199	Not Quantified		Not Quantified		-2.84529	0.0268688
54968	TMEM70	Not Quantified		Not Quantified		-2.6063	0.0455714
252839	TMEM9	Not Quantified		Not Quantified		-3.36779	0.00255446
27346	TMEM97	Not Quantified		Not Quantified		-3.08351	0.0142207
81542	TMX1	2.32829	0.00080626	1.77455	0.0989849	-2.58053	0.149966
7134	TNNC1	-2.01818	0.00825096	-2.17697	1	Not Quantified
9868	TOMM70A	-1.48912	0.0282012	1.4225	0.200219	-1.48148	0.640596
7167	TPI1	0.0535284	0.784436	0.778124	0.544679	3.86701	0.0230344
11219	TREX2	Not Quantified		Not Quantified		-2.92884	0.0336111
10155	TRIM28	1.44446	0.0187897	1.53625	0.161479	-0.104325	0.688723
7263	TST	-2.131	0.00511911	-1.45561	0.0370832	-2.49167	0.173512
7264	TSTA3	1.37668	1	Not Quantified		3.13128	0.0335395
7276	TTR	-3.00115	0.000101234	Not Quantified		Not Quantified
1890	TYMP	Not Quantified		Not Quantified		-3.51194	0.0230208
7327	UBE2G2	Not Quantified		Not Quantified		-2.68798	0.0397713
23376	UFL1	Not Quantified		3.27083	0.00129272	-1.59261	0.571918
56886	UGGT1	1.02666	0.0843361	2.12002	0.0442429	-0.770363	0.930999
84833	USMG5	0.51339	0.571681	1.83176	0.124737	-3.85525	0.00126685
7431	VIM	Not Quantified		-2.48948	0.00182674	-1.81675	0.236065
203547	VMA21	-0.406235	0.564064	0.776778	0.571336	-3.03777	0.0161326
22803	XRN2	1.85535	0.0222041	0.0308304	0.820833	-0.727021	0.986802
8565	YARS	1.79751	0.0269205	1.17364	0.37886	2.47763	0.0950664
4904	YBX1	-0.882518	0.292331	-2.13372	0.00329534	-0.465301	0.817775
7525	YES1	Not Quantified		2.6705	0.0211294	-1.17416	0.570145
7531	YWHAE	1.2097	0.0455781	1.54863	0.15763	1.6181	0.225275
