# Supplementary material for: Moonlighting Proteins and Cardiopathy in the Spatial Response of MCF‐7 Breast Cancer Cells to Tamoxifen
Source: Proteomics Clin Appl. 2019 Jul 25;13(5):1900029. doi: 10.1002/prca.201900029 (PMC6771495; doi:10.1002/prca.201900029)
Supplement: Supplementary file 2 — Supporting Information [file PRCA-13-na-s001.xlsx]

## Sheet: 107-set-master
Supplementary Table 2: Summary of SILAC data for the 108 set of proteins for which all proteins in the 270-TAM dataset contains only proteins identified by at least two peptides (one unique) and a minimum three SILAC ratio counts for the reliable quantification of the identified proteins and p value <0.05.
																				significant																									significant
																				76																									63
107-set	C&N data																		C&N data							C data																		C data
Gene names	id	Protein IDs	UniProt names	Peptide counts (all)	Peptide counts (unique)	Protein names	Gene names	Number of proteins	Peptides	Unique peptides	Fasta headers	Sequence	Unique (Groups)	Sequence coverage [%]	Unique sequence coverage [%]	Mol. weight [kDa]	Sequence length	PEP	Ratio H/L normalized	Ratio H/L normalized B significant	Ratio H/L normalized Significance B	Ratio H/L variability [%]	Ratio H/L	Ratio H/L count	number replicates with >= 3 counts	Gene names	id	Protein IDs	UniProt names	Peptide counts (all)	Peptide counts (unique)	Protein names	Gene names	Number of proteins	Peptides	Fasta headers	Sequence	Unique (Groups)	Sequence coverage [%]	Unique sequence coverage [%]	Mol. weight [kDa]	Sequence length	PEP	Ratio H/L normalized	Ratio H/L normalized B significant	Ratio H/L normalized Significance B	Ratio H/L variability [%]	Ratio H/L count	Ratio H/L
AARS	1400	P49588;P49588-2;H3BPK7	SYAC_HUMAN	24;23;8	24;23;8	Alanine--tRNA ligase, cytoplasmic	AARS	3	24	24	>sp|P49588|SYAC_HUMAN Alanine--tRNA ligase, cytoplasmic OS=Homo sapiens GN=AARS PE=1 SV=2;>sp|P49588-2|SYAC_HUMAN Isoform 2 of Alanine--tRNA ligase, cytoplasmic OS=Homo sapiens GN=AARS	AEEIANEMIEAAK;ASEWVQQVSGLMDGK;AVFDETYPDPVR;AVYTQDCPLAAAK;DIINEEEVQFLK;DNFWEMGDTGPCGPCSEIHYDR;EIADLGEALATAVIPQWQK;FIDFFK;GAGGEDLIMLDIYAIEELR;GGYVLHIGTIYGDLK;ITCLCQVPQNAANR;KAEEIANEMIEAAK;MALELLTQEFGIPIER;MDSTLTASEIR;NSSHAGAFVIVTEEAIAK;NVGCLQEALQLATSFAQLR;QFIDSNPNQPLVILEMESGASAK;QIWQNLGLDDTK;SIDTGMGLER;TITVALADGGR;TITVALADGGRPDNTGR;VGAEDADGIDMAYR;VGDQVWLFIDEPR;VVSIGVPVSELLDDPSGPAGSLTSVEFCGGTHLR	yes;yes;yes;yes;yes;yes;yes;yes;yes;yes;yes;yes;yes;yes;yes;yes;yes;yes;yes;yes;yes;yes;yes;yes	36	36	106.81	968	5.22951e-06	1.75561	+	0.0279354	52.846	3.7152	20	2	AARS	1184	P49588;P49588-2;H3BPK7	SYAC_HUMAN	23;22;8	23;22;8	Alanine--tRNA ligase, cytoplasmic	AARS	3	23	>sp|P49588|SYAC_HUMAN Alanine--tRNA ligase, cytoplasmic OS=Homo sapiens GN=AARS PE=1 SV=2;>sp|P49588-2|SYAC_HUMAN Isoform 2 of Alanine--tRNA ligase, cytoplasmic OS=Homo sapiens GN=AARS	AEEIANEMIEAAK;ASEWVQQVSGLMDGK;AVFDETYPDPVR;AVYTQDCPLAAAK;DIINEEEVQFLK;DNFWEMGDTGPCGPCSEIHYDR;EIADLGEALATAVIPQWQK;FIDFFK;GAGGEDLIMLDIYAIEELR;GGYVLHIGTIYGDLK;ITCLCQVPQNAANR;KAEEIANEMIEAAK;MALELLTQEFGIPIER;MDSTLTASEIR;NSSHAGAFVIVTEEAIAK;QFIDSNPNQPLVILEMESGASAK;QIWQNLGLDDTK;SIDTGMGLER;TITVALADGGR;TITVALADGGRPDNTGR;VGAEDADGIDMAYR;VGDQVWLFIDEPR;VVSIGVPVSELLDDPSGPAGSLTSVEFCGGTHLR	yes;yes;yes;yes;yes;yes;yes;yes;yes;yes;yes;yes;yes;yes;yes;yes;yes;yes;yes;yes;yes;yes;yes	34	34	106.81	968	3.2326e-05	1.75561	+	0.0248111	52.846	20	3.7152
ACAD9	2241	Q9H845;H0Y8Z9;D6RCD8	ACAD9_HUMAN;H0Y8Z9_HUMAN	8;5;1	8;5;1	Acyl-CoA dehydrogenase family member 9, mitochondrial	ACAD9	3	8	8	>sp|Q9H845|ACAD9_HUMAN Acyl-CoA dehydrogenase family member 9, mitochondrial OS=Homo sapiens GN=ACAD9 PE=1 SV=1;>tr|H0Y8Z9|H0Y8Z9_HUMAN Acyl-CoA dehydrogenase family member 9, mitochondrial (Fragment) OS=Homo sapiens GN=ACAD9 PE=1 SV=1	EVFPFPEVSQDELNEINQFLGPVEK;FFTEEVDSR;FSMGSVVAGLLK;ILLIFEGTNEILR;IPVENILGEVGDGFK;LASGEHIAAFCLTEPASGSDAASIR;LSEFGLIQEK;TVETLLLR	yes;yes;yes;yes;yes;yes;yes;yes	18.8	18.8	68.76	621	0.000113894	3.17487	+	0.000586511	74.128	4.5507	5	2	ACAD9	489	H0Y8Z9;Q9H845	ACAD9_HUMAN;H0Y8Z9_HUMAN	1;1	1;1	Acyl-CoA dehydrogenase family member 9, mitochondrial	ACAD9	2	1	>tr|H0Y8Z9|H0Y8Z9_HUMAN Acyl-CoA dehydrogenase family member 9, mitochondrial (Fragment) OS=Homo sapiens GN=ACAD9 PE=1 SV=1;>sp|Q9H845|ACAD9_HUMAN Acyl-CoA dehydrogenase family member 9, mitochondrial OS=Homo sapiens GN=ACAD9 PE=1 SV=1	LSEFGLIQEK	yes	2.6	2.6	43.074	384	0.00056094	NaN		1	NaN	1	NaN
ACTA1	1597	P68133;Q5T8M7;Q5T8M8;A6NL76	A6NL76_HUMAN;ACTS_HUMAN;Q5T8M7_HUMAN;Q5T8M8_HUMAN	43;39;31;29	7;7;7;7	Actin, alpha skeletal muscle	ACTA1	4	43	7	>sp|P68133|ACTS_HUMAN Actin, alpha skeletal muscle OS=Homo sapiens GN=ACTA1 PE=1 SV=1;>tr|Q5T8M7|Q5T8M7_HUMAN Actin, alpha skeletal muscle OS=Homo sapiens GN=ACTA1 PE=3 SV=1;>tr|Q5T8M8|Q5T8M8_HUMAN Actin, alpha skeletal muscle OS=Homo sapiens GN=ACTA1 PE=3	AGFAGDDAPR;ANREKMTQIMFETFNVPAMYVAIQAVLSLYASGR;AVFPSIVGR;AVFPSIVGRPR;DIKEKLCYVALDFENEMATAASSSSLEK;DLTDYLMK;DLTDYLMKILTER;DLTDYLMKILTERGYSFVTTAER;DLYANNVMSGGTTMYPGIADR;DSYVGDEAQSK;EITALAPSTMK;EITALAPSTMKIK;EKLCYVALDFENEMATAASSSSLEK;EKMTQIMFETFNVPAMYVAIQAVLSLYASGR;GYSFVTTAER;GYSFVTTAEREIVR;HQGVMVGMGQK;HQGVMVGMGQKDSYVGDEAQSK;HQGVMVGMGQKDSYVGDEAQSKR;IIAPPER;IIAPPERKYSVWIGGSILASLSTFQQMWITK;ILTERGYSFVTT…	no;no;no;no;no;no;no;no;yes;no;no;no;no;no;no;no;no;no;no;no;yes;no;no;yes;yes;yes;no;no;no;no;no;no;no;no;no;no;no;no;no;no;no;yes;yes	85.1	17.5	42.051	377	9.9849e-07	-2.84384	+	4.53137e-05	66.593	0.12771	23	3	ACTA1	1368	P68133;Q5T8M7;A6NL76;Q5T8M8	A6NL76_HUMAN;ACTS_HUMAN;Q5T8M7_HUMAN;Q5T8M8_HUMAN	36;31;26;24	4;4;4;4	Actin, alpha skeletal muscle	ACTA1	4	36	>sp|P68133|ACTS_HUMAN Actin, alpha skeletal muscle OS=Homo sapiens GN=ACTA1 PE=1 SV=1;>tr|Q5T8M7|Q5T8M7_HUMAN Actin, alpha skeletal muscle OS=Homo sapiens GN=ACTA1 PE=3 SV=1;>tr|A6NL76|A6NL76_HUMAN Actin, alpha skeletal muscle OS=Homo sapiens GN=ACTA1 PE=3	AGFAGDDAPR;ANREKMTQIMFETFNVPAMYVAIQAVLSLYASGR;AVFPSIVGR;DLTDYLMK;DLTDYLMKILTER;DLTDYLMKILTERGYSFVTTAER;DLYANNVMSGGTTMYPGIADR;DSYVGDEAQSK;EITALAPSTMK;EITALAPSTMKIK;EKMTQIMFETFNVPAMYVAIQAVLSLYASGR;GYSFVTTAER;HQGVMVGMGQK;HQGVMVGMGQKDSYVGDEAQSK;HQGVMVGMGQKDSYVGDEAQSKR;IIAPPER;IIAPPERKYSVWIGGSILASLSTFQQMWITK;ILTERGYSFVTTAER;IWHHTFYNELR;KDLYANNVMSGGTTMYPGIADR;LCYVALDFENEMATAASSSSLEK;LDLAGRDLTDYLMK;LDLA…	no;no;no;no;no;no;yes;no;no;no;no;no;no;no;no;no;yes;no;no;yes;no;no;no;no;no;no;no;no;no;no;no;no;no;no;no;yes	81.7	17.5	42.051	377	5.0617e-07	-2.8954		2.44302e-05	66.266	9	0.15586
ACTN2	1309	P35609;P35609-2;F6THM6	ACTN2_HUMAN	48;47;34	32;31;27	Alpha-actinin-2	ACTN2	3	48	32	>sp|P35609|ACTN2_HUMAN Alpha-actinin-2 OS=Homo sapiens GN=ACTN2 PE=1 SV=1;>sp|P35609-2|ACTN2_HUMAN Isoform 2 of Alpha-actinin-2 OS=Homo sapiens GN=ACTN2;>tr|F6THM6|F6THM6_HUMAN Alpha-actinin-2 OS=Homo sapiens GN=ACTN2 PE=1 SV=1	AAPFNNWMEGAMEDLQDMFIVHSIEEIQSLITAHEQFK;AGTQIENIEEDFR;ASTHETWAYGKEQILLQK;CQLEINFNTLQTK;DAKGITQEQMNEFR;DLLLDPAWEK;DYESASLTEVR;EGLLLWCQR;EQILLQKDYESASLTEVR;ETADTDTAEQVIASFR;FAIQDISVEETSAK;GITQEQMNEFR;GYEEWLLNEIR;HEAFESDLAAHQDR;HRPDLIDYSK;HTNYTMEHIR;IANVNKALDYIASK;ILASDKPYILAEELR;ILASDKPYILAEELRR;IMTLVDPNGQGTVTFQSFIDFMTR;IMTLVDPNGQGTVTFQSFIDFMTRETADTDTAEQVIASFR;ISNRPAFMPSEGKMVSDIAGAWQR;ISSSNPYSTVTMDE…	yes;no;yes;no;yes;no;yes;no;yes;yes;no;yes;no;no;yes;no;yes;yes;yes;yes;yes;yes;yes;no;no;no;no;yes;yes;yes;no;yes;yes;no;yes;yes;yes;yes;yes;yes;yes;yes;yes;no;yes;no;yes;yes	60.7	44.9	103.85	894	3.4761e-07	-2.57915	+	0.000310408	103.5	0.13429	108	5	ACTN2	1101	P35609;P35609-2;F6THM6	ACTN2_HUMAN	42;41;28	26;25;21	Alpha-actinin-2	ACTN2	3	42	>sp|P35609|ACTN2_HUMAN Alpha-actinin-2 OS=Homo sapiens GN=ACTN2 PE=1 SV=1;>sp|P35609-2|ACTN2_HUMAN Isoform 2 of Alpha-actinin-2 OS=Homo sapiens GN=ACTN2;>tr|F6THM6|F6THM6_HUMAN Alpha-actinin-2 OS=Homo sapiens GN=ACTN2 PE=1 SV=1	AAPFNNWMEGAMEDLQDMFIVHSIEEIQSLITAHEQFK;AGTQIENIEEDFR;CQLEINFNTLQTK;DAKGITQEQMNEFR;DLLLDPAWEK;DYESASLTEVR;EGLLLWCQR;EQILLQKDYESASLTEVR;ETADTDTAEQVIASFR;FAIQDISVEETSAK;GITQEQMNEFR;GYEEWLLNEIR;HEAFESDLAAHQDR;HRPDLIDYSK;HTNYTMEHIR;IANVNKALDYIASK;ILASDKPYILAEELR;ILASDKPYILAEELRR;IMTLVDPNGQGTVTFQSFIDFMTR;IMTLVDPNGQGTVTFQSFIDFMTRETADTDTAEQVIASFR;ISNRPAFMPSEGKMVSDIAGAWQR;ISSSNPYSTVTMDELR;KAGTQIENIEEDFR;K…	yes;no;no;yes;no;yes;no;yes;yes;no;yes;no;no;yes;no;yes;yes;yes;yes;yes;yes;yes;no;no;no;no;yes;yes;no;yes;yes;no;yes;yes;yes;yes;yes;yes;yes;no;yes;no	55.9	40	103.85	894	8.9328e-07	-2.60384	+	0.00109425	108.74	80	0.15077
AK1	930	Q5T9B7;P00568;H0YID2;H0Y4J6	KAD1_HUMAN;Q5T9B7_HUMAN	4;4;1;1	4;4;1;1	Adenylate kinase isoenzyme 1	AK1	4	4	4	>tr|Q5T9B7|Q5T9B7_HUMAN Adenylate kinase isoenzyme 1 OS=Homo sapiens GN=AK1 PE=1 SV=1;>sp|P00568|KAD1_HUMAN Adenylate kinase isoenzyme 1 OS=Homo sapiens GN=AK1 PE=1 SV=3	ATEPVIAFYEK;GQLVPLETVLDMLR;IIFVVGGPGSGK;YGYTHLSTGDLLR	yes;yes;yes;yes	23.8	23.8	23.411	210	0.0091428	1.84768		0.0725419	31.427	1.9645	6	2	AK1	771	Q5T9B7;P00568;H0YID2;H0Y4J6	KAD1_HUMAN;Q5T9B7_HUMAN	4;4;1;1	4;4;1;1	Adenylate kinase isoenzyme 1	AK1	4	4	>tr|Q5T9B7|Q5T9B7_HUMAN Adenylate kinase isoenzyme 1 OS=Homo sapiens GN=AK1 PE=1 SV=1;>sp|P00568|KAD1_HUMAN Adenylate kinase isoenzyme 1 OS=Homo sapiens GN=AK1 PE=1 SV=3	ATEPVIAFYEK;GQLVPLETVLDMLR;IIFVVGGPGSGK;YGYTHLSTGDLLR	yes;yes;yes;yes	23.8	23.8	23.411	210	0.0114222	1.84768	+	0.018192	31.427	6	1.9645
AKR1A1	1116	P14550;Q5T621;V9GYG2;V9GYP9	AK1A1_HUMAN;Q5T621_HUMAN	6;3;2;2	6;3;2;2	Alcohol dehydrogenase [NADP(+)]	AKR1A1	4	6	6	>sp|P14550|AK1A1_HUMAN Alcohol dehydrogenase [NADP(+)] OS=Homo sapiens GN=AKR1A1 PE=1 SV=3;>tr|Q5T621|Q5T621_HUMAN Alcohol dehydrogenase [NADP(+)] (Fragment) OS=Homo sapiens GN=AKR1A1 PE=1 SV=1	AASCVLLHTGQK;DPDEPVLLEEPVVLALAEK;GLEVTAYSPLGSSDR;MPLIGLGTWK;NADGTICYDSTHYK;VFDFTFSPEEMK	yes;yes;yes;yes;yes;yes	25.2	25.2	36.573	325	0.00435059	1.66248		0.100246	29.665	2.7288	8	2	AKR1A1	933	P14550;Q5T621;V9GYG2;V9GYP9	AK1A1_HUMAN;Q5T621_HUMAN	6;3;2;2	6;3;2;2	Alcohol dehydrogenase [NADP(+)]	AKR1A1	4	6	>sp|P14550|AK1A1_HUMAN Alcohol dehydrogenase [NADP(+)] OS=Homo sapiens GN=AKR1A1 PE=1 SV=3;>tr|Q5T621|Q5T621_HUMAN Alcohol dehydrogenase [NADP(+)] (Fragment) OS=Homo sapiens GN=AKR1A1 PE=1 SV=1	AASCVLLHTGQK;DPDEPVLLEEPVVLALAEK;GLEVTAYSPLGSSDR;MPLIGLGTWK;NADGTICYDSTHYK;VFDFTFSPEEMK	yes;yes;yes;yes;yes;yes	25.2	25.2	36.573	325	0.00598966	1.84692	+	0.0182448	30.812	7	2.9991
ANP32E	2169	Q9BTT0-3;Q9BTT0;E9PPH5;Q5TB19;E9PLC4;Q9BTT0-2	AN32E_HUMAN;E9PPH5_HUMAN	4;4;3;1;1;1	4;4;3;1;1;1	Acidic leucine-rich nuclear phosphoprotein 32 family member E	ANP32E	6	4	4	>sp|Q9BTT0-3|AN32E_HUMAN Isoform 3 of Acidic leucine-rich nuclear phosphoprotein 32 family member E OS=Homo sapiens GN=ANP32E;>sp|Q9BTT0|AN32E_HUMAN Acidic leucine-rich nuclear phosphoprotein 32 family member E OS=Homo sapiens GN=ANP32E PE=1 SV=1;>tr|E9PPH	DLSTVEALQNLK;IKDLSTVEALQNLK;KLELSDNIISGGLEVLAEK;SLDLFNCEITNLEDYR	yes;yes;yes;yes	22.3	22.3	25.125	220	5.6921e-06	1.88741		0.0560699	17.796	2.8318	6	2	ANP32E	1789	Q9BTT0-3;Q9BTT0;E9PPH5;Q5TB19;E9PLC4;Q9BTT0-2	AN32E_HUMAN;E9PPH5_HUMAN	4;4;3;1;1;1	4;4;3;1;1;1	Acidic leucine-rich nuclear phosphoprotein 32 family member E	ANP32E	6	4	>sp|Q9BTT0-3|AN32E_HUMAN Isoform 3 of Acidic leucine-rich nuclear phosphoprotein 32 family member E OS=Homo sapiens GN=ANP32E;>sp|Q9BTT0|AN32E_HUMAN Acidic leucine-rich nuclear phosphoprotein 32 family member E OS=Homo sapiens GN=ANP32E PE=1 SV=1;>tr|E9PPH	DLSTVEALQNLK;IKDLSTVEALQNLK;KLELSDNIISGGLEVLAEK;SLDLFNCEITNLEDYR	yes;yes;yes;yes	22.3	22.3	25.125	220	8.7054e-06	1.87527	+	0.0168616	81.542	7	2.8035
ANXA1	959	P04083;Q5T3N0;Q5T3N1	ANXA1_HUMAN;Q5T3N0_HUMAN;Q5T3N1_HUMAN	18;9;9	18;9;9	Annexin A1;Annexin	ANXA1	3	18	18	>sp|P04083|ANXA1_HUMAN Annexin A1 OS=Homo sapiens GN=ANXA1 PE=1 SV=2;>tr|Q5T3N0|Q5T3N0_HUMAN Annexin (Fragment) OS=Homo sapiens GN=ANXA1 PE=1 SV=1;>tr|Q5T3N1|Q5T3N1_HUMAN Annexin (Fragment) OS=Homo sapiens GN=ANXA1 PE=1 SV=1	AAYLQETGKPLDETLK;AAYLQETGKPLDETLKK;ALTGHLEEVVLALLK;AMVSEFLK;AMVSEFLKQAWFIENEEQEYVQTVK;AMVSEFLKQAWFIENEEQEYVQTVKSSK;DITSDTSGDFR;GDRSEDFGVNEDLADSDAR;GGPGSAVSPYPTFNPSSDVAALHK;GLGTDEDTLIEILASR;GTDVNVFNTILTTR;GVDEATIIDILTK;KGTDVNVFNTILTTR;QAWFIENEEQEYVQTVK;SEDFGVNEDLADSDAR;SEIDMNDIK;TPAQFDADELR;VLDLELK	yes;yes;yes;yes;yes;yes;yes;yes;yes;yes;yes;yes;yes;yes;yes;yes;yes;yes	53.5	53.5	38.714	346	1.76479e-06	-0.255804		0.752367	21.78	0.71362	28	5	ANXA1	798	P04083;Q5T3N0;Q5T3N1	ANXA1_HUMAN;Q5T3N0_HUMAN;Q5T3N1_HUMAN	17;9;9	17;9;9	Annexin A1;Annexin	ANXA1	3	17	>sp|P04083|ANXA1_HUMAN Annexin A1 OS=Homo sapiens GN=ANXA1 PE=1 SV=2;>tr|Q5T3N0|Q5T3N0_HUMAN Annexin (Fragment) OS=Homo sapiens GN=ANXA1 PE=1 SV=1;>tr|Q5T3N1|Q5T3N1_HUMAN Annexin (Fragment) OS=Homo sapiens GN=ANXA1 PE=1 SV=1	AAYLQETGKPLDETLK;AAYLQETGKPLDETLKK;ALTGHLEEVVLALLK;AMVSEFLK;AMVSEFLKQAWFIENEEQEYVQTVK;AMVSEFLKQAWFIENEEQEYVQTVKSSK;DITSDTSGDFR;GDRSEDFGVNEDLADSDAR;GGPGSAVSPYPTFNPSSDVAALHK;GLGTDEDTLIEILASR;GTDVNVFNTILTTR;GVDEATIIDILTK;QAWFIENEEQEYVQTVK;SEDFGVNEDLADSDAR;SEIDMNDIK;TPAQFDADELR;VLDLELK	yes;yes;yes;yes;yes;yes;yes;yes;yes;yes;yes;yes;yes;yes;yes;yes;yes	53.2	53.2	38.714	346	6.4843e-10	-0.282983		0.717539	37.766	32	0.68573
APCS	949	P02743	SAMP_HUMAN	3	3	Serum amyloid P-component;Serum amyloid P-component(1-203)	APCS	1	3	3	>sp|P02743|SAMP_HUMAN Serum amyloid P-component OS=Homo sapiens GN=APCS PE=1 SV=2	AYSLFSYNTQGR;QGYFVEAQPK;VGEYSLYIGR	yes;yes;yes	14.3	14.3	25.387	223	1.5837e-05	-2.33286	+	0.000745209	85.88	0.14112	15	3	APCS	789	P02743	SAMP_HUMAN	3	3	Serum amyloid P-component;Serum amyloid P-component(1-203)	APCS	1	3	>sp|P02743|SAMP_HUMAN Serum amyloid P-component OS=Homo sapiens GN=APCS PE=1 SV=2	AYSLFSYNTQGR;QGYFVEAQPK;VGEYSLYIGR	yes;yes;yes	14.3	14.3	25.387	223	0.00020455	-2.57321	+	0.000165078	88.731	14	0.13819
ARPC3	780	O15145;C9JZD1;F8VR50	ARPC3_HUMAN;C9JZD1_HUMAN;F8VR50_HUMAN	4;3;2	4;3;2	Actin-related protein 2/3 complex subunit 3	ARPC3	3	4	4	>sp|O15145|ARPC3_HUMAN Actin-related protein 2/3 complex subunit 3 OS=Homo sapiens GN=ARPC3 PE=1 SV=3;>tr|C9JZD1|C9JZD1_HUMAN Actin-related protein 2/3 complex subunit 3 (Fragment) OS=Homo sapiens GN=ARPC3 PE=1 SV=1;>tr|F8VR50|F8VR50_HUMAN Actin-related pr	DTDIVDEAIYYFK;LIGNMALLPIR;PAYHSSLMDPDTK;WWTCFVK	yes;yes;yes;yes	24.7	24.7	20.546	178	1.1694e-05	1.60829	+	0.0487751	55.914	2.5603	15	3	ARPC3	242	C9JZD1;O15145;F8VR50	ARPC3_HUMAN;C9JZD1_HUMAN;F8VR50_HUMAN	3;3;2	3;3;2	Actin-related protein 2/3 complex subunit 3	ARPC3	3	3	>tr|C9JZD1|C9JZD1_HUMAN Actin-related protein 2/3 complex subunit 3 (Fragment) OS=Homo sapiens GN=ARPC3 PE=1 SV=1;>sp|O15145|ARPC3_HUMAN Actin-related protein 2/3 complex subunit 3 OS=Homo sapiens GN=ARPC3 PE=1 SV=3;>tr|F8VR50|F8VR50_HUMAN Actin-related pr	DTDIVDEAIYYFK;LIGNMALLPIR;PAYHSSLMDPDTK	yes;yes;yes	37.4	37.4	11.546	99	5.402e-08	0.844707		0.318941	23.493	7	1.3499
ATP2A2	1141	P16615-5;P16615-2;P16615-3;P16615;P16615-4;H7C5W9;O14983-3;O14983-2;O14983;J3QSY6;Q93084-4;Q93084-2;Q93084-3;Q93084-7;Q93084;Q93084-6;Q93084-5	AT2A2_HUMAN;H7C5W9_HUMAN	11;11;11;11;8;6;5;5;5;2;2;2;2;2;2;2;2	11;11;11;11;8;6;5;5;5;2;2;2;2;2;2;2;2	Sarcoplasmic/endoplasmic reticulum calcium ATPase 2	ATP2A2	17	11	11	>sp|P16615-5|AT2A2_HUMAN Isoform 5 of Sarcoplasmic/endoplasmic reticulum calcium ATPase 2 OS=Homo sapiens GN=ATP2A2;>sp|P16615-2|AT2A2_HUMAN Isoform 2 of Sarcoplasmic/endoplasmic reticulum calcium ATPase 2 OS=Homo sapiens GN=ATP2A2;>sp|P16615-3|AT2A2_HUMAN	AEIGIAMGSGTAVAK;AMGVVVATGVNTEIGK;DIVPGDIVEIAVGDK;EFDELNPSAQR;IGIFGQDEDVTSK;KAEIGIAMGSGTAVAK;NMLFSGTNIAAGK;STTLRVDQSILTGESVSVIK;TVEEVLGHFGVNESTGLSLEQVK;TVEEVLGHFGVNESTGLSLEQVKK;VDQSILTGESVSVIK	yes;yes;yes;yes;yes;yes;yes;yes;yes;yes;yes	12.8	12.8	109.73	997	0.0034488	-1.88273	+	0.00595439	138.97	0.28718	23	2	ATP2A2
BLVRB	1257	P30043;M0R192;M0QZL1	BLVRB_HUMAN;M0QZL1_HUMAN;M0R192_HUMAN	6;4;3	6;4;3	Flavin reductase (NADPH)	BLVRB	3	6	6	>sp|P30043|BLVRB_HUMAN Flavin reductase (NADPH) OS=Homo sapiens GN=BLVRB PE=1 SV=3;>tr|M0R192|M0R192_HUMAN Flavin reductase (NADPH) OS=Homo sapiens GN=BLVRB PE=1 SV=1;>tr|M0QZL1|M0QZL1_HUMAN Flavin reductase (NADPH) OS=Homo sapiens GN=BLVRB PE=1 SV=1	CLTTDEYDGHSTYPSHQYQ;NDLSPTTVMSEGAR;PAHVVVGDVLQAADVDK;TVAGQDAVIVLLGTR;VVACTSAFLLWDPTK;YVAVMPPHIGDQPLTGAYTVTLDGR	yes;yes;yes;yes;yes;yes	51	51	22.119	206	7.51665e-09	1.56959		0.05489	34.07	2.4233	24	3	BLVRB	1053	P30043;M0R192;M0QZL1	BLVRB_HUMAN;M0QZL1_HUMAN;M0R192_HUMAN	6;4;3	6;4;3	Flavin reductase (NADPH)	BLVRB	3	6	>sp|P30043|BLVRB_HUMAN Flavin reductase (NADPH) OS=Homo sapiens GN=BLVRB PE=1 SV=3;>tr|M0R192|M0R192_HUMAN Flavin reductase (NADPH) OS=Homo sapiens GN=BLVRB PE=1 SV=1;>tr|M0QZL1|M0QZL1_HUMAN Flavin reductase (NADPH) OS=Homo sapiens GN=BLVRB PE=1 SV=1	CLTTDEYDGHSTYPSHQYQ;NDLSPTTVMSEGAR;PAHVVVGDVLQAADVDK;TVAGQDAVIVLLGTR;VVACTSAFLLWDPTK;YVAVMPPHIGDQPLTGAYTVTLDGR	yes;yes;yes;yes;yes;yes	51	51	22.119	206	2.49505e-06	1.59526	+	0.041488	34.006	22	2.4615
C21orf33	98	A0A096LPI6;P30042;A0A096LNH5;H7C1F6;H7C2G3;P30042-2;A0A096LP73;F2Z2Q0;H7BYH1;A0A096LNJ1;A0A096LP12	ES1_HUMAN;H7C1F6_HUMAN;H7C2G3_HUMAN	8;8;7;7;6;6;3;3;3;2;2	8;8;7;7;6;6;3;3;3;2;2	ES1 protein homolog, mitochondrial	C21orf33	11	8	8	>tr|A0A096LPI6|A0A096LPI6_HUMAN Uncharacterized protein OS=Homo sapiens PE=4 SV=1;>sp|P30042|ES1_HUMAN ES1 protein homolog, mitochondrial OS=Homo sapiens GN=C21orf33 PE=1 SV=3;>tr|A0A096LNH5|A0A096LNH5_HUMAN Protein LOC102724023 OS=Homo sapiens GN=LOC10272	EVVEAHVDQK;GGAEVQIFAPDVPQMHVIDHTK;GVEVTVGHEQEEGGKWPYAGTAEAIK;ITDLANLSAANHDAAIFPGGFGAAK;NLSTFAVDGK;PIGLCCIAPVLAAK;VVTTPAFMCETALHYIHDGIGAMVR;WPYAGTAEAIK	yes;yes;yes;yes;yes;yes;yes;yes	55.5	55.5	25.64	238	1.4425e-05	-1.42333	+	0.0489204	53.741	0.40624	45	5	C21orf33	87	A0A096LPI6;P30042;A0A096LNH5;H7C1F6;H7C2G3;P30042-2;A0A096LP73;F2Z2Q0;H7BYH1;A0A096LNJ1;A0A096LP12	ES1_HUMAN;H7C1F6_HUMAN;H7C2G3_HUMAN	7;7;6;6;5;5;3;3;3;2;2	7;7;6;6;5;5;3;3;3;2;2	ES1 protein homolog, mitochondrial	C21orf33	11	7	>tr|A0A096LPI6|A0A096LPI6_HUMAN Uncharacterized protein OS=Homo sapiens PE=4 SV=1;>sp|P30042|ES1_HUMAN ES1 protein homolog, mitochondrial OS=Homo sapiens GN=C21orf33 PE=1 SV=3;>tr|A0A096LNH5|A0A096LNH5_HUMAN Protein LOC102724023 OS=Homo sapiens GN=LOC10272	EVVEAHVDQK;GGAEVQIFAPDVPQMHVIDHTK;ITDLANLSAANHDAAIFPGGFGAAK;NLSTFAVDGK;PIGLCCIAPVLAAK;VVTTPAFMCETALHYIHDGIGAMVR;WPYAGTAEAIK	yes;yes;yes;yes;yes;yes;yes	49.2	49.2	25.64	238	9.7377e-06	-1.51391		0.0572205	32.01	32	0.33637
CA2	932	P00918;E5RID5;E5RK37	CAH2_HUMAN	9;2;2	9;2;2	Carbonic anhydrase 2	CA2	3	9	9	>sp|P00918|CAH2_HUMAN Carbonic anhydrase 2 OS=Homo sapiens GN=CA2 PE=1 SV=2	AVQQPDGLAVLGIFLK;EPISVSSEQVLK;GGPLDGTYR;ILNNGHAFNVEFDDSQDK;LNFNGEGEPEELMVDNWR;SADFTNFDPR;VVDVLDSIK;YAAELHLVHWNTK;YDPSLKPLSVSYDQATSLR	yes;yes;yes;yes;yes;yes;yes;yes;yes	47.7	47.7	29.246	260	1.6857e-07	2.0453	+	0.010643	21.093	4.0554	44	4	CA2	773	P00918;E5RID5;E5RK37	CAH2_HUMAN	9;2;2	9;2;2	Carbonic anhydrase 2	CA2	3	9	>sp|P00918|CAH2_HUMAN Carbonic anhydrase 2 OS=Homo sapiens GN=CA2 PE=1 SV=2	AVQQPDGLAVLGIFLK;EPISVSSEQVLK;GGPLDGTYR;ILNNGHAFNVEFDDSQDK;LNFNGEGEPEELMVDNWR;SADFTNFDPR;VVDVLDSIK;YAAELHLVHWNTK;YDPSLKPLSVSYDQATSLR	yes;yes;yes;yes;yes;yes;yes;yes;yes	47.7	47.7	29.246	260	2.1064e-07	2.05033	+	0.00873084	21.47	42	4.0686
CALML5	2318	Q9NZT1	CALL5_HUMAN	10	10	Calmodulin-like protein 5	CALML5	1	10	10	>sp|Q9NZT1|CALL5_HUMAN Calmodulin-like protein 5 OS=Homo sapiens GN=CALML5 PE=1 SV=2	AFDQDGDGHITVDELR;AFSAVDTDGNGTINAQELGAALK;AFSAVDTDGNGTINAQELGAALKATGK;AFSAVDTDGNGTINAQELGAALKATGKNLSEAQLR;AGELTPEEEAQYK;AGELTPEEEAQYKK;AGLEDLQVAFR;AMAGLGQPLPQEELDAMIR;LISEVDSDGDGEISFQEFLTAAK;VNYEEFAR	yes;yes;yes;yes;yes;yes;yes;yes;yes;yes	86.3	86.3	15.892	146	0.000226093	-3.04585	+	1.31402e-05	87.054	0.10533	15	2	CALML5	1893	Q9NZT1	CALL5_HUMAN	8	8	Calmodulin-like protein 5	CALML5	1	8	>sp|Q9NZT1|CALL5_HUMAN Calmodulin-like protein 5 OS=Homo sapiens GN=CALML5 PE=1 SV=2	AFDQDGDGHITVDELR;AFSAVDTDGNGTINAQELGAALK;AGELTPEEEAQYK;AGELTPEEEAQYKK;AGLEDLQVAFR;AMAGLGQPLPQEELDAMIR;LISEVDSDGDGEISFQEFLTAAK;VNYEEFAR	yes;yes;yes;yes;yes;yes;yes;yes	78.1	78.1	15.892	146	0.00393067	-2.75156		5.87278e-05	76.696	9	0.095415
CASP14	1075	P31944	CASPE_HUMAN	9	9	Caspase-14;Caspase-14 subunit p19;Caspase-14 subunit p10	CASP14	1	9	9	>sp|P31944|CASPE_HUMAN Caspase-14 OS=Homo sapiens GN=CASP14 PE=1 SV=2	AREGSEEDLDALEHMFR;DPTAEQFQEELEK;DPTAEQFQEELEKFQQAIDSR;EGFLKGEDGEMVKLENLFEALNNK;EGSEEDLDALEHMFR;GEDGEMVKLENLFEALNNK;GHILELLTEVTR;LENLFEALNNK;RDPTAEQFQEELEK	yes;yes;yes;yes;yes;yes;yes;yes;yes	31	31	27.679	242	1.07e-05	-1.91615	+	0.00516635	75.248	0.20875	8	1																			-1.78717	+	0.0377377	77.271	5	0.21281
CKMT2	1147	P17540;D6R998;D6RHV3	KCRS_HUMAN	13;5;3	10;4;2	Creatine kinase S-type, mitochondrial	CKMT2	3	13	10	>sp|P17540|KCRS_HUMAN Creatine kinase S-type, mitochondrial OS=Homo sapiens GN=CKMT2 PE=1 SV=2	EVENVAITALEGLK;GIWHNYDKTFLIWINEEDHTR;GTGGVDTAAVADVYDISNIDR;GWEFMWNER;HTTDLDASK;HTTDLDASKITQGQFDEHYVLSSR;ITQGQFDEHYVLSSR;LGYILTCPSNLGTGLR;LSEMTEQDQQR;REVENVAITALEGLKGDLAGR;RGTGGVDTAAVADVYDISNIDR;TVGMVAGDEESYEVFADLFDPVIK;TVGMVAGDEESYEVFADLFDPVIKLR	yes;yes;yes;no;no;yes;yes;no;yes;yes;yes;yes;yes	35.8	29.8	47.504	419	6.8091e-06	-3.34829	+	2.65398e-06	109.06	0.084606	63	4	CKMT2	957	P17540;D6RHV3;D6R998	KCRS_HUMAN	7;3;3	4;2;2	Creatine kinase S-type, mitochondrial	CKMT2	3	7	>sp|P17540|KCRS_HUMAN Creatine kinase S-type, mitochondrial OS=Homo sapiens GN=CKMT2 PE=1 SV=2	GIWHNYDKTFLIWINEEDHTR;GTGGVDTAAVADVYDISNIDR;GWEFMWNER;HTTDLDASK;LGYILTCPSNLGTGLR;TVGMVAGDEESYEVFADLFDPVIK;TVGMVAGDEESYEVFADLFDPVIKLR	yes;yes;no;no;no;yes;yes	24.3	16.2	47.504	419	0.00046293	-2.91964	+	0.000252054	97.977	20	0.1436
CORO1C	2376	Q9ULV4;Q9ULV4-2;Q9ULV4-3;B4E3S0;H0YHL7;F8W1H8;F8VUX3;F8VSA4;F8VRE9;F8VTT6;F8VVB7;F8VV53	B4E3S0_HUMAN;COR1C_HUMAN	7;7;7;6;3;2;2;2;2;2;2;1	7;7;7;6;3;2;2;2;2;2;2;1	Coronin-1C;Coronin	CORO1C	12	7	7	>sp|Q9ULV4|COR1C_HUMAN Coronin-1C OS=Homo sapiens GN=CORO1C PE=1 SV=1;>sp|Q9ULV4-2|COR1C_HUMAN Isoform 2 of Coronin-1C OS=Homo sapiens GN=CORO1C;>sp|Q9ULV4-3|COR1C_HUMAN Isoform 3 of Coronin-1C OS=Homo sapiens GN=CORO1C;>tr|B4E3S0|B4E3S0_HUMAN Coronin OS=H	KSDLFQDDLYPDTAGPEAALEAEEWFEGK;NADPILISLK;QLALWNPK;SIKDTICNQDER;VGIVAWHPTAR;VTWDSSFCAVNPR;YFEITDESPYVHYLNTFSSK	yes;yes;yes;yes;yes;yes;yes	21.7	21.7	53.248	474	0.00035688	-1.33297	+	0.0465367	26.719	0.43047	9	2	CORO1C	1937	Q9ULV4;Q9ULV4-2;Q9ULV4-3;B4E3S0;H0YHL7;F8W1H8;F8VUX3;F8VSA4;F8VRE9;F8VTT6;F8VVB7;F8VV53	B4E3S0_HUMAN;COR1C_HUMAN	7;7;7;6;3;2;2;2;2;2;2;1	7;7;7;6;3;2;2;2;2;2;2;1	Coronin-1C;Coronin	CORO1C	12	7	>sp|Q9ULV4|COR1C_HUMAN Coronin-1C OS=Homo sapiens GN=CORO1C PE=1 SV=1;>sp|Q9ULV4-2|COR1C_HUMAN Isoform 2 of Coronin-1C OS=Homo sapiens GN=CORO1C;>sp|Q9ULV4-3|COR1C_HUMAN Isoform 3 of Coronin-1C OS=Homo sapiens GN=CORO1C;>tr|B4E3S0|B4E3S0_HUMAN Coronin OS=H	KSDLFQDDLYPDTAGPEAALEAEEWFEGK;NADPILISLK;QLALWNPK;SIKDTICNQDER;VGIVAWHPTAR;VTWDSSFCAVNPR;YFEITDESPYVHYLNTFSSK	yes;yes;yes;yes;yes;yes;yes	21.7	21.7	53.248	474	0.00016474	-1.38379	+	0.0361112	18.839	8	0.4221
CRABP1	1252	P29762;B5MCB5	RABP1_HUMAN	5;2	5;2	Cellular retinoic acid-binding protein 1	CRABP1	2	5	5	>sp|P29762|RABP1_HUMAN Cellular retinoic acid-binding protein 1 OS=Homo sapiens GN=CRABP1 PE=1 SV=2	ALGVNAMLR;IHCTQTLLEGDGPK;SLATWENENK;SSENFDELLK;VGEGFEEETVDGR	yes;yes;yes;yes;yes	40.9	40.9	15.565	137	0.0006237	-1.27394	+	0.0377619	12.703	0.3386	14	3	CRABP1	1049	P29762;B5MCB5	RABP1_HUMAN	5;2	5;2	Cellular retinoic acid-binding protein 1	CRABP1	2	5	>sp|P29762|RABP1_HUMAN Cellular retinoic acid-binding protein 1 OS=Homo sapiens GN=CRABP1 PE=1 SV=2	ALGVNAMLR;IHCTQTLLEGDGPK;SLATWENENK;SSENFDELLK;VGEGFEEETVDGR	yes;yes;yes;yes;yes	40.9	40.9	15.565	137	0.0002688	-1.27394		0.125019	12.703	14	0.3386
CRYAB	477	E9PR44;P02511;E9PNH7;A0A024R3B9;E9PJL7;E9PRA8;H0YCW8;E9PRS4;E9PS12	CRYAB_HUMAN;E9PJL7_HUMAN;E9PNH7_HUMAN;E9PR44_HUMAN;E9PRA8_HUMAN	6;6;5;5;4;3;2;1;1	6;6;5;5;4;3;2;1;1	Alpha-crystallin B chain	CRYAB	9	6	6	>tr|E9PR44|E9PR44_HUMAN Alpha-crystallin B chain (Fragment) OS=Homo sapiens GN=CRYAB PE=3 SV=1;>sp|P02511|CRYAB_HUMAN Alpha-crystallin B chain OS=Homo sapiens GN=CRYAB PE=1 SV=2;>tr|E9PNH7|E9PNH7_HUMAN Alpha-crystallin B chain (Fragment) OS=Homo sapiens GN	FSVNLDVK;HFSPEELKVK;IPADVDPLTITSSLSSDGVLTVNGPRK;MDIAIHHPWIR;VLGDVIEVHGKHEERQDEHGFISR;YRIPADVDPLTITSSLSSDGVLTVNGPR	yes;yes;yes;yes;yes;yes	47.1	47.1	20.03	174	0.00637458	-2.41404	+	0.000492928	179.36	0.086053	9	2	CRYAB	387	E9PJL7;E9PRA8;E9PR44;P02511;E9PRS4;E9PS12;E9PNH7;A0A024R3B9	CRYAB_HUMAN;E9PJL7_HUMAN;E9PNH7_HUMAN;E9PR44_HUMAN;E9PRA8_HUMAN;E9PRS4_HUMAN;E9PS12_HUMAN	2;2;2;2;1;1;1;1	2;2;2;2;1;1;1;1	Alpha-crystallin B chain	CRYAB	8	2	>tr|E9PJL7|E9PJL7_HUMAN Alpha-crystallin B chain (Fragment) OS=Homo sapiens GN=CRYAB PE=3 SV=3;>tr|E9PRA8|E9PRA8_HUMAN Alpha-crystallin B chain OS=Homo sapiens GN=CRYAB PE=4 SV=1;>tr|E9PR44|E9PR44_HUMAN Alpha-crystallin B chain (Fragment) OS=Homo sapiens G	HFSPEELKVK;MDIAIHHPWIR	yes;yes	16.2	16.2	15.445	130	0.0335083	-1.69082		0.0481958	80.185	3	0.33172
CTNND1	277	C9JZR2;O60716-24;O60716-23;O60716-21;O60716-19;O60716-22;O60716-20;O60716-16;O60716-18;O60716-15;O60716-17;O60716-13;O60716-11;O60716-14;O60716-12;O60716-10;O60716-8;O60716-9;O60716-7;O60716-5;O60716-3;O60716-6;O60716-4;O60716-2;O60716;O60716-32;O60716-31;O60716-29;O60716-27;O60716-30;O60716-28;O60716-26;O60716-25;E9PRE2;H0YC95;E9PKY0;E9PKL1	C9JZR2_HUMAN;CTND1_HUMAN	18;18;18;18;18;18;18;18;18;18;18;18;18;18;18;18;18;18;18;18;18;18;18;18;18;13;13;13;13;13;13;13;13;4;3;2;1	18;18;18;18;18;18;18;18;18;18;18;18;18;18;18;18;18;18;18;18;18;18;18;18;18;13;13;13;13;13;13;13;13;4;3;2;1	Catenin delta-1	CTNND1	37	18	18	>tr|C9JZR2|C9JZR2_HUMAN Catenin delta-1 OS=Homo sapiens GN=CTNND1 PE=1 SV=2;>sp|O60716-24|CTND1_HUMAN Isoform 3 of Catenin delta-1 OS=Homo sapiens GN=CTNND1;>sp|O60716-23|CTND1_HUMAN Isoform 3C of Catenin delta-1 OS=Homo sapiens GN=CTNND1;>sp|O60716-21|CTN	AAALVLQTIWGYK;ALSAIADLLTNEHER;DMDLTEVITGTLWNLSSHDSIK;FHPEPYGLEDDQR;GSLASLDSLR;GYELLFQPEVVR;HYEDGYPGGSDNYGSLSR;KPIEDPANDTVDFPK;LVENCVCLLR;MEIVDHALHALTDEVIIPHSGWER;QPELPEVIAMLGFR;SDFQVNLNNASR;SGDLGDMEPLK;SMGYDDLDYGMMSDYGTAR;SQSSHSYDDSTLPLIDR;SYEDMIGEEVPSDQYYWAPLAQHER;TPAILEASAGAIQNLCAGR;TVQPVAMGPDGLPVDASSVSNNYIQTLGR	yes;yes;yes;yes;yes;yes;yes;yes;yes;yes;yes;yes;yes;yes;yes;yes;yes;yes	31.8	31.8	104.85	938	3.6294e-05	2.05863	+	0.0104141	86.132	4.5504	8	3	CTNND1	243	C9JZR2;O60716-32;O60716-31;O60716-29;O60716-27;O60716-30;O60716-28;O60716-26;O60716-25;O60716-24;O60716-23;O60716-21;O60716-19;O60716-22;O60716-20;O60716-16;O60716-18;O60716-15;O60716-17;O60716-13;O60716-11;O60716-14;O60716-12;O60716-10;O60716-8;O60716-9;O60716-7;O60716-5;O60716-3;O60716-6;O60716-4;O60716-2;O60716	C9JZR2_HUMAN;CTND1_HUMAN	3;3;3;3;3;3;3;3;3;3;3;3;3;3;3;3;3;3;3;3;3;3;3;3;3;3;3;3;3;3;3;3;3	3;3;3;3;3;3;3;3;3;3;3;3;3;3;3;3;3;3;3;3;3;3;3;3;3;3;3;3;3;3;3;3;3	Catenin delta-1	CTNND1	33	3	>tr|C9JZR2|C9JZR2_HUMAN Catenin delta-1 OS=Homo sapiens GN=CTNND1 PE=1 SV=2;>sp|O60716-32|CTND1_HUMAN Isoform 4 of Catenin delta-1 OS=Homo sapiens GN=CTNND1;>sp|O60716-31|CTND1_HUMAN Isoform 4C of Catenin delta-1 OS=Homo sapiens GN=CTNND1;>sp|O60716-29|CTN	ALSAIADLLTNEHER;DMDLTEVITGTLWNLSSHDSIK;GYELLFQPEVVR	yes;yes;yes	5.2	5.2	104.85	938	0.00061895	0.62368		0.525921	30.065	4	1.655
CYB5R3	922	P00387-2;P00387;P00387-3;B1AHF3	B1AHF3_HUMAN;NB5R3_HUMAN	7;7;7;4	7;7;7;4	NADH-cytochrome b5 reductase 3;NADH-cytochrome b5 reductase 3 membrane-bound form;NADH-cytochrome b5 reductase 3 soluble form	CYB5R3	4	7	7	>sp|P00387-2|NB5R3_HUMAN Isoform 2 of NADH-cytochrome b5 reductase 3 OS=Homo sapiens GN=CYB5R3;>sp|P00387|NB5R3_HUMAN NADH-cytochrome b5 reductase 3 OS=Homo sapiens GN=CYB5R3 PE=1 SV=3;>sp|P00387-3|NB5R3_HUMAN Isoform 3 of NADH-cytochrome b5 reductase 3 OS	APEAWDYGQGFVNEEMIR;DILLRPELEELR;GFVDLVIK;GPSGLLVYQGK;IDGNLVVRPYTPISSDDDKGFVDLVIK;STPAITLESPDIK;SVGMIAGGTGITPMLQVIR	yes;yes;yes;yes;yes;yes;yes	36	36	31.628	278	2.5111e-05	0.6124		0.690645	93.752	1.8395	7	2	CYB5R3	763	P00387-2;P00387;P00387-3;B1AHF3	B1AHF3_HUMAN;NB5R3_HUMAN	3;3;3;2	3;3;3;2	NADH-cytochrome b5 reductase 3;NADH-cytochrome b5 reductase 3 membrane-bound form;NADH-cytochrome b5 reductase 3 soluble form	CYB5R3	4	3	>sp|P00387-2|NB5R3_HUMAN Isoform 2 of NADH-cytochrome b5 reductase 3 OS=Homo sapiens GN=CYB5R3;>sp|P00387|NB5R3_HUMAN NADH-cytochrome b5 reductase 3 OS=Homo sapiens GN=CYB5R3 PE=1 SV=3;>sp|P00387-3|NB5R3_HUMAN Isoform 3 of NADH-cytochrome b5 reductase 3 OS	DILLRPELEELR;GPSGLLVYQGK;STPAITLESPDIK	yes;yes;yes	12.9	12.9	31.628	278	0.00018663	0.384934		0.766237	9.5586	4	1.0389
DCD	1608	P81605;P81605-2	DCD_HUMAN	4;3	4;3	Dermcidin;Survival-promoting peptide;DCD-1	DCD	2	4	4	>sp|P81605|DCD_HUMAN Dermcidin OS=Homo sapiens GN=DCD PE=1 SV=2;>sp|P81605-2|DCD_HUMAN Isoform 2 of Dermcidin OS=Homo sapiens GN=DCD	DAVEDLESVGK;ENAGEDPGLAR;GAVHDVKDVLDSVL;LGKDAVEDLESVGK	yes;yes;yes;yes	35.5	35.5	11.284	110	0.00081425	-4.18902	+	3.93767e-09	99.768	0.059471	85	6	DCD	1379	P81605;P81605-2	DCD_HUMAN	4;3	4;3	Dermcidin;Survival-promoting peptide;DCD-1	DCD	2	4	>sp|P81605|DCD_HUMAN Dermcidin OS=Homo sapiens GN=DCD PE=1 SV=2;>sp|P81605-2|DCD_HUMAN Isoform 2 of Dermcidin OS=Homo sapiens GN=DCD	DAVEDLESVGK;ENAGEDPGLAR;GAVHDVKDVLDSVL;LGKDAVEDLESVGK	yes;yes;yes;yes	35.5	35.5	11.284	110	0.00142151	-3.87894	+	1.17253e-06	88.528	39	0.07316
DES	1149	P17661	DESM_HUMAN	27	25	Desmin	DES	1	27	25	>sp|P17661|DESM_HUMAN Desmin OS=Homo sapiens GN=DES PE=1 SV=3	AKLQEEIQLKEEAENNLAAFR;ARVDVERDNLLDDLQR;DGEVVSEATQQQHEVL;ELEDRFASEASGYQDNIAR;ELEDRFASEASGYQDNIARLEEEIR;ELQAQLQEQQVQVEMDMSKPDLTAALR;FANYIEK;FASEASGYQDNIAR;FLEQQNAALAAEVNR;INLPIQTYSALNFR;KLLEGEESR;LLEGEESR;LQEEIQLKEEAENNLAAFR;LQEEIQLKEEAENNLAAFRADVDAATLAR;MALDVEIATYR;MALDVEIATYRK;NISEAEEWYK;RIESLNEEIAFLK;RIESLNEEIAFLKK;TFGGAPGFPLGSPLSSPVFPR;TNEKVELQELNDRFANYIEK;TPSSYGAGELLDFSLADAVNQEFLTTR;TSGGAGGLGS…	yes;yes;yes;yes;yes;yes;yes;yes;yes;yes;no;no;yes;yes;yes;yes;yes;yes;yes;yes;yes;yes;yes;yes;yes;yes;yes	62.3	60.6	53.535	470	0.00063056	-3.6231	+	3.67261e-07	108.41	0.072297	115	4	DES	959	P17661	DESM_HUMAN	9	7	Desmin	DES	1	9	>sp|P17661|DESM_HUMAN Desmin OS=Homo sapiens GN=DES PE=1 SV=3	ELEDRFASEASGYQDNIAR;FASEASGYQDNIAR;INLPIQTYSALNFR;KLLEGEESR;LLEGEESR;LQEEIQLKEEAENNLAAFR;TPSSYGAGELLDFSLADAVNQEFLTTR;VDVERDNLLDDLQR;VSDLTQAANKNNDALR	yes;yes;yes;no;no;yes;yes;yes;yes	25.1	23.2	53.535	470	8.4608e-05	-1.91088	+	0.0164749	81.673	21	0.25733
DMD	2	A0A087WV90;E9PDN5;A0A087WTU7;A0A075B6G3;P11532-3;P11532-2;P11532-4;P11532	DMD_HUMAN;E9PDN5_HUMAN	2;2;2;2;2;2;2;2	2;2;2;2;2;2;2;2	Dystrophin	DMD	8	2	2	>tr|A0A087WV90|A0A087WV90_HUMAN Dystrophin OS=Homo sapiens GN=DMD PE=1 SV=1;>tr|E9PDN5|E9PDN5_HUMAN Dystrophin OS=Homo sapiens GN=DMD PE=1 SV=1;>tr|A0A087WTU7|A0A087WTU7_HUMAN Dystrophin OS=Homo sapiens GN=DMD PE=1 SV=1;>tr|A0A075B6G3|A0A075B6G3_HUMAN Dyst	LHYNELGAK;LVEPQISELNHR	yes;yes	0.6	0.6	426.09	3680	0.0180273	-5.79178	+	3.43334e-16	80.236	0.015382	17	3	DMD	2	A0A087WV90;E9PDN5;A0A087WTU7;A0A075B6G3;P11532-3;P11532-2;P11532-4;P11532	DMD_HUMAN;E9PDN5_HUMAN	3;3;3;3;3;3;3;3	3;3;3;3;3;3;3;3	Dystrophin	DMD	8	3	>tr|A0A087WV90|A0A087WV90_HUMAN Dystrophin OS=Homo sapiens GN=DMD PE=1 SV=1;>tr|E9PDN5|E9PDN5_HUMAN Dystrophin OS=Homo sapiens GN=DMD PE=1 SV=1;>tr|A0A087WTU7|A0A087WTU7_HUMAN Dystrophin OS=Homo sapiens GN=DMD PE=1 SV=1;>tr|A0A075B6G3|A0A075B6G3_HUMAN Dyst	HMETFDQNVDHITK;LHYNELGAK;LVEPQISELNHR	yes;yes;yes	1	1	426.09	3680	0.042088	0.858379		0.274275	23.492	3	1.5097
DSC1	1672	Q08554-2;Q08554	DSC1_HUMAN	4;4	4;4	Desmocollin-1	DSC1	2	4	4	>sp|Q08554-2|DSC1_HUMAN Isoform 1B of Desmocollin-1 OS=Homo sapiens GN=DSC1;>sp|Q08554|DSC1_HUMAN Desmocollin-1 OS=Homo sapiens GN=DSC1 PE=1 SV=2	ALDPEISSGEGLR;HFSIHPDTGVITTTTPFLDR;IEDDNDNAPYFEHR;VTATDLDEPDTLHTR	yes;yes;yes;yes	7.4	7.4	93.834	840	0.00023719	-2.72948	+	8.83551e-05	60.948	0.15367	30	6	DSC1	1432	Q08554-2;Q08554	DSC1_HUMAN	4;4	4;4	Desmocollin-1	DSC1	2	4	>sp|Q08554-2|DSC1_HUMAN Isoform 1B of Desmocollin-1 OS=Homo sapiens GN=DSC1;>sp|Q08554|DSC1_HUMAN Desmocollin-1 OS=Homo sapiens GN=DSC1 PE=1 SV=2	ALDPEISSGEGLR;HFSIHPDTGVITTTTPFLDR;IEDDNDNAPYFEHR;VTATDLDEPDTLHTR	yes;yes;yes;yes	7.4	7.4	93.834	840	0.00215132	-2.59379	+	0.000146967	56.659	18	0.15367
DSG1	1645	Q02413;Q02413-2	DSG1_HUMAN	17;3	17;3	Desmoglein-1	DSG1	2	17	17	>sp|Q02413|DSG1_HUMAN Desmoglein-1 OS=Homo sapiens GN=DSG1 PE=1 SV=2	AEFHHSIMSQYK;ALNSMGQDLER;ALNSMGQDLERPLELR;ASAISVTVLNVIEGPVFRPGSK;EQYGQYALAVR;IIRQEPSDSPMFIINR;ISGVGIDQPPYGIFVINQK;MTGFELTEGVK;QEPSDSPMFIINR;SSSDHHFNQTIGSASPSTAR;TMNNFLDR;TMNNFLDREQYGQYALAVR;VGDFVATDLDTGR;VGDFVATDLDTGRPSTTVR;VVGPISGADLHGMLEMPDLR;YQGTILSIDDNLQR;YVMGNNPADLLAVDSR	yes;yes;yes;yes;yes;yes;yes;yes;yes;yes;yes;yes;yes;yes;yes;yes;yes	19.4	19.4	113.75	1049	0.00015145	-2.37572	+	0.000905636	105.92	0.2383	49	6	DSG1	1408	Q02413;Q02413-2	DSG1_HUMAN	16;3	16;3	Desmoglein-1	DSG1	2	16	>sp|Q02413|DSG1_HUMAN Desmoglein-1 OS=Homo sapiens GN=DSG1 PE=1 SV=2	AEFHHSIMSQYK;ALNSMGQDLER;ALNSMGQDLERPLELR;ASAISVTVLNVIEGPVFRPGSK;EQYGQYALAVR;ISGVGIDQPPYGIFVINQK;MTGFELTEGVK;QEPSDSPMFIINR;SSSDHHFNQTIGSASPSTAR;TMNNFLDR;TMNNFLDREQYGQYALAVR;VGDFVATDLDTGR;VGDFVATDLDTGRPSTTVR;VVGPISGADLHGMLEMPDLR;YQGTILSIDDNLQR;YVMGNNPADLLAVDSR	yes;yes;yes;yes;yes;yes;yes;yes;yes;yes;yes;yes;yes;yes;yes;yes	19.2	19.2	113.75	1049	0.00093022	-1.78826	+	0.00771953	93.806	24	0.24773
DSP	1132	P15924;P15924-3;P15924-2	DESP_HUMAN	61;48;45	61;48;45	Desmoplakin	DSP	3	61	61	>sp|P15924|DESP_HUMAN Desmoplakin OS=Homo sapiens GN=DSP PE=1 SV=3;>sp|P15924-3|DESP_HUMAN Isoform DSPIa of Desmoplakin OS=Homo sapiens GN=DSP;>sp|P15924-2|DESP_HUMAN Isoform DPII of Desmoplakin OS=Homo sapiens GN=DSP	AELIVQPELK;AEMDMVAWGVDLASVEQHINSHR;AITGFDDPFSGK;ALLQAILQTEDMLK;AQQIHSQTSQQYPLYDLDLGK;AVTGYNDPETGNIISLFQAMNK;DYELQLASYTSGLETLLNIPIKR;EHLMLEEELR;ENAAYFQFFEEAQSTEAYLK;ENDKQETWMLMELQK;ESHRLPVDIAYK;FGDSNTVMR;FLEFQYLTGGLVDPEVHGR;FLSEMLK;GFFDPNTEENLTYLQLK;GGGGYTCQSGSGWDEFTK;GLIDYETFK;GLVGIEFK;GYFNEELSEILSDPSDDTK;IEPHTGLLLLSVQK;IEVLEEELR;ITNLTQQLEQASIVK;KLEEELEGMR;LASLEELK;LASLEELKR;LEYDDLR;LGIYEAMK;LISP…	yes;yes;yes;yes;yes;yes;yes;yes;yes;yes;yes;yes;yes;yes;yes;yes;yes;yes;yes;yes;yes;yes;yes;yes;yes;yes;yes;yes;yes;yes;yes;yes;yes;yes;yes;yes;yes;yes;yes;yes;yes;yes;yes;yes;yes;yes;yes;yes;yes;yes;yes;yes;yes;yes;yes;yes;yes;yes;yes;yes;yes	26.4	26.4	331.77	2871	4.9221e-05	-1.08918		0.134664	96.804	0.38237	5	6	DSP	945	P15924;P15924-3;P15924-2	DESP_HUMAN	55;45;43	55;45;43	Desmoplakin	DSP	3	55	>sp|P15924|DESP_HUMAN Desmoplakin OS=Homo sapiens GN=DSP PE=1 SV=3;>sp|P15924-3|DESP_HUMAN Isoform DSPIa of Desmoplakin OS=Homo sapiens GN=DSP;>sp|P15924-2|DESP_HUMAN Isoform DPII of Desmoplakin OS=Homo sapiens GN=DSP	AELIVQPELK;AEMDMVAWGVDLASVEQHINSHR;AITGFDDPFSGK;ALLQAILQTEDMLK;AQQIHSQTSQQYPLYDLDLGK;DYELQLASYTSGLETLLNIPIKR;EHLMLEEELR;ENAAYFQFFEEAQSTEAYLK;ENDKQETWMLMELQK;FGDSNTVMR;FLEFQYLTGGLVDPEVHGR;FLSEMLK;GFFDPNTEENLTYLQLK;GGGGYTCQSGSGWDEFTK;GLIDYETFK;GLVGIEFK;GYFNEELSEILSDPSDDTK;IEPHTGLLLLSVQK;IEVLEEELR;ITNLTQQLEQASIVK;KLEEELEGMR;LASLEELK;LEYDDLR;LGIYEAMK;LISPESTVMLLEAQAATGGIIDPHR;LKQESDQLVLNQHPASDK;LLEAQ…	yes;yes;yes;yes;yes;yes;yes;yes;yes;yes;yes;yes;yes;yes;yes;yes;yes;yes;yes;yes;yes;yes;yes;yes;yes;yes;yes;yes;yes;yes;yes;yes;yes;yes;yes;yes;yes;yes;yes;yes;yes;yes;yes;yes;yes;yes;yes;yes;yes;yes;yes;yes;yes;yes;yes	24.9	24.9	331.77	2871	0.00029709	-2.66658	+	0.00082704	90.03	57	0.12954
EEF1E1;EEF1E1-BLOC1S5	225	D6RBD7;C9J1V9;O43324-2;O43324;H0YAL7;D6RCQ0	C9J1V9_HUMAN;D6RBD7_HUMAN;D6RCQ0_HUMAN;H0YAL7_HUMAN;MCA3_HUMAN	4;4;4;4;3;2	4;4;4;4;3;2	Eukaryotic translation elongation factor 1 epsilon-1	EEF1E1;EEF1E1-BLOC1S5	6	4	4	>tr|D6RBD7|D6RBD7_HUMAN Eukaryotic translation elongation factor 1 epsilon-1 OS=Homo sapiens GN=EEF1E1 PE=4 SV=1;>tr|C9J1V9|C9J1V9_HUMAN HCG2043275 OS=Homo sapiens GN=EEF1E1-BLOC1S5 PE=4 SV=2;>sp|O43324-2|MCA3_HUMAN Isoform 2 of Eukaryotic translation elon	AAAAELSLLEK;AIVQQWLEYR;DLNSYLEDK;EYLLGSTAEEK	yes;yes;yes;yes	27.3	27.3	16.686	150	0.000266522	1.74666		0.0812425	34.224	2.4072	4	2	EEF1E1;EEF1E1-BLOC1S5	195	D6RBD7;C9J1V9;O43324-2;O43324;H0YAL7;D6RCQ0	C9J1V9_HUMAN;D6RBD7_HUMAN;D6RCQ0_HUMAN;H0YAL7_HUMAN;MCA3_HUMAN	4;4;4;4;3;2	4;4;4;4;3;2	Eukaryotic translation elongation factor 1 epsilon-1	EEF1E1;EEF1E1-BLOC1S5	6	4	>tr|D6RBD7|D6RBD7_HUMAN Eukaryotic translation elongation factor 1 epsilon-1 OS=Homo sapiens GN=EEF1E1 PE=4 SV=1;>tr|C9J1V9|C9J1V9_HUMAN HCG2043275 OS=Homo sapiens GN=EEF1E1-BLOC1S5 PE=4 SV=2;>sp|O43324-2|MCA3_HUMAN Isoform 2 of Eukaryotic translation elon	AAAAELSLLEK;AIVQQWLEYR;DLNSYLEDK;EYLLGSTAEEK	yes;yes;yes;yes	27.3	27.3	16.686	150	0.000222279	1.71616	+	0.0296579	53.561	5	2.3569
EMC3	2321	Q9P0I2;Q9P0I2-2;S4R3U9;C9JLM9	EMC3_HUMAN	5;4;2;2	5;4;2;2	ER membrane protein complex subunit 3	EMC3	4	5	5	>sp|Q9P0I2|EMC3_HUMAN ER membrane protein complex subunit 3 OS=Homo sapiens GN=EMC3 PE=1 SV=3;>sp|Q9P0I2-2|EMC3_HUMAN Isoform 2 of ER membrane protein complex subunit 3 OS=Homo sapiens GN=EMC3	AGPELLLDSNIR;KYYFNNPEDGFFK;LTQEQVSDSQVLIR;SIYSLILGQDNAADQSR;TEWEALELTDHQWALDDVEEELMAK	yes;yes;yes;yes;yes	31	31	29.952	261	7.9624e-09	2.07963	+	0.0324742	10.476	3.0069	7	2	EMC3	1896	Q9P0I2-2;Q9P0I2	EMC3_HUMAN	1;1	1;1	ER membrane protein complex subunit 3	EMC3	2	1	>sp|Q9P0I2-2|EMC3_HUMAN Isoform 2 of ER membrane protein complex subunit 3 OS=Homo sapiens GN=EMC3;>sp|Q9P0I2|EMC3_HUMAN ER membrane protein complex subunit 3 OS=Homo sapiens GN=EMC3 PE=1 SV=3	SIYSLILGQDNAADQSR	yes	7.8	7.8	24.915	219	0.00089615	NaN		1	NaN	0	NaN
EWSR1	164	B0QYK0;Q01844-6;Q01844-3;Q01844;Q01844-5;H7BY36;C9JGE3;Q01844-2;F8WC90;Q01844-4	B0QYK0_HUMAN;C9JGE3_HUMAN;EWS_HUMAN;H7BY36_HUMAN	3;3;3;3;3;2;2;2;1;1	3;3;3;3;3;2;2;2;1;1	RNA-binding protein EWS	EWSR1	10	3	3	>tr|B0QYK0|B0QYK0_HUMAN RNA-binding protein EWS OS=Homo sapiens GN=EWSR1 PE=1 SV=1;>sp|Q01844-6|EWS_HUMAN Isoform 6 of RNA-binding protein EWS OS=Homo sapiens GN=EWSR1;>sp|Q01844-3|EWS_HUMAN Isoform 3 of RNA-binding protein EWS OS=Homo sapiens GN=EWSR1;>sp	AAVEWFDGK;QDHPSSMGVYGQESGGFSGPGENR;TGQPMIHIYLDK	yes;yes;yes	7.3	7.3	64.929	618	0.00080968	2.19626	+	0.00609815	77.732	4.8599	7	4	EWSR1
FAF2	2073	Q96CS3;D6RBG6	FAF2_HUMAN	6;1	6;1	FAS-associated factor 2	FAF2	2	6	6	>sp|Q96CS3|FAF2_HUMAN FAS-associated factor 2 OS=Homo sapiens GN=FAF2 PE=1 SV=2	AHPVFYQGTYSQALNDAK;FQIEANFPR;HTLEQHNWNIEAAVQDR;LNEQEGVPSVFNPPPSRPLQVNTADHR;QQQDEAYLASLR;VTDPVGDIVSFMHSFEEK	yes;yes;yes;yes;yes;yes	22.7	22.7	52.623	445	0.00375684	1.70483	+	0.0359678	49.922	2.9332	7	2	FAF2	1712	Q96CS3	FAF2_HUMAN	1	1	FAS-associated factor 2	FAF2	1	1	>sp|Q96CS3|FAF2_HUMAN FAS-associated factor 2 OS=Homo sapiens GN=FAF2 PE=1 SV=2	VTDPVGDIVSFMHSFEEK	yes	4	4	52.623	445	0.0019817	NaN		1	NaN	1	NaN
FGG	245	C9JEU5;C9JC84;P02679-2;P02679;C9JPQ9;C9JU00	C9JC84_HUMAN;C9JEU5_HUMAN;FIBG_HUMAN	3;3;3;3;1;1	3;3;3;3;1;1	Fibrinogen gamma chain	FGG	6	3	3	>tr|C9JEU5|C9JEU5_HUMAN Fibrinogen gamma chain OS=Homo sapiens GN=FGG PE=1 SV=1;>tr|C9JC84|C9JC84_HUMAN Fibrinogen gamma chain OS=Homo sapiens GN=FGG PE=1 SV=1;>sp|P02679-2|FIBG_HUMAN Isoform Gamma-A of Fibrinogen gamma chain OS=Homo sapiens GN=FGG;>sp|P02	AIQLTYNPDESSKPNMIDAATLK;EGFGHLSPTGTTEFWLGNEK;YLQEIYNSNNQK	yes;yes;yes	12.4	12.4	50.322	445	0.017301	-2.42826	+	0.00388266	38.242	0.15285	7	2	FGG	207	C9JEU5;C9JC84;P02679-2;P02679	C9JC84_HUMAN;C9JEU5_HUMAN;FIBG_HUMAN	1;1;1;1	1;1;1;1	Fibrinogen gamma chain	FGG	4	1	>tr|C9JEU5|C9JEU5_HUMAN Fibrinogen gamma chain OS=Homo sapiens GN=FGG PE=1 SV=1;>tr|C9JC84|C9JC84_HUMAN Fibrinogen gamma chain OS=Homo sapiens GN=FGG PE=1 SV=1;>sp|P02679-2|FIBG_HUMAN Isoform Gamma-A of Fibrinogen gamma chain OS=Homo sapiens GN=FGG;>sp|P02	EGFGHLSPTGTTEFWLGNEK	yes	4.5	4.5	50.322	445	6.1475e-08	-3.19535		0.000357894	3.3927	2	0.14525
FUBP1	2061	Q96AE4;E9PEB5;Q96AE4-2;C9JSZ1	E9PEB5_HUMAN;FUBP1_HUMAN	20;19;19;7	19;18;18;7	Far upstream element-binding protein 1	FUBP1	4	20	19	>sp|Q96AE4|FUBP1_HUMAN Far upstream element-binding protein 1 OS=Homo sapiens GN=FUBP1 PE=1 SV=3;>tr|E9PEB5|E9PEB5_HUMAN Far upstream element-binding protein 1 OS=Homo sapiens GN=FUBP1 PE=1 SV=1;>sp|Q96AE4-2|FUBP1_HUMAN Isoform 2 of Far upstream element-bi	AWEEYYK;CQHAAEIITDLLR;EMVLELIR;GQGNWNMGPPGGLQEFNFIVPTGK;GRPAPGFHHGDGPGNAVQEIMIPASK;GTPQQIDYAR;IAQITGPPDR;IGGDAGTSLNSNDYGYGGQK;IGGNEGIDVPIPR;IQFKPDDGTTPER;IQIAPDSGGLPER;IQQESGCK;LLDQIVEK;MGQAVPAPTGAPPGGQPDYSAAWAEYYR;MVMIQDGPQNTGADK;MVMIQDGPQNTGADKPLR;QQAAYYAQTSPQGMPQHPPAPQGQ;SCMLTGTPESVQSAK;SISQQSGAR;VPDGMVGFIIGR	no;yes;yes;yes;yes;yes;yes;yes;yes;yes;yes;yes;yes;yes;yes;yes;yes;yes;yes;yes	43.3	42.2	67.56	644	8.5394e-07	-1.81477	+	0.0116114	37.83	0.30394	93	6	FUBP1	1701	Q96AE4;E9PEB5;Q96AE4-2;C9JSZ1	E9PEB5_HUMAN;FUBP1_HUMAN	19;18;18;6	18;17;17;6	Far upstream element-binding protein 1	FUBP1	4	19	>sp|Q96AE4|FUBP1_HUMAN Far upstream element-binding protein 1 OS=Homo sapiens GN=FUBP1 PE=1 SV=3;>tr|E9PEB5|E9PEB5_HUMAN Far upstream element-binding protein 1 OS=Homo sapiens GN=FUBP1 PE=1 SV=1;>sp|Q96AE4-2|FUBP1_HUMAN Isoform 2 of Far upstream element-bi	AWEEYYK;CQHAAEIITDLLR;EMVLELIR;GQGNWNMGPPGGLQEFNFIVPTGK;GRPAPGFHHGDGPGNAVQEIMIPASK;GTPQQIDYAR;IAQITGPPDR;IGGNEGIDVPIPR;IQFKPDDGTTPER;IQIAPDSGGLPER;IQQESGCK;LLDQIVEK;MGQAVPAPTGAPPGGQPDYSAAWAEYYR;MVMIQDGPQNTGADK;MVMIQDGPQNTGADKPLR;QQAAYYAQTSPQGMPQHPPAPQGQ;SCMLTGTPESVQSAK;SISQQSGAR;VPDGMVGFIIGR	no;yes;yes;yes;yes;yes;yes;yes;yes;yes;yes;yes;yes;yes;yes;yes;yes;yes;yes	40.2	39.1	67.56	644	1.6821e-06	-1.79761	+	0.0240377	33.831	63	0.34533
GDPD3	1921	Q7L5L3;Q7L5L3-1	GDPD3_HUMAN	6;5	6;5	Glycerophosphodiester phosphodiesterase domain-containing protein 3	GDPD3	2	6	6	>sp|Q7L5L3|GDPD3_HUMAN Glycerophosphodiester phosphodiesterase domain-containing protein 3 OS=Homo sapiens GN=GDPD3 PE=2 SV=3;>sp|Q7L5L3-1|GDPD3_HUMAN Isoform 2 of Glycerophosphodiester phosphodiesterase domain-containing protein 3 OS=Homo sapiens GN=GDPD3	DVGSLDFEDLPLYK;GGSGELLENTMEAMENSMAQR;LEDLFQR;NEITIWASEK;SDLLELDCQLTR;VVVVSHDENLCR	yes;yes;yes;yes;yes;yes	23.9	23.9	36.596	318	0.00453385	1.74144	+	0.0319238	24.389	2.7476	12	4	GDPD3	1612	Q7L5L3;Q7L5L3-1	GDPD3_HUMAN	4;3	4;3	Glycerophosphodiester phosphodiesterase domain-containing protein 3	GDPD3	2	4	>sp|Q7L5L3|GDPD3_HUMAN Glycerophosphodiester phosphodiesterase domain-containing protein 3 OS=Homo sapiens GN=GDPD3 PE=2 SV=3;>sp|Q7L5L3-1|GDPD3_HUMAN Isoform 2 of Glycerophosphodiester phosphodiesterase domain-containing protein 3 OS=Homo sapiens GN=GDPD3	DVGSLDFEDLPLYK;GGSGELLENTMEAMENSMAQR;LEDLFQR;VVVVSHDENLCR	yes;yes;yes;yes	17	17	36.596	318	0.00363035	1.60122	+	0.044024	22.057	5	2.287
GLG1	2047	Q92896;Q92896-2;Q92896-3;H3BM42;H3BQT1;H3BQU9;H3BRD8	GSLG1_HUMAN;H3BM42_HUMAN	14;14;13;8;2;2;1	14;14;13;8;2;2;1	Golgi apparatus protein 1	GLG1	7	14	14	>sp|Q92896|GSLG1_HUMAN Golgi apparatus protein 1 OS=Homo sapiens GN=GLG1 PE=1 SV=2;>sp|Q92896-2|GSLG1_HUMAN Isoform 2 of Golgi apparatus protein 1 OS=Homo sapiens GN=GLG1;>sp|Q92896-3|GSLG1_HUMAN Isoform 3 of Golgi apparatus protein 1 OS=Homo sapiens GN=GL	ADIFVDPVLHTACALDIK;ALNEACESVIQTACK;DAHSQGEVVSCLEK;EPENEISSDCNHLLWNYK;IEMWSYAAK;IIIQESALDYR;LDPVLYR;LLELQYFISR;LQETEMMDPELDYTLMR;MTAIIFSDYR;QVSSECQGEMLDYR;TETGQELECLQDHLDDLVVECR;VAPADGFSDLAMQVMTSPSK;VEELEMTEDIR	yes;yes;yes;yes;yes;yes;yes;yes;yes;yes;yes;yes;yes;yes	16.6	16.6	134.55	1179	0.000375876	-1.21682		0.0672548	38.212	0.50626	32	4	GLG1	1690	Q92896;Q92896-2;Q92896-3;H3BM42;H3BQT1;H3BQU9;H3BRD8	GSLG1_HUMAN;H3BM42_HUMAN	12;12;11;8;2;2;1	12;12;11;8;2;2;1	Golgi apparatus protein 1	GLG1	7	12	>sp|Q92896|GSLG1_HUMAN Golgi apparatus protein 1 OS=Homo sapiens GN=GLG1 PE=1 SV=2;>sp|Q92896-2|GSLG1_HUMAN Isoform 2 of Golgi apparatus protein 1 OS=Homo sapiens GN=GLG1;>sp|Q92896-3|GSLG1_HUMAN Isoform 3 of Golgi apparatus protein 1 OS=Homo sapiens GN=GL	ADIFVDPVLHTACALDIK;ALNEACESVIQTACK;DAHSQGEVVSCLEK;EPENEISSDCNHLLWNYK;IIIQESALDYR;LDPVLYR;LLELQYFISR;LQETEMMDPELDYTLMR;MTAIIFSDYR;QVSSECQGEMLDYR;TETGQELECLQDHLDDLVVECR;VEELEMTEDIR	yes;yes;yes;yes;yes;yes;yes;yes;yes;yes;yes;yes	14.2	14.2	134.55	1179	0.000464198	-1.3023	+	0.0475752	39.973	14	0.52333
GLOD4	520	F6TLX2;Q9HC38-2;Q9HC38;I3L3Q4;Q9HC38-3;I3L1I0	GLOD4_HUMAN;I3L3Q4_HUMAN	8;8;8;5;4;2	8;8;8;5;4;2	Glyoxalase domain-containing protein 4	GLOD4	6	8	8	>tr|F6TLX2|F6TLX2_HUMAN Glyoxalase domain-containing protein 4 OS=Homo sapiens GN=GLOD4 PE=1 SV=1;>sp|Q9HC38-2|GLOD4_HUMAN Isoform 2 of Glyoxalase domain-containing protein 4 OS=Homo sapiens GN=GLOD4;>sp|Q9HC38|GLOD4_HUMAN Glyoxalase domain-containing prot	ALLGYADNQCK;ELPDLEDLMK;ILTPLVSLDTPGK;KLEWPLTEVAEGVFETEAPGGYK;LGNDFMGITLASSQAVSNAR;LLDDAMAADK;TMVGFGPEDDHFVAELTYNYGVGDYK;VTLAVSDLQK	yes;yes;yes;yes;yes;yes;yes;yes	24.5	24.5	54.719	502	8.23345e-06	1.7062	+	0.0358088	5.4666	2.5369	5	2	GLOD4	436	F6TLX2;Q9HC38-2;Q9HC38;I3L3Q4;Q9HC38-3;I3L1I0	GLOD4_HUMAN;I3L3Q4_HUMAN	8;8;8;5;4;2	8;8;8;5;4;2	Glyoxalase domain-containing protein 4	GLOD4	6	8	>tr|F6TLX2|F6TLX2_HUMAN Glyoxalase domain-containing protein 4 OS=Homo sapiens GN=GLOD4 PE=1 SV=1;>sp|Q9HC38-2|GLOD4_HUMAN Isoform 2 of Glyoxalase domain-containing protein 4 OS=Homo sapiens GN=GLOD4;>sp|Q9HC38|GLOD4_HUMAN Glyoxalase domain-containing prot	ALLGYADNQCK;ELPDLEDLMK;ILTPLVSLDTPGK;KLEWPLTEVAEGVFETEAPGGYK;LGNDFMGITLASSQAVSNAR;LLDDAMAADK;TMVGFGPEDDHFVAELTYNYGVGDYK;VTLAVSDLQK	yes;yes;yes;yes;yes;yes;yes;yes	24.5	24.5	54.719	502	3.9909e-05	1.7062	+	0.0306823	5.4666	5	2.5369
GNA13	1752	Q14344-2;Q14344	GNA13_HUMAN	10;10	10;10	Guanine nucleotide-binding protein subunit alpha-13	GNA13	2	10	10	>sp|Q14344-2|GNA13_HUMAN Isoform 2 of Guanine nucleotide-binding protein subunit alpha-13 OS=Homo sapiens GN=GNA13;>sp|Q14344|GNA13_HUMAN Guanine nucleotide-binding protein subunit alpha-13 OS=Homo sapiens GN=GNA13 PE=1 SV=2	ALWADSGIQNAYDR;APMAAQGMVETR;DVKDTILHDNLK;FLVECFR;GIHEYDFEIK;LGEPDYIPSQQDILLAR;LHIPWGDNSNQQHGDK;LTESLNIFETIVNNR;VFLQYLPAIR;YFLDNLDK	yes;yes;yes;yes;yes;yes;yes;yes;yes;yes	42.9	42.9	33.287	282	0.00391228	1.54646		0.0588402	67.165	2.2207	15	5	GNA13	1494	Q14344-2;Q14344	GNA13_HUMAN	7;7	7;7	Guanine nucleotide-binding protein subunit alpha-13	GNA13	2	7	>sp|Q14344-2|GNA13_HUMAN Isoform 2 of Guanine nucleotide-binding protein subunit alpha-13 OS=Homo sapiens GN=GNA13;>sp|Q14344|GNA13_HUMAN Guanine nucleotide-binding protein subunit alpha-13 OS=Homo sapiens GN=GNA13 PE=1 SV=2	ALWADSGIQNAYDR;APMAAQGMVETR;GIHEYDFEIK;LGEPDYIPSQQDILLAR;LTESLNIFETIVNNR;VFLQYLPAIR;YFLDNLDK	yes;yes;yes;yes;yes;yes;yes	30.5	30.5	33.287	282	3.3677e-05	1.22132		0.132137	14.904	7	1.873
GNAQ	1415	P50148;B1AM21	GNAQ_HUMAN	7;3	4;3	Guanine nucleotide-binding protein G(q) subunit alpha	GNAQ	2	7	4	>sp|P50148|GNAQ_HUMAN Guanine nucleotide-binding protein G(q) subunit alpha OS=Homo sapiens GN=GNAQ PE=1 SV=4	DTILQLNLK;LLLLGTGESGK;MFVDLNPDSDK;VADPAYLPTQQDVLR;VPTTGIIEYPFDLQSVIFR;VSAFENPYVDAIK;YYLNDLDR	no;no;no;yes;yes;yes;yes	24	15.3	42.142	359	0.0026012	1.85933		0.0604924	103.38	4.8726	10	2	GNAQ
GNAS	1581	P63092;P63092-4;Q5JWF2;P63092-3;P63092-2;Q5JWF2-2;S4R3E3;A0A0A0MR13;Q5JWE9;H0Y7F4;S4R3V9;P38405;P38405-2;Q5JWD1;H0Y7E8;A0A087WTB6;A2A2R6;A0A087WZE5;K7EQ80;K7EPE2;P38405-3;P11488;P19087;A8MTJ3	GNAS1_HUMAN;GNAS2_HUMAN	17;17;17;16;16;16;8;6;5;5;4;3;3;2;2;1;1;1;1;1;1;1;1;1	16;16;16;15;15;15;8;6;4;4;4;2;2;1;1;0;0;0;1;1;1;0;0;0	Guanine nucleotide-binding protein G(s) subunit alpha isoforms short;Guanine nucleotide-binding protein G(s) subunit alpha isoforms XLas	GNAS	24	17	16	>sp|P63092|GNAS2_HUMAN Guanine nucleotide-binding protein G(s) subunit alpha isoforms short OS=Homo sapiens GN=GNAS PE=1 SV=1;>sp|P63092-4|GNAS2_HUMAN Isoform 4 of Guanine nucleotide-binding protein G(s) subunit alpha isoforms short OS=Homo sapiens GN=GNAS	ALWEDEGVR;EAIETIVAAMSNLVPPVELANPENQFR;HYCYPHFTCAVDTENIR;IEDYFPEFAR;ILHVNGFNGEGGEEDPQAAR;LLLLGAGESGK;LQEALNLFK;QADYVPSDQDLLR;SKIEDYFPEFAR;SNEYQLIDCAQYFLDK;SNEYQLIDCAQYFLDKIDVIK;TISVILFLNK;VDYILSVMNVPDFDFPPEFYEHAK;VLTSGIFETK;VNFHMFDVGGQR;YFIRDEFLR;YTTPEDATPEPGEDPR	yes;yes;yes;yes;yes;no;yes;yes;yes;yes;yes;yes;yes;yes;yes;yes;yes	55.8	53	45.664	394	2.9667e-05	0.869082		0.267567	60.143	1.5333	106	6	GNAS	1352	P63092-3;P63092-2;P63092;P63092-4;Q5JWF2-2;Q5JWF2;S4R3E3;A0A0A0MR13;H0Y7F4;Q5JWE9;S4R3V9;P38405;P38405-2;A0A087WTB6;A2A2R6;Q5JWD1;H0Y7E8;A0A087WZE5;K7EQ80;K7EPE2;P38405-3;P11488;P63096;P19087;P09471-2;P09471;A8MTJ3	GNAS1_HUMAN;GNAS2_HUMAN	16;16;16;16;16;16;7;6;5;4;3;3;3;1;1;1;1;1;1;1;1;1;1;1;1;1;1	15;15;15;15;15;15;7;6;4;3;3;2;2;0;0;0;0;0;1;1;1;0;0;0;0;0;0	Guanine nucleotide-binding protein G(s) subunit alpha isoforms short;Guanine nucleotide-binding protein G(s) subunit alpha isoforms XLas	GNAS	27	16	>sp|P63092-3|GNAS2_HUMAN Isoform 3 of Guanine nucleotide-binding protein G(s) subunit alpha isoforms short OS=Homo sapiens GN=GNAS;>sp|P63092-2|GNAS2_HUMAN Isoform Gnas-2 of Guanine nucleotide-binding protein G(s) subunit alpha isoforms short OS=Homo sapie	ALWEDEGVR;EAIETIVAAMSNLVPPVELANPENQFR;HYCYPHFTCAVDTENIR;IEDYFPEFAR;LLLLGAGESGK;LQEALNLFK;QADYVPSDQDLLR;SKIEDYFPEFAR;SNEYQLIDCAQYFLDK;SNEYQLIDCAQYFLDKIDVIK;TISVILFLNK;VDYILSVMNVPDFDFPPEFYEHAK;VLTSGIFETK;VNFHMFDVGGQR;YFIRDEFLR;YTTPEDATPEPGEDPR	yes;yes;yes;yes;no;yes;yes;yes;yes;yes;yes;yes;yes;yes;yes;yes	52.8	49.9	44.179	379	3.80935e-05	0.675364		0.390627	32.523	75	1.222
GNB1	1568	P62873;P62873-2;F6UT28;B1AKQ8;F6X3N5;B3KVK2;F5H8J8;F5H100;F5H0S8;E9PCP0;P16520-2;P16520	B1AKQ8_HUMAN;F6UT28_HUMAN;GBB1_HUMAN	13;12;8;7;6;6;1;1;1;1;1;1	8;8;5;4;3;4;0;0;0;0;0;0	Guanine nucleotide-binding protein G(I)/G(S)/G(T) subunit beta-1	GNB1	12	13	8	>sp|P62873|GBB1_HUMAN Guanine nucleotide-binding protein G(I)/G(S)/G(T) subunit beta-1 OS=Homo sapiens GN=GNB1 PE=1 SV=3;>sp|P62873-2|GBB1_HUMAN Isoform 2 of Guanine nucleotide-binding protein G(I)/G(S)/G(T) subunit beta-1 OS=Homo sapiens GN=GNB1;>tr|F6UT2	ACADATLSQITNNIDPVGR;ADQELMTYSHDNIICGITSVSFSK;AGVLAGHDNR;ELAGHTGYLSCCR;IYAMHWGTDSR;KACADATLSQITNNIDPVGR;LFVSGACDASAK;LIIWDSYTTNK;LLLAGYDDFNCNVWDALK;LLVSASQDGK;SELDQLR;SELDQLRQEAEQLK;VSCLGVTDDGMAVATGSWDSFLK	yes;yes;no;yes;no;yes;yes;no;yes;no;yes;yes;no	48.8	29.7	37.377	340	1.6631e-07	0.464145		0.541177	57.335	1.1982	71	5	GNB1	1340	P62873;P62873-2;F6UT28;B1AKQ8;F6X3N5;B3KVK2;F5H8J8;F5H100;F5H0S8;E9PCP0;P16520-2;P16520	B1AKQ8_HUMAN;F6UT28_HUMAN;GBB1_HUMAN	13;12;8;7;6;6;1;1;1;1;1;1	8;8;5;4;3;4;0;0;0;0;0;0	Guanine nucleotide-binding protein G(I)/G(S)/G(T) subunit beta-1	GNB1	12	13	>sp|P62873|GBB1_HUMAN Guanine nucleotide-binding protein G(I)/G(S)/G(T) subunit beta-1 OS=Homo sapiens GN=GNB1 PE=1 SV=3;>sp|P62873-2|GBB1_HUMAN Isoform 2 of Guanine nucleotide-binding protein G(I)/G(S)/G(T) subunit beta-1 OS=Homo sapiens GN=GNB1;>tr|F6UT2	ACADATLSQITNNIDPVGR;ADQELMTYSHDNIICGITSVSFSK;AGVLAGHDNR;ELAGHTGYLSCCR;IYAMHWGTDSR;KACADATLSQITNNIDPVGR;LFVSGACDASAK;LIIWDSYTTNK;LLLAGYDDFNCNVWDALK;LLVSASQDGK;SELDQLR;SELDQLRQEAEQLK;VSCLGVTDDGMAVATGSWDSFLK	yes;yes;no;yes;no;yes;yes;no;yes;no;yes;yes;no	48.8	29.7	37.377	340	9.7364e-07	0.422448		0.59333	19.253	63	1.1183
GNPNAT1	2081	Q96EK6;G3V4W4;G3V5E4	G3V4W4_HUMAN;GNA1_HUMAN	5;4;2	5;4;2	Glucosamine 6-phosphate N-acetyltransferase	GNPNAT1	3	5	5	>sp|Q96EK6|GNA1_HUMAN Glucosamine 6-phosphate N-acetyltransferase OS=Homo sapiens GN=GNPNAT1 PE=1 SV=1;>tr|G3V4W4|G3V4W4_HUMAN Glucosamine 6-phosphate N-acetyltransferase (Fragment) OS=Homo sapiens GN=GNPNAT1 PE=1 SV=1	EVDWSQNTATFSPAISPTHPGEGLVLRPLCTADLNR;ITLECLPQNVGFYK;LLLSTLTLLSK;MKPDETPMFDPSLLK;VLGQLTETGVVSPEQFMK	yes;yes;yes;yes;yes	51.1	51.1	20.749	184	0.0007817	1.89635		0.0547193	21.388	2.5619	3	2	GNPNAT1	1719	Q96EK6;G3V4W4;G3V5E4	G3V4W4_HUMAN;GNA1_HUMAN	5;4;2	5;4;2	Glucosamine 6-phosphate N-acetyltransferase	GNPNAT1	3	5	>sp|Q96EK6|GNA1_HUMAN Glucosamine 6-phosphate N-acetyltransferase OS=Homo sapiens GN=GNPNAT1 PE=1 SV=1;>tr|G3V4W4|G3V4W4_HUMAN Glucosamine 6-phosphate N-acetyltransferase (Fragment) OS=Homo sapiens GN=GNPNAT1 PE=1 SV=1	EVDWSQNTATFSPAISPTHPGEGLVLRPLCTADLNR;ITLECLPQNVGFYK;LLLSTLTLLSK;MKPDETPMFDPSLLK;VLGQLTETGVVSPEQFMK	yes;yes;yes;yes;yes	51.1	51.1	20.749	184	0.0041657	1.89635	+	0.015083	21.388	3	2.5619
GPD1L	1976	Q8N335;C9K0P5;C9JFA7;C9JM46	C9JFA7_HUMAN;C9JM46_HUMAN;C9K0P5_HUMAN;GPD1L_HUMAN	6;4;4;4	6;4;4;4	Glycerol-3-phosphate dehydrogenase 1-like protein	GPD1L	4	6	6	>sp|Q8N335|GPD1L_HUMAN Glycerol-3-phosphate dehydrogenase 1-like protein OS=Homo sapiens GN=GPD1L PE=1 SV=1;>tr|C9K0P5|C9K0P5_HUMAN Glycerol-3-phosphate dehydrogenase 1-like protein (Fragment) OS=Homo sapiens GN=GPD1L PE=1 SV=3;>tr|C9JFA7|C9JFA7_HUMAN Glyc	ALGITLIK;KLTDIINNDHENVK;LISDIIR;LQGPQTSAEVYR;LTDIINNDHENVK;VCIVGSGNWGSAVAK	yes;yes;yes;yes;yes;yes	16	16	38.418	351	0.025049	1.58164		0.121678	50.551	2.2768	4	2	GPD1L	1643	Q8N335;C9K0P5;C9JFA7;C9JM46	C9JFA7_HUMAN;C9JM46_HUMAN;C9K0P5_HUMAN;GPD1L_HUMAN	5;3;3;3	5;3;3;3	Glycerol-3-phosphate dehydrogenase 1-like protein	GPD1L	4	5	>sp|Q8N335|GPD1L_HUMAN Glycerol-3-phosphate dehydrogenase 1-like protein OS=Homo sapiens GN=GPD1L PE=1 SV=1;>tr|C9K0P5|C9K0P5_HUMAN Glycerol-3-phosphate dehydrogenase 1-like protein (Fragment) OS=Homo sapiens GN=GPD1L PE=1 SV=3;>tr|C9JFA7|C9JFA7_HUMAN Glyc	ALGITLIK;KLTDIINNDHENVK;LQGPQTSAEVYR;LTDIINNDHENVK;VCIVGSGNWGSAVAK	yes;yes;yes;yes;yes	14	14	38.418	351	0.0080441	1.66038	+	0.0359621	15.133	3	2.5519
GPRC5A	1998	Q8NFJ5;F5GWG3	RAI3_HUMAN	3;1	3;1	Retinoic acid-induced protein 3	GPRC5A	2	3	3	>sp|Q8NFJ5|RAI3_HUMAN Retinoic acid-induced protein 3 OS=Homo sapiens GN=GPRC5A PE=1 SV=2	AYSQEEITQGFEETGDTLYAPYSTHFQLQNQPPQK;NPMDYPVEDAFCKPQLVK;TNVNVFSELSAPR	yes;yes;yes	18.5	18.5	40.251	357	3.2251e-05	1.3313		0.108072	65.357	4.2319	9	3	GPRC5A	1655	Q8NFJ5;F5GWG3	F5GWG3_HUMAN;RAI3_HUMAN	2;1	2;1	Retinoic acid-induced protein 3	GPRC5A	2	2	>sp|Q8NFJ5|RAI3_HUMAN Retinoic acid-induced protein 3 OS=Homo sapiens GN=GPRC5A PE=1 SV=2;>tr|F5GWG3|F5GWG3_HUMAN Retinoic acid-induced protein 3 (Fragment) OS=Homo sapiens GN=GPRC5A PE=1 SV=3	NPMDYPVEDAFCKPQLVK;TNVNVFSELSAPR	yes;yes	8.7	8.7	40.251	357	4.2022e-05	0.680774		0.438317	26.776	3	1.8816
GPX4	9	K7ERP4;A0A087X2I2;A0A087WT12;P36969-2;P36969;A0A087X247;R4GNE4;K7ENB4;K7EKX7;K7EJ20	GPX4_HUMAN;K7EJ20_HUMAN;K7EKX7_HUMAN;K7ENB4_HUMAN;K7ERP4_HUMAN;R4GNE4_HUMAN	2;2;2;2;2;1;1;1;1;1	2;2;2;2;2;1;1;1;1;1	Glutathione peroxidase;Phospholipid hydroperoxide glutathione peroxidase, mitochondrial	GPX4	10	2	2	>tr|K7ERP4|K7ERP4_HUMAN Glutathione peroxidase (Fragment) OS=Homo sapiens GN=GPX4 PE=1 SV=1;>tr|A0A087X2I2|A0A087X2I2_HUMAN Glutathione peroxidase OS=Homo sapiens GN=GPX4 PE=1 SV=1;>tr|A0A087WT12|A0A087WT12_HUMAN Glutathione peroxidase OS=Homo sapiens GN=G	TEVNYTQLVDLHAR;YGPMEEPLVIEK	yes;yes	16.8	16.8	17.629	155	2.73853e-05	2.09923	+	0.030636	27.845	3.8429	8	2	GPX4	10	K7ERP4;A0A087X2I2;A0A087WT12;P36969-2;P36969;A0A087X247;R4GNE4;K7ENB4;K7EKX7;K7EJ20	GPX4_HUMAN;K7EJ20_HUMAN;K7EKX7_HUMAN;K7ENB4_HUMAN;K7ERP4_HUMAN;R4GNE4_HUMAN	2;2;2;2;2;1;1;1;1;1	2;2;2;2;2;1;1;1;1;1	Glutathione peroxidase;Phospholipid hydroperoxide glutathione peroxidase, mitochondrial	GPX4	10	2	>tr|K7ERP4|K7ERP4_HUMAN Glutathione peroxidase (Fragment) OS=Homo sapiens GN=GPX4 PE=1 SV=1;>tr|A0A087X2I2|A0A087X2I2_HUMAN Glutathione peroxidase OS=Homo sapiens GN=GPX4 PE=1 SV=1;>tr|A0A087WT12|A0A087WT12_HUMAN Glutathione peroxidase OS=Homo sapiens GN=G	TEVNYTQLVDLHAR;YGPMEEPLVIEK	yes;yes	16.8	16.8	17.629	155	2.80083e-05	2.09923	+	0.00659352	27.845	8	3.8429
GSTM3	1179	P21266;A0A0A0MTN3	GSTM3_HUMAN	9;8	9;8	Glutathione S-transferase Mu 3	GSTM3	2	9	9	>sp|P21266|GSTM3_HUMAN Glutathione S-transferase Mu 3 OS=Homo sapiens GN=GSTM3 PE=1 SV=3;>tr|A0A0A0MTN3|A0A0A0MTN3_HUMAN Glutathione S-transferase Mu 3 OS=Homo sapiens GN=GSTM3 PE=4 SV=1	CLDEFPNLK;FKLDLDFPNLPYLLDGK;FSWFAGEK;IAAYLQSDQFCK;LKPQYLEELPGQLK;LLLEFTDTSYEEK;LTFVDFLTYDILDQNR;SQWLDVK;VDIIENQVMDFR	yes;yes;yes;yes;yes;yes;yes;yes;yes	48	48	26.559	225	3.8568e-11	2.37345	+	0.00292913	24.874	4.6325	6	3	GSTM3	984	P21266;A0A0A0MTN3	GSTM3_HUMAN	9;8	9;8	Glutathione S-transferase Mu 3	GSTM3	2	9	>sp|P21266|GSTM3_HUMAN Glutathione S-transferase Mu 3 OS=Homo sapiens GN=GSTM3 PE=1 SV=3;>tr|A0A0A0MTN3|A0A0A0MTN3_HUMAN Glutathione S-transferase Mu 3 OS=Homo sapiens GN=GSTM3 PE=4 SV=1	CLDEFPNLK;FKLDLDFPNLPYLLDGK;FSWFAGEK;IAAYLQSDQFCK;LKPQYLEELPGQLK;LLLEFTDTSYEEK;LTFVDFLTYDILDQNR;SQWLDVK;VDIIENQVMDFR	yes;yes;yes;yes;yes;yes;yes;yes;yes	48	48	26.559	225	1.8984e-09	2.37345	+	0.00219029	24.874	6	4.6325
HBA1;HBA2	1603	P69905;G3V1N2	G3V1N2_HUMAN;HBA_HUMAN	7;6	5;4	Hemoglobin subunit alpha	HBA1;HBA2	2	7	5	>sp|P69905|HBA_HUMAN Hemoglobin subunit alpha OS=Homo sapiens GN=HBA1 PE=1 SV=2;>tr|G3V1N2|G3V1N2_HUMAN HCG1745306, isoform CRA_a OS=Homo sapiens GN=HBA2 PE=1 SV=1	FLASVSTVLTSK;KVADALTNAVAHVDDMPNALSALSDLHAHK;MFLSFPTTK;TYFPHFDLSHGSAQVK;VADALTNAVAHVDDMPNALSALSDLHAHK;VADALTNAVAHVDDMPNALSALSDLHAHKLR;VGAHAGEYGAEALER	yes;yes;no;no;yes;yes;yes	59.2	41.5	15.257	142	0.0011513	-3.59993	+	4.36366e-07	107.43	0.07961	40	3	HBA1;HBA2	1374	P69905;G3V1N2	G3V1N2_HUMAN;HBA_HUMAN	7;6	5;4	Hemoglobin subunit alpha	HBA1;HBA2	2	7	>sp|P69905|HBA_HUMAN Hemoglobin subunit alpha OS=Homo sapiens GN=HBA1 PE=1 SV=2;>tr|G3V1N2|G3V1N2_HUMAN HCG1745306, isoform CRA_a OS=Homo sapiens GN=HBA2 PE=1 SV=1	FLASVSTVLTSK;KVADALTNAVAHVDDMPNALSALSDLHAHK;MFLSFPTTK;TYFPHFDLSHGSAQVK;VADALTNAVAHVDDMPNALSALSDLHAHK;VADALTNAVAHVDDMPNALSALSDLHAHKLR;VGAHAGEYGAEALER	yes;yes;no;no;yes;yes;yes	59.2	41.5	15.257	142	0.0019449	-2.88833	+	0.000293478	83.414	20	0.14449
HBB	1602	P68871;F8W6P5;P02042;E9PEW8;E9PFT6;A8MUF7;E9PBW4;P69892;P69891;P02100	F8W6P5_HUMAN;HBB_HUMAN	12;9;4;2;2;1;1;1;1;1	11;8;3;1;1;0;0;0;0;0	Hemoglobin subunit beta;LVV-hemorphin-7;Spinorphin	HBB	10	12	11	>sp|P68871|HBB_HUMAN Hemoglobin subunit beta OS=Homo sapiens GN=HBB PE=1 SV=2;>tr|F8W6P5|F8W6P5_HUMAN LVV-hemorphin-7 (Fragment) OS=Homo sapiens GN=HBB PE=1 SV=1	EFTPPVQAAYQK;FFESFGDLSTPDAVMGNPK;LLVVYPWTQR;LLVVYPWTQRFFESFGDLSTPDAVMGNPK;SAVTALWGK;SAVTALWGKVNVDEVGGEALGR;VHLTPEEKSAVTALWGK;VHLTPEEKSAVTALWGKVNVDEVGGEALGR;VLGAFSDGLAHLDNLK;VNVDEVGGEALGR;VVAGVANALAHK;VVAGVANALAHKYH	yes;yes;no;yes;yes;yes;yes;yes;yes;yes;yes;yes	68.7	68.7	15.998	147	1.38075e-05	-2.52941	+	0.000406234	171.97	0.1771	179	4	HBB	1373	P68871;F8W6P5;P02042;E9PEW8;E9PFT6;A8MUF7;E9PBW4;P69892;P69891;P02100	F8W6P5_HUMAN;HBB_HUMAN	12;9;4;2;2;1;1;1;1;1	11;8;3;1;1;0;0;0;0;0	Hemoglobin subunit beta;LVV-hemorphin-7;Spinorphin	HBB	10	12	>sp|P68871|HBB_HUMAN Hemoglobin subunit beta OS=Homo sapiens GN=HBB PE=1 SV=2;>tr|F8W6P5|F8W6P5_HUMAN LVV-hemorphin-7 (Fragment) OS=Homo sapiens GN=HBB PE=1 SV=1	EFTPPVQAAYQK;FFESFGDLSTPDAVMGNPK;LLVVYPWTQR;LLVVYPWTQRFFESFGDLSTPDAVMGNPK;SAVTALWGK;SAVTALWGKVNVDEVGGEALGR;VHLTPEEKSAVTALWGK;VHLTPEEKSAVTALWGKVNVDEVGGEALGR;VLGAFSDGLAHLDNLK;VNVDEVGGEALGR;VVAGVANALAHK;VVAGVANALAHKYH	yes;yes;no;yes;yes;yes;yes;yes;yes;yes;yes;yes	68.7	68.7	15.998	147	0.00088432	-2.36661	+	0.00299416	151.44	129	0.20783
HINT2	2193	Q9BX68	HINT2_HUMAN	4	4	Histidine triad nucleotide-binding protein 2, mitochondrial	HINT2	1	4	4	>sp|Q9BX68|HINT2_HUMAN Histidine triad nucleotide-binding protein 2, mitochondrial OS=Homo sapiens GN=HINT2 PE=1 SV=1	AQQATPGGAAPTIFSR;DVAPQAPVHFLVIPK;ISQAEEEDQQLLGHLLLVAK;SLPADILYEDQQCLVFR	yes;yes;yes;yes	41.7	41.7	17.162	163	0.00162281	1.94651	+	0.0157537	28.507	3.2939	12	4	HINT2	1806	Q9BX68	HINT2_HUMAN	2	2	Histidine triad nucleotide-binding protein 2, mitochondrial	HINT2	1	2	>sp|Q9BX68|HINT2_HUMAN Histidine triad nucleotide-binding protein 2, mitochondrial OS=Homo sapiens GN=HINT2 PE=1 SV=1	AQQATPGGAAPTIFSR;ISQAEEEDQQLLGHLLLVAK	yes;yes	22.1	22.1	17.162	163	4.36515e-06	1.71717		0.0295557	45.346	4	3.1325
HNTN1;TNNT2	110	Q7Z554;E7EPW4;A0A0A0MRJ5;A0A0A0MRJ4;P45379-7;P45379-11;P45379-6;P45379-8;P45379-10;P45379-4;P45379-5;P45379-3;P45379-2;P45379;P45379-12;P45379-9;E7EPN8	E7EPW4_HUMAN;Q7Z554_HUMAN;TNNT2_HUMAN	7;7;7;7;7;7;7;7;7;7;7;7;7;7;4;4;3	7;7;7;7;7;7;7;7;7;7;7;7;7;7;4;4;3	Troponin T, cardiac muscle	HNTN1;TNNT2	17	7	7	>tr|Q7Z554|Q7Z554_HUMAN Troponin T cardiac isoform OS=Homo sapiens GN=HNTN1 PE=2 SV=1;>tr|E7EPW4|E7EPW4_HUMAN Troponin T, cardiac muscle (Fragment) OS=Homo sapiens GN=TNNT2 PE=4 SV=1;>tr|A0A0A0MRJ5|A0A0A0MRJ5_HUMAN Troponin T, cardiac muscle OS=Homo sapien	AKELWQSIYNLEAEKFDLQEK;ALSNMMHFGGYIQK;DLNELQALIEAHFENR;KALSNMMHFGGYIQK;MEKDLNELQALIEAHFENR;RMEKDLNELQALIEAHFENR;YEINVLR	yes;yes;yes;yes;yes;yes;yes	27.9	27.9	27.529	226	0.033945	-3.28097	+	4.21358e-06	69.724	0.057342	19	2	HNTN1;TNNT2
IDH1	872	O75874;C9J4N6;C9JJE5;C9JLU6	IDHC_HUMAN	16;6;3;3	15;5;3;3	Isocitrate dehydrogenase [NADP] cytoplasmic	IDH1	4	16	15	>sp|O75874|IDHC_HUMAN Isocitrate dehydrogenase [NADP] cytoplasmic OS=Homo sapiens GN=IDH1 PE=1 SV=2	ATDFVVPGPGK;DIFQEIYDK;ELAFFANALEEVSIETIEAGFMTK;FKDIFQEIYDK;GQETSTNPIASIFAWTR;GWPLYLSTK;IIWELIK;ISGGSVVEMQGDEMTR;LIDDMVAQAMK;LIFPYVELDLHSYDLGIENR;LVSGWVKPIIIGR;NILGGTVFR;SDYLNTFEFMDK;SIEDFAHSSFQMALSK;VEITYTPSDGTQK;VTYLVHNFEEGGGVAMGMYNQDK	yes;yes;yes;yes;yes;yes;yes;yes;yes;yes;yes;no;yes;yes;yes;yes	51.2	49	46.659	414	1.39225e-06	1.55724		0.0506542	31.533	2.2459	42	3	IDH1	723	O75874;C9J4N6;C9JJE5;C9JLU6	IDHC_HUMAN	16;6;3;3	15;5;3;3	Isocitrate dehydrogenase [NADP] cytoplasmic	IDH1	4	16	>sp|O75874|IDHC_HUMAN Isocitrate dehydrogenase [NADP] cytoplasmic OS=Homo sapiens GN=IDH1 PE=1 SV=2	ATDFVVPGPGK;DIFQEIYDK;ELAFFANALEEVSIETIEAGFMTK;FKDIFQEIYDK;GQETSTNPIASIFAWTR;GWPLYLSTK;IIWELIK;ISGGSVVEMQGDEMTR;LIDDMVAQAMK;LIFPYVELDLHSYDLGIENR;LVSGWVKPIIIGR;NILGGTVFR;SDYLNTFEFMDK;SIEDFAHSSFQMALSK;VEITYTPSDGTQK;VTYLVHNFEEGGGVAMGMYNQDK	yes;yes;yes;yes;yes;yes;yes;yes;yes;yes;yes;no;yes;yes;yes;yes	51.2	49	46.659	414	8.35525e-06	1.55724	+	0.0466091	31.533	42	2.2459
IGHA1	944	P01876	IGHA1_HUMAN	6	1	Ig alpha-1 chain C region	IGHA1	1	6	1	>sp|P01876|IGHA1_HUMAN Ig alpha-1 chain C region OS=Homo sapiens GN=IGHA1 PE=1 SV=2	DASGVTFTWTPSSGK;QEPSQGTTTFAVTSILR;WLQGSQELPR;WLQGSQELPREK;YLTWASR;YLTWASRQEPSQGTTTFAVTSILR	yes;no;no;no;no;no	14.4	4.2	37.654	353	0.00341705	-2.878	+	5.58299e-05	99.63	0.12777	76	3	IGHA1	785	P01876	IGHA1_HUMAN	6	1	Ig alpha-1 chain C region	IGHA1	1	6	>sp|P01876|IGHA1_HUMAN Ig alpha-1 chain C region OS=Homo sapiens GN=IGHA1 PE=1 SV=2	DASGVTFTWTPSSGK;QEPSQGTTTFAVTSILR;WLQGSQELPR;WLQGSQELPREK;YLTWASR;YLTWASRQEPSQGTTTFAVTSILR	yes;no;no;no;no;no	14.4	4.2	37.654	353	0.0061815	-2.90758	+	0.00026732	91.878	71	0.13101
IGHG1	34	A0A0A0MS08;A0A087X1C7;A0A087X010;A0A087WV47;A0A087X079;A0A087WYE1;A0A087WYC5;P01857;A0A0A0MS07;A0A075B6N8;A0A087WXL8;A0A087WVW2;P01861;P01860	IGHG1_HUMAN	4;4;4;4;4;4;4;4;2;1;1;1;1;1	4;4;4;4;4;4;4;4;2;1;1;1;1;1	Ig gamma-1 chain C region	IGHG1	14	4	4	>tr|A0A0A0MS08|A0A0A0MS08_HUMAN Ig gamma-1 chain C region (Fragment) OS=Homo sapiens GN=IGHG1 PE=4 SV=1;>tr|A0A087X1C7|A0A087X1C7_HUMAN Ig gamma-1 chain C region OS=Homo sapiens GN=IGHG1 PE=1 SV=1;>tr|A0A087X010|A0A087X010_HUMAN Ig gamma-1 chain C region O	FNWYVDGVEVHNAK;GPSVFPLAPSSK;TTPPVLDSDGSFFLYSK;VVSVLTVLHQDWLNGK	yes;yes;yes;yes	14.8	14.8	43.911	399	0.0050496	-3.91853	+	1.90982e-08	94.125	0.086432	12	2	IGHG1	36	A0A0A0MS08;A0A087X1C7;A0A087X010;A0A087WV47;A0A087X079;A0A087WYE1;A0A087WYC5;P01857;A0A0A0MS07;A0A075B6N8;A0A087WXL8;A0A087WVW2;P01861;P01860	IGHG1_HUMAN	4;4;4;4;4;4;4;4;2;1;1;1;1;1	4;4;4;4;4;4;4;4;2;1;1;1;1;1	Ig gamma-1 chain C region	IGHG1	14	4	>tr|A0A0A0MS08|A0A0A0MS08_HUMAN Ig gamma-1 chain C region (Fragment) OS=Homo sapiens GN=IGHG1 PE=4 SV=1;>tr|A0A087X1C7|A0A087X1C7_HUMAN Ig gamma-1 chain C region OS=Homo sapiens GN=IGHG1 PE=1 SV=1;>tr|A0A087X010|A0A087X010_HUMAN Ig gamma-1 chain C region O	FNWYVDGVEVHNAK;GPSVFPLAPSSK;TTPPVLDSDGSFFLYSK;VVSVLTVLHQDWLNGK	yes;yes;yes;yes	14.8	14.8	43.911	399	0.0062132	-4.08738	+	3.74341e-09	98.704	11	0.08498
IGKC	84	A0A087X130;A0A087WZW8;A0A087WYL9;A0A087WWV8;A0A087WTX5;P01834;A0A075B6H6;A0A075B6H7;A0A087WT11;P01605;P01624;P04434;P04207	IGKC_HUMAN	3;2;2;2;2;2;1;1;1;1;1;1;1	3;2;2;2;2;2;1;1;1;1;1;1;1	Ig kappa chain C region	IGKC	13	3	3	>tr|A0A087X130|A0A087X130_HUMAN Ig kappa chain C region OS=Homo sapiens GN=IGKC PE=4 SV=1;>tr|A0A087WZW8|A0A087WZW8_HUMAN Protein IGKV3-11 OS=Homo sapiens GN=IGKV3-11 PE=4 SV=1;>tr|A0A087WYL9|A0A087WYL9_HUMAN Ig kappa chain C region OS=Homo sapiens GN=IGKC	LLIYGASTR;SGTASVVCLLNNFYPR;TVAAPSVFIFPPSDEQLK	yes;yes;yes	18.6	18.6	25.136	231	0.0079914	-2.7502	+	0.000118721	78.765	0.1462	43	3	IGKC
IGKV3-7;IGKC																									0	IGKV3-7;IGKC	74	A0A087X130;A0A075B6H7;A0A087WT11;A0A087WZW8;A0A087WYL9;A0A087WWV8;A0A087WTX5;P01834;P01605;P01624;P04434;P04207	IGKC_HUMAN;KV113_HUMAN;KV306_HUMAN;KV308_HUMAN;KV310_HUMAN	2;1;1;1;1;1;1;1;1;1;1;1	2;1;1;1;1;1;1;1;1;1;1;1	Ig kappa chain C region;Ig kappa chain V-I region Lay;Ig kappa chain V-III region POM;Ig kappa chain V-III region VH;Ig kappa chain V-III region CLL	IGKV3-7;IGKC	12	2	>tr|A0A087X130|A0A087X130_HUMAN Ig kappa chain C region OS=Homo sapiens GN=IGKC PE=4 SV=1;>tr|A0A075B6H7|A0A075B6H7_HUMAN Protein IGKV3-7 (Fragment) OS=Homo sapiens GN=IGKV3-7 PE=4 SV=1;>tr|A0A087WT11|A0A087WT11_HUMAN Protein IGKV3OR2-268 (Fragment) OS=Hom	LLIYGASTR;TVAAPSVFIFPPSDEQLK	yes;yes	11.7	11.7	25.136	231	0.0058735	-2.7502	+	0.00056434	78.765	43	0.1462
ITPR3	1754	Q14573	ITPR3_HUMAN	2	2	Inositol 1,4,5-trisphosphate receptor type 3	ITPR3	1	2	2	>sp|Q14573|ITPR3_HUMAN Inositol 1,4,5-trisphosphate receptor type 3 OS=Homo sapiens GN=ITPR3 PE=1 SV=2	LQDIITALEER;MLLQNYLQNRK	yes;yes	0.8	0.8	304.1	2671	0.06843	-0.702609		0.271617	0.55793	0.51406	2	0	ITPR3	1496	Q14573	ITPR3_HUMAN	3	3	Inositol 1,4,5-trisphosphate receptor type 3	ITPR3	1	3	>sp|Q14573|ITPR3_HUMAN Inositol 1,4,5-trisphosphate receptor type 3 OS=Homo sapiens GN=ITPR3 PE=1 SV=2	LLLALMESR;LQDIITALEER;MLLQNYLQNRK	yes;yes;yes	1.2	1.2	304.1	2671	0.082127	9.19918	+	1.02636e-34	179.05	11	110.94
KPNA2	1445	P52292;J3QLL0;J3KS65	IMA1_HUMAN	8;1;1	8;1;1	Importin subunit alpha-1	KPNA2	3	8	8	>sp|P52292|IMA1_HUMAN Importin subunit alpha-1 OS=Homo sapiens GN=KPNA2 PE=1 SV=1	EATWTMSNITAGR;GINSSNVENQLQATQAAR;IEALQNHENESVYK;LLGASELPIVTPALR;LLHHDDPEVLADTCWAISYLTDGPNER;NKNPAPPIDAVEQILPTLVR;NPAPPIDAVEQILPTLVR;QDQIQQVVNHGLVPFLVSVLSK	yes;yes;yes;yes;yes;yes;yes;yes	24.4	24.4	57.861	529	0.000514615	-0.939123		0.103327	59.49	0.88394	11	3	KPNA2	1224	P52292	IMA1_HUMAN	4	4	Importin subunit alpha-1	KPNA2	1	4	>sp|P52292|IMA1_HUMAN Importin subunit alpha-1 OS=Homo sapiens GN=KPNA2 PE=1 SV=1	EATWTMSNITAGR;IEALQNHENESVYK;LLGASELPIVTPALR;NKNPAPPIDAVEQILPTLVR	yes;yes;yes;yes	11.7	11.7	57.861	529	0.0171273	-0.348262		0.579915	17.39	5	0.88394
KRT2	1312	P35908	K22E_HUMAN	52	1	Keratin, type II cytoskeletal 2 epidermal	KRT2	1	52	1	>sp|P35908|K22E_HUMAN Keratin, type II cytoskeletal 2 epidermal OS=Homo sapiens GN=KRT2 PE=1 SV=2	AQYEEIAQR;DVDNAYMIK;DYQELMNVK;FASFIDK;FASFIDKVR;FASFIDKVRFLEQQNQVLQTK;FGGFGGPGGVGGLGGPGGFGPGGYPGGIHEVSVNQSLLQPLNVK;FLEQQNQVLQTK;GFSSGSAVVSGGSR;GGGFGGGSSFGGGSGFSGGGFGGGGFGGGR;GGSGGGGSISGGGYGSGGGSGGR;GGSISGGGYGSGGGK;GGSSSGGGYGSGGGGSSSVK;GSSSGGGYSSGSSSYGSGGR;HGGGGGGFGGGGFGSR;IEISELNR;LALDVEIATYR;LALDVEIATYRK;LLRDYQELMNVK;LNDLEEALQQAK;LNDLEEALQQAKEDLAR;LQGEIAHVK;MSGDLSSNVTVSVTSSTISSNVASK;NKLNDLEEALQQ…	no;no;no;no;no;no;no;no;no;yes;no;no;no;no;no;no;no;no;no;no;no;no;no;no;no;no;no;no;no;no;no;no;no;no;no;no;no;no;no;no;no;no;no;no;no;no;no;no;no;no;no;no	83.7	4.7	65.432	639	4.81415e-15	-1.82992	+	0.0109214	133.79	0.28931	57	6	KRT2
KRT6B	962	P04259	K2C6B_HUMAN	40	1	Keratin, type II cytoskeletal 6B	KRT6B	1	40	1	>sp|P04259|K2C6B_HUMAN Keratin, type II cytoskeletal 6B OS=Homo sapiens GN=KRT6B PE=1 SV=5	ADTLTDEINFLR;AEAESWYQTK;ALYDAELSQMQTHISDTSVVLSMDNNR;AQYEEIAQR;ATGGGLSSVGGGSSTIK;DVDAAYMNK;EYQELMNVK;FASFIDK;FASFIDKVR;FLEQQNK;GSGGLGGACGGAGFGSR;ISIGGGSCAISGGYGSR;LALDVEIATYR;LALDVEIATYRK;LEGLEDALQK;LLKEYQELMNVK;NKLEGLEDALQK;NKYEDEINK;NKYEDEINKR;NLDLDSIIAEVK;NLDLDSIIAEVKAQYEEIAQR;NMQDLVEDLK;NMQDLVEDLKNK;QCANLQAAIADAEQR;QEIAEINR;QLDNIVGER;QNLEPLFEQYINNLR;QNLEPLFEQYINNLRR;RGFSANSAR;SGFSSISVSR;SRAEAE…	no;no;no;no;no;no;no;no;no;no;no;no;no;no;no;no;no;no;no;no;no;no;no;no;no;yes;no;no;no;no;no;no;no;no;no;no;no;no;no;no	57.1	1.6	60.066	564	1.36206e-08	-2.98154	+	2.96122e-05	173.77	0.089058	23	5	KRT6B	801	P04259	K2C6B_HUMAN	33	1	Keratin, type II cytoskeletal 6B	KRT6B	1	33	>sp|P04259|K2C6B_HUMAN Keratin, type II cytoskeletal 6B OS=Homo sapiens GN=KRT6B PE=1 SV=5	ADTLTDEINFLR;AEAESWYQTK;ALYDAELSQMQTHISDTSVVLSMDNNR;AQYEEIAQR;ATGGGLSSVGGGSSTIK;DVDAAYMNK;EYQELMNVK;FASFIDK;FLEQQNK;GSGGLGGACGGAGFGSR;ISIGGGSCAISGGYGSR;LALDVEIATYR;LEGLEDALQK;LLKEYQELMNVK;NKLEGLEDALQK;NKYEDEINK;NKYEDEINKR;NLDLDSIIAEVK;NLDLDSIIAEVKAQYEEIAQR;NMQDLVEDLK;NMQDLVEDLKNK;QCANLQAAIADAEQR;QLDNIVGER;QNLEPLFEQYINNLR;QNLEPLFEQYINNLRR;SGFSSISVSR;SRAEAESWYQTK;TAAENEFVTLK;TAAENEFVTLKK;WTLLQEQGTK…	no;no;no;no;no;no;no;no;no;no;no;no;no;no;no;no;no;no;no;no;no;no;yes;no;no;no;no;no;no;no;no;no;no	50.2	1.6	60.066	564	3.7614e-06	-2.63245	+	0.00294838	120.2	14	0.11037
LAMTOR1	1888	Q6IAA8;F5GX19;F5H3Y3;H0YFI1;F5H479	F5GX19_HUMAN;F5H3Y3_HUMAN;F5H479_HUMAN;H0YFI1_HUMAN;LTOR1_HUMAN	5;4;4;3;3	5;4;4;3;3	Ragulator complex protein LAMTOR1	LAMTOR1	5	5	5	>sp|Q6IAA8|LTOR1_HUMAN Ragulator complex protein LAMTOR1 OS=Homo sapiens GN=LAMTOR1 PE=1 SV=2;>tr|F5GX19|F5GX19_HUMAN Ragulator complex protein LAMTOR1 OS=Homo sapiens GN=LAMTOR1 PE=1 SV=1;>tr|F5H3Y3|F5H3Y3_HUMAN Ragulator complex protein LAMTOR1 OS=Homo s	KLPPLPSLTSQPHQVLASEPIPFSDLQQVSR;LAVLSSSLTHWK;LLLDPSSPPTK;TASNIIDVSAADSQGMEQHEYMDR;TDEQALLSSILAK	yes;yes;yes;yes;yes	56.5	56.5	17.745	161	1.6866e-05	1.68899	+	0.0378483	59.962	2.8606	11	2	LAMTOR1	1595	Q6IAA8;F5GX19;F5H3Y3;H0YFI1;F5H479	F5GX19_HUMAN;F5H3Y3_HUMAN;F5H479_HUMAN;H0YFI1_HUMAN;LTOR1_HUMAN	5;4;4;3;3	5;4;4;3;3	Ragulator complex protein LAMTOR1	LAMTOR1	5	5	>sp|Q6IAA8|LTOR1_HUMAN Ragulator complex protein LAMTOR1 OS=Homo sapiens GN=LAMTOR1 PE=1 SV=2;>tr|F5GX19|F5GX19_HUMAN Ragulator complex protein LAMTOR1 OS=Homo sapiens GN=LAMTOR1 PE=1 SV=1;>tr|F5H3Y3|F5H3Y3_HUMAN Ragulator complex protein LAMTOR1 OS=Homo s	KLPPLPSLTSQPHQVLASEPIPFSDLQQVSR;LAVLSSSLTHWK;LLLDPSSPPTK;TASNIIDVSAADSQGMEQHEYMDR;TDEQALLSSILAK	yes;yes;yes;yes;yes	56.5	56.5	17.745	161	0.00012388	0.165172		0.937774	16.801	4	0.90026
LGALS7	1377	P47929	LEG7_HUMAN	6	6	Galectin-7	LGALS7	1	6	6	>sp|P47929|LEG7_HUMAN Galectin-7 OS=Homo sapiens GN=LGALS7 PE=1 SV=2	AVVGDAQYHHFR;FHVNLLCGEEQGSDAALHFNPR;GQPFEVLIIASDDGFK;LDTSEVVFNSK;LVEVGGDVQLDSVR;SSLPEGIRPGTVLR	yes;yes;yes;yes;yes;yes	65.4	65.4	15.075	136	0.00682495	-3.08143	+	1.04844e-05	109.94	0.099274	13	3	LGALS7	1165	P47929	LEG7_HUMAN	5	5	Galectin-7	LGALS7	1	5	>sp|P47929|LEG7_HUMAN Galectin-7 OS=Homo sapiens GN=LGALS7 PE=1 SV=2	AVVGDAQYHHFR;FHVNLLCGEEQGSDAALHFNPR;GQPFEVLIIASDDGFK;LDTSEVVFNSK;LVEVGGDVQLDSVR	yes;yes;yes;yes;yes	55.1	55.1	15.075	136	0.001668	-3.08143	+	7.41394e-06	82.275	9	0.090297
LXN	2162	Q9BS40;H7C5A4	LXN_HUMAN	3;1	3;1	Latexin	LXN	2	3	3	>sp|Q9BS40|LXN_HUMAN Latexin OS=Homo sapiens GN=LXN PE=1 SV=2	AALVAQNYINYQQGTPHR;FAVEEIIQK;NPDEEDNTFYQR	yes;yes;yes	17.6	17.6	25.75	222	5.7884e-06	2.27381	+	0.00445133	20.905	4.2525	8	3	LXN	1782	Q9BS40;H7C5A4	LXN_HUMAN	3;1	3;1	Latexin	LXN	2	3	>sp|Q9BS40|LXN_HUMAN Latexin OS=Homo sapiens GN=LXN PE=1 SV=2	AALVAQNYINYQQGTPHR;FAVEEIIQK;NPDEEDNTFYQR	yes;yes;yes	17.6	17.6	25.75	222	3.1548e-06	2.27381	+	0.00340657	20.905	8	4.2525
LYAR	2304	Q9NX58	LYAR_HUMAN	3	3	Cell growth-regulating nucleolar protein	LYAR	1	3	3	>sp|Q9NX58|LYAR_HUMAN Cell growth-regulating nucleolar protein OS=Homo sapiens GN=LYAR PE=1 SV=2	ELLEQISAFDNVPR;EQDQRPLHPVANPHAEISTK;VHNESILDQVWNIFSEASNSEPVNK	yes;yes;yes	15.6	15.6	43.614	379	4.3667e-07	7.29508		2.13803e-19	276.6	198.6	14	1	LYAR	1884	Q9NX58	LYAR_HUMAN	3	3	Cell growth-regulating nucleolar protein	LYAR	1	3	>sp|Q9NX58|LYAR_HUMAN Cell growth-regulating nucleolar protein OS=Homo sapiens GN=LYAR PE=1 SV=2	ELLEQISAFDNVPR;EQDQRPLHPVANPHAEISTK;VHNESILDQVWNIFSEASNSEPVNK	yes;yes;yes	15.6	15.6	43.614	379	0.0036747	7.42333	+	1.80978e-21	254.43	10	251.82
LYZ	1523	P61626;F8VV32	F8VV32_HUMAN;LYSC_HUMAN	3;2	3;2	Lysozyme C	LYZ	2	3	3	>sp|P61626|LYSC_HUMAN Lysozyme C OS=Homo sapiens GN=LYZ PE=1 SV=1;>tr|F8VV32|F8VV32_HUMAN Lysozyme C OS=Homo sapiens GN=LYZ PE=1 SV=1	ATNYNAGDRSTDYGIFQINSR;STDYGIFQINSR;TPGAVNACHLSCSALLQDNIADAVACAK	yes;yes;yes	33.1	33.1	16.537	148	3.1072e-20	-2.99528	+	1.80399e-05	131.11	0.17086	22	5	LYZ	441	F8VV32;P61626	F8VV32_HUMAN;LYSC_HUMAN	2;2	2;2	Lysozyme C	LYZ	2	2	>tr|F8VV32|F8VV32_HUMAN Lysozyme C OS=Homo sapiens GN=LYZ PE=1 SV=1;>sp|P61626|LYSC_HUMAN Lysozyme C OS=Homo sapiens GN=LYZ PE=1 SV=1	ATNYNAGDRSTDYGIFQINSR;STDYGIFQINSR	yes;yes	20.2	20.2	11.488	104	4.16045e-16	-3.08436	+	7.27201e-06	157.63	12	0.14137
MB	162	B0QYF8;P02144;F2Z2F1;F2Z337;Q8WVH6;B0QYF7	B0QYF8_HUMAN;F2Z2F1_HUMAN;F2Z337_HUMAN;MYG_HUMAN;Q8WVH6_HUMAN	6;6;5;3;3;2	6;6;5;3;3;2	Myoglobin	MB	6	6	6	>tr|B0QYF8|B0QYF8_HUMAN Myoglobin (Fragment) OS=Homo sapiens GN=MB PE=3 SV=1;>sp|P02144|MYG_HUMAN Myoglobin OS=Homo sapiens GN=MB PE=1 SV=2;>tr|F2Z2F1|F2Z2F1_HUMAN Myoglobin (Fragment) OS=Homo sapiens GN=MB PE=3 SV=1;>tr|F2Z337|F2Z337_HUMAN Myoglobin (Frag	GLSDGEWQLVLNVWGK;GLSDGEWQLVLNVWGKVEADIPGHGQEVLIR;HGATVLTALGGILK;HGATVLTALGGILKK;HPGDFGADAQGAMNK;VEADIPGHGQEVLIR	yes;yes;yes;yes;yes;yes	42.7	42.7	15.988	143	0.000204252	-2.11516	+	0.00318562	106.76	0.17473	27	4	MB	135	F2Z2F1;B0QYF8;P02144;F2Z337;B0QYF7;Q8WVH6	B0QYF8_HUMAN;F2Z2F1_HUMAN;F2Z337_HUMAN;MYG_HUMAN	3;3;3;2;1;1	3;3;3;2;1;1	Myoglobin	MB	6	3	>tr|F2Z2F1|F2Z2F1_HUMAN Myoglobin (Fragment) OS=Homo sapiens GN=MB PE=3 SV=1;>tr|B0QYF8|B0QYF8_HUMAN Myoglobin (Fragment) OS=Homo sapiens GN=MB PE=3 SV=1;>sp|P02144|MYG_HUMAN Myoglobin OS=Homo sapiens GN=MB PE=1 SV=2;>tr|F2Z337|F2Z337_HUMAN Myoglobin (Frag	GLSDGEWQLVLNVWGKVEADIPGHGQEVLIR;HGATVLTALGGILKK;VEADIPGHGQEVLIR	yes;yes;yes	43.4	43.4	11.897	106	0.0011189	-2.98656	+	0.000181204	154.44	9	0.14013
MRPL37	2208	S4R369;Q9BZE1;H0Y4J2;A6NHR2	RM37_HUMAN	10;10;1;1	10;10;1;1	39S ribosomal protein L37, mitochondrial	MRPL37	4	10	10	>tr|S4R369|S4R369_HUMAN 39S ribosomal protein L37, mitochondrial OS=Homo sapiens GN=MRPL37 PE=1 SV=1;>sp|Q9BZE1|RM37_HUMAN 39S ribosomal protein L37, mitochondrial OS=Homo sapiens GN=MRPL37 PE=1 SV=2	DQACYIFHHR;ESLLLQVR;LIEGLPEK;LWQTTEEIPK;LWQTTEEIPKR;NHIENQDECVLNVISHAR;SPPLHEHPLYK;VLEQPVVVQSVGTDGR;VLSLVDDPR;VYEIPGLEPITFAGK	yes;yes;yes;yes;yes;yes;yes;yes;yes;yes	21.9	21.9	54.952	483	0.000220094	-1.26979	+	0.0382769	56.833	0.39728	9	2	MRPL37	1815	S4R369;Q9BZE1;H0Y4J2;A6NHR2	RM37_HUMAN	6;6;1;1	6;6;1;1	39S ribosomal protein L37, mitochondrial	MRPL37	4	6	>tr|S4R369|S4R369_HUMAN 39S ribosomal protein L37, mitochondrial OS=Homo sapiens GN=MRPL37 PE=1 SV=1;>sp|Q9BZE1|RM37_HUMAN 39S ribosomal protein L37, mitochondrial OS=Homo sapiens GN=MRPL37 PE=1 SV=2	DQACYIFHHR;LWQTTEEIPK;NHIENQDECVLNVISHAR;SPPLHEHPLYK;VLEQPVVVQSVGTDGR;VYEIPGLEPITFAGK	yes;yes;yes;yes;yes;yes	16.6	16.6	54.952	483	0.0112251	-0.699841		0.354485	12.113	5	0.49499
MT-CO2	924	P00403	COX2_HUMAN	5	5	Cytochrome c oxidase subunit 2	MT-CO2	1	5	5	>sp|P00403|COX2_HUMAN Cytochrome c oxidase subunit 2 OS=Homo sapiens GN=MT-CO2 PE=1 SV=1	IFEMGPVFTL;ILYMTDEVNDPSLTIK;LLDVDNRVVLPIEAPIR;MMITSQDVLHSWAVPTLGLK;VVLPIEAPIR	yes;yes;yes;yes;yes	27.8	27.8	25.565	227	1.2472e-14	2.17162	+	0.0067395	63.687	4.015	19	6	MT-CO2	765	P00403	COX2_HUMAN	5	5	Cytochrome c oxidase subunit 2	MT-CO2	1	5	>sp|P00403|COX2_HUMAN Cytochrome c oxidase subunit 2 OS=Homo sapiens GN=MT-CO2 PE=1 SV=1	IFEMGPVFTL;ILYMTDEVNDPSLTIK;LLDVDNRVVLPIEAPIR;MMITSQDVLHSWAVPTLGLK;VVLPIEAPIR	yes;yes;yes;yes;yes	27.8	27.8	25.565	227	6.5366e-07	1.81922	+	0.0200224	47.114	10	2.4217
MTCH2	2452	Q9Y6C9;E9PIE4	E9PIE4_HUMAN;MTCH2_HUMAN	8;6	8;6	Mitochondrial carrier homolog 2	MTCH2	2	8	8	>sp|Q9Y6C9|MTCH2_HUMAN Mitochondrial carrier homolog 2 OS=Homo sapiens GN=MTCH2 PE=1 SV=1;>tr|E9PIE4|E9PIE4_HUMAN Mitochondrial carrier homolog 2 (Fragment) OS=Homo sapiens GN=MTCH2 PE=1 SV=3	ADAASQVLLGSGLTILSQPLMYVK;EEGILGFFAGLVPR;GLFTGLTPR;GNSLFFR;SAATLITHPFHVITLR;SMVQFIGR;VLIQVGYEPLPPTIGR;VLQHYQESDKGEELGPGNVQK	yes;yes;yes;yes;yes;yes;yes;yes	38	38	33.331	303	0.00190763	2.21887	+	0.00556884	19.437	3.2614	18	2	MTCH2	1992	Q9Y6C9;E9PIE4	E9PIE4_HUMAN;MTCH2_HUMAN	4;3	4;3	Mitochondrial carrier homolog 2	MTCH2	2	4	>sp|Q9Y6C9|MTCH2_HUMAN Mitochondrial carrier homolog 2 OS=Homo sapiens GN=MTCH2 PE=1 SV=1;>tr|E9PIE4|E9PIE4_HUMAN Mitochondrial carrier homolog 2 (Fragment) OS=Homo sapiens GN=MTCH2 PE=1 SV=3	ADAASQVLLGSGLTILSQPLMYVK;EEGILGFFAGLVPR;GLFTGLTPR;VLQHYQESDKGEELGPGNVQK	yes;yes;yes;yes	22.4	22.4	33.331	303	3.36105e-05	1.78492		0.0230188	47.721	6	2.7116
MYH7																									0	MYH7	916	P12883;P13533;Q9UKX3;Q9UKX2-2;A0A087X0T3;Q9Y2K3;J3QLR0;A7E2Y1	MYH7_HUMAN	64;31;6;5;2;2;1;1	57;25;1;0;0;2;0;0	Myosin-7	MYH7	8	64	>sp|P12883|MYH7_HUMAN Myosin-7 OS=Homo sapiens GN=MYH7 PE=1 SV=5	AGLLGLLEEMRDER;DIDDLELTLAK;DLEEATLQHEATAAALR;DQSPGKGTLEDQIIQANPALEAFGNAK;EDQVMQQNPPKFDK;EEQAEPDGTEEADKSAYLMGLNSADLLK;EKSEFKLELDDVTSNMEQIIK;ELEEISERLEEAGGATSVQIEMNK;EMASMKEEFTR;EMNERLEDEEEMNAELTAK;ENQSILITGESGAGK;GFPNRILYGDFR;GKPEAHFSLIHYAGIVDYNIIGWLQK;GQNVQQVIYATGALAK;GQNVQQVIYATGALAKAVYER;GQNVQQVIYATGALAKAVYERMFNWMVTR;GTLEDQIIQANPALEAFGNAK;IEDEQALGSQLQK;IEELEEELEAER;ILNPAAIPEGQFIDSR;ILNPAAIPEGQF…	yes;no;yes;yes;yes;yes;yes;yes;yes;yes;no;yes;yes;yes;yes;yes;yes;yes;yes;yes;yes;yes;yes;yes;yes;yes;yes;no;no;yes;yes;yes;yes;yes;yes;yes;yes;yes;yes;no;yes;yes;yes;yes;yes;yes;yes;yes;no;yes;yes;yes;yes;yes;yes;no;yes;yes;yes;yes;yes;yes;yes;yes	32.9	30.4	223.09	1935	0.00097551	-3.63826	+	5.13636e-06	97.72	463	0.08292
MYH7;MYH6	1099	P12883;P13533;Q9UKX2-2;A0A087X0T3;A7E2Y1;Q9Y2K3;J3QLR0	MYH6_HUMAN;MYH7_HUMAN	141;83;5;4;3;2;1	125;68;0;0;0;2;0	Myosin-7;Myosin-6	MYH7;MYH6	7	141	125	>sp|P12883|MYH7_HUMAN Myosin-7 OS=Homo sapiens GN=MYH7 PE=1 SV=5;>sp|P13533|MYH6_HUMAN Myosin-6 OS=Homo sapiens GN=MYH6 PE=1 SV=5	AGLLGLLEEMRDER;AITDAAMMAEELKK;AKKGSSFQTVSALHR;ALQEAHQQALDDLQAEEDKVNTLTK;ANDDLKENIAIVER;ANDDLKENIAIVERR;ANSEVAQWR;AQLEFNQIK;AQLEFNQIKAEIER;AQLEFNQIKAEIERK;DFELNALNAR;DIDDLELTLAK;DLEEATLQHEATAAALR;DLEEATLQHEATAAALRK;DQSPGKGTLEDQIIQANPALEAFGNAK;DTQIQLDDAVR;DTQIQLDDAVRANDDLKENIAIVER;EALISQLTR;EDQVMQQNPPKFDK;EEQAEPDGTEEADKSAYLMGLNSADLLK;EKSEFKLELDDVTSNMEQIIK;ELEEISERLEEAGGATSVQIEMNK;ELEEISERLEEAGGATSV…	yes;no;yes;yes;yes;yes;no;yes;yes;yes;yes;no;yes;yes;yes;yes;yes;yes;yes;yes;yes;yes;yes;yes;yes;yes;yes;no;yes;yes;yes;yes;yes;yes;yes;yes;yes;yes;no;yes;yes;yes;yes;yes;yes;yes;yes;no;yes;yes;yes;yes;no;yes;no;yes;yes;yes;yes;yes;yes;yes;yes;yes;no;no;yes;yes;yes;no;yes;yes;yes;yes;yes;yes;yes;yes;yes;yes;yes;yes;yes;yes;yes;no;yes;yes;yes;no;yes;no;yes;yes;yes;yes;yes;yes;yes;yes;yes;yes;yes;y…	58.3	53.1	223.09	1935	0.00037786	-3.53146	+	7.21924e-07	122.81	0.080702	1210	6	MYH7;MYH6
MYL2	1072	P10916;G3V1V8;Q9BUA6	G3V1V8_HUMAN;MLRV_HUMAN	13;9;2	13;9;2	Myosin regulatory light chain 2, ventricular/cardiac muscle isoform	MYL2	3	13	13	>sp|P10916|MLRV_HUMAN Myosin regulatory light chain 2, ventricular/cardiac muscle isoform OS=Homo sapiens GN=MYL2 PE=1 SV=3;>tr|G3V1V8|G3V1V8_HUMAN Myosin regulatory light chain 2, ventricular/cardiac muscle isoform OS=Homo sapiens GN=MYL2 PE=4 SV=1	AGGANSNVFSMFEQTQIQEFK;AGGANSNVFSMFEQTQIQEFKEAFTIMDQNR;AGGANSNVFSMFEQTQIQEFKEAFTIMDQNRDGFIDK;DTFAALGR;EAPGPINFTVFLTMFGEK;FSKEEVDQMFAAFPPDVTGNLDYK;GADPEETILNAFK;KRAGGANSNVFSMFEQTQIQEFK;LKGADPEETILNAFK;NEEIDEMIKEAPGPINFTVFLTMFGEK;NLVHIITHGEEKD;RAGGANSNVFSMFEQTQIQEFKEAFTIMDQNR;VNVKNEEIDEMIKEAPGPINFTVFLTMFGEK	yes;yes;yes;yes;yes;yes;yes;yes;yes;yes;yes;yes;yes	78.3	78.3	18.789	166	1.1635e-12	-3.2547	+	5.03417e-06	116.39	0.096799	109	5	MYL2	895	P10916;G3V1V8;Q9BUA6	G3V1V8_HUMAN;MLRV_HUMAN	7;5;2	7;5;2	Myosin regulatory light chain 2, ventricular/cardiac muscle isoform	MYL2	3	7	>sp|P10916|MLRV_HUMAN Myosin regulatory light chain 2, ventricular/cardiac muscle isoform OS=Homo sapiens GN=MYL2 PE=1 SV=3;>tr|G3V1V8|G3V1V8_HUMAN Myosin regulatory light chain 2, ventricular/cardiac muscle isoform OS=Homo sapiens GN=MYL2 PE=4 SV=1	AGGANSNVFSMFEQTQIQEFKEAFTIMDQNR;DTFAALGR;EAPGPINFTVFLTMFGEK;LKGADPEETILNAFK;NEEIDEMIKEAPGPINFTVFLTMFGEK;NLVHIITHGEEKD;VNVKNEEIDEMIKEAPGPINFTVFLTMFGEK	yes;yes;yes;yes;yes;yes;yes	59	59	18.789	166	1.2015e-11	-3.27579	+	4.03104e-05	86.339	41	0.093917
MYL3	1031	P08590;E9PGV7	MYL3_HUMAN	10;1	9;1	Myosin light chain 3	MYL3	2	10	9	>sp|P08590|MYL3_HUMAN Myosin light chain 3 OS=Homo sapiens GN=MYL3 PE=1 SV=3	AAPAPAPPPEPERPKEVEFDASK;ALGQNPTQAEVLR;DTGTYEDFVEGLR;HVLATLGER;IEFTPEQIEEFKEAFMLFDR;IKIEFTPEQIEEFKEAFMLFDR;LTEDEVEK;MMDFETFLPMLQHISK;NKDTGTYEDFVEGLR;VFDKEGNGTVMGAELR	yes;yes;yes;yes;yes;yes;yes;yes;yes;no	62.6	54.4	21.932	195	0.000123161	-3.14255	+	1.06033e-05	120.29	0.092122	33	2	MYL3	861	P08590	MYL3_HUMAN	6	6	Myosin light chain 3	MYL3	1	6	>sp|P08590|MYL3_HUMAN Myosin light chain 3 OS=Homo sapiens GN=MYL3 PE=1 SV=3	ALGQNPTQAEVLR;IEFTPEQIEEFKEAFMLFDR;IKIEFTPEQIEEFKEAFMLFDR;LTEDEVEK;MMDFETFLPMLQHISK;NKDTGTYEDFVEGLR	yes;yes;yes;yes;yes;yes	37.9	37.9	21.932	195	0.000984882	-1.76768		0.026481	112.77	5	0.26885
NAGK	2362	Q9UJ70;H7C3G9;Q9UJ70-2;C9JEV6;H7C1L7;H0YEB7;H7C286;H0YE82;H0YF44;E9PPU6;H0YC94	C9JEV6_HUMAN;H0YEB7_HUMAN;H7C1L7_HUMAN;H7C3G9_HUMAN;NAGK_HUMAN	10;9;9;7;6;5;4;3;2;1;1	10;9;9;7;6;5;4;3;2;1;1	N-acetyl-D-glucosamine kinase	NAGK	11	10	10	>sp|Q9UJ70|NAGK_HUMAN N-acetyl-D-glucosamine kinase OS=Homo sapiens GN=NAGK PE=1 SV=4;>tr|H7C3G9|H7C3G9_HUMAN N-acetyl-D-glucosamine kinase OS=Homo sapiens GN=NAGK PE=1 SV=2;>sp|Q9UJ70-2|NAGK_HUMAN Isoform 2 of N-acetyl-D-glucosamine kinase OS=Homo sapiens	AAIYGGVEGGGTR;AGVDPLVPLR;EGFLLALTQGR;HIVAVLPEIDPVLFQGK;IGLPILCVGSVWK;ILAEADGLSTNHWLIGTDK;ILIEELR;IVFDSIDNLEAAPHDIGYVK;SEVLLVSEDGK;SLGLSLSGGDQEDAGR	yes;yes;yes;yes;yes;yes;yes;yes;yes;yes	39.8	39.8	37.375	344	2.3793e-05	1.74119	+	0.0319509	8.9128	2.6715	19	3	NAGK	1927	Q9UJ70;H7C3G9;Q9UJ70-2;C9JEV6;H7C1L7;H0YEB7;H7C286;H0YE82;H0YF44;E9PPU6;H0YC94	C9JEV6_HUMAN;H0YEB7_HUMAN;H7C1L7_HUMAN;H7C3G9_HUMAN;NAGK_HUMAN	10;9;9;7;6;5;4;3;2;1;1	10;9;9;7;6;5;4;3;2;1;1	N-acetyl-D-glucosamine kinase	NAGK	11	10	>sp|Q9UJ70|NAGK_HUMAN N-acetyl-D-glucosamine kinase OS=Homo sapiens GN=NAGK PE=1 SV=4;>tr|H7C3G9|H7C3G9_HUMAN N-acetyl-D-glucosamine kinase OS=Homo sapiens GN=NAGK PE=1 SV=2;>sp|Q9UJ70-2|NAGK_HUMAN Isoform 2 of N-acetyl-D-glucosamine kinase OS=Homo sapiens	AAIYGGVEGGGTR;AGVDPLVPLR;EGFLLALTQGR;HIVAVLPEIDPVLFQGK;IGLPILCVGSVWK;ILAEADGLSTNHWLIGTDK;ILIEELR;IVFDSIDNLEAAPHDIGYVK;SEVLLVSEDGK;SLGLSLSGGDQEDAGR	yes;yes;yes;yes;yes;yes;yes;yes;yes;yes	39.8	39.8	37.375	344	7.97805e-05	1.74119	+	0.0260261	8.9128	19	2.6715
NANS	2284	Q9NR45;Q5TBR1;Q5TBR0	SIAS_HUMAN	13;4;3	13;4;3	Sialic acid synthase	NANS	3	13	13	>sp|Q9NR45|SIAS_HUMAN Sialic acid synthase OS=Homo sapiens GN=NANS PE=1 SV=2	GSDHSASLEPGELAELVR;GYPPEDIFNLVGK;HLEFSHDQYR;IPEGTILTMDMLTVK;LFPDIPIGYSGHETGIAISVAAVALGAK;PLELELCPGR;PLNPNFCFLQCTSAYPLQPEDVNLR;PMVISSGMQSMDTMK;QLLPCEMACNEK;VGSGDTNNFPYLEK;VKIPEGTILTMDMLTVK;VLVTVEEDDTIMEELVDNHGK;WVGGQHPCFIIAEIGQNHQGDLDVAK	yes;yes;yes;yes;yes;yes;yes;yes;yes;yes;yes;yes;yes	58.2	58.2	40.307	359	1.9156e-08	2.19742	+	0.00612229	48.807	3.3743	42	3	NANS	1869	Q9NR45;Q5TBR1;Q5TBR0	SIAS_HUMAN	13;4;3	13;4;3	Sialic acid synthase	NANS	3	13	>sp|Q9NR45|SIAS_HUMAN Sialic acid synthase OS=Homo sapiens GN=NANS PE=1 SV=2	GSDHSASLEPGELAELVR;GYPPEDIFNLVGK;HLEFSHDQYR;IPEGTILTMDMLTVK;LFPDIPIGYSGHETGIAISVAAVALGAK;PLELELCPGR;PLNPNFCFLQCTSAYPLQPEDVNLR;PMVISSGMQSMDTMK;QLLPCEMACNEK;VGSGDTNNFPYLEK;VKIPEGTILTMDMLTVK;VLVTVEEDDTIMEELVDNHGK;WVGGQHPCFIIAEIGQNHQGDLDVAK	yes;yes;yes;yes;yes;yes;yes;yes;yes;yes;yes;yes;yes	58.2	58.2	40.307	359	1.7787e-06	2.21903	+	0.00452773	22.23	40	3.3936
NPEPL1	1994	Q8NDH3-5;Q8NDH3-4;Q8NDH3;Q8NDH3-2;Q8NDH3-3;H0YEP3	PEPL1_HUMAN	13;13;13;10;9;6	13;13;13;10;9;6	Probable aminopeptidase NPEPL1	NPEPL1	6	13	13	>sp|Q8NDH3-5|PEPL1_HUMAN Isoform 5 of Probable aminopeptidase NPEPL1 OS=Homo sapiens GN=NPEPL1;>sp|Q8NDH3-4|PEPL1_HUMAN Isoform 4 of Probable aminopeptidase NPEPL1 OS=Homo sapiens GN=NPEPL1;>sp|Q8NDH3|PEPL1_HUMAN Probable aminopeptidase NPEPL1 OS=Homo sapi	AALHPPALAVLSHTPDGATQTIAWVGK;CGDLVHPLVYCPELHFSEFTSAVADMK;DCGGAAAVLGAFR;DLGADIILDMATLTGAQGIATGK;DNLHAVFCLAENSVGPNATRPDDIHLLYSGK;ELGIIPTIIR;ELGIIPTIIRDEELK;GFGGIYGVGK;GIVYDTGGLSIK;HNSPSAAHFITR;IVDTPCNEMNTDTFLEEINK;LVLADGVSYACK;YHAAVLTNSAEWEAACVK	yes;yes;yes;yes;yes;yes;yes;yes;yes;yes;yes;yes;yes	46.3	46.3	50.53	475	7.1666e-07	2.08369	+	0.00928486	59.686	4.2537	16	4	NPEPL1	1653	Q8NDH3-5;Q8NDH3-4;Q8NDH3;Q8NDH3-2;Q8NDH3-3;H0YEP3	PEPL1_HUMAN	13;13;13;10;9;6	13;13;13;10;9;6	Probable aminopeptidase NPEPL1	NPEPL1	6	13	>sp|Q8NDH3-5|PEPL1_HUMAN Isoform 5 of Probable aminopeptidase NPEPL1 OS=Homo sapiens GN=NPEPL1;>sp|Q8NDH3-4|PEPL1_HUMAN Isoform 4 of Probable aminopeptidase NPEPL1 OS=Homo sapiens GN=NPEPL1;>sp|Q8NDH3|PEPL1_HUMAN Probable aminopeptidase NPEPL1 OS=Homo sapi	AALHPPALAVLSHTPDGATQTIAWVGK;CGDLVHPLVYCPELHFSEFTSAVADMK;DCGGAAAVLGAFR;DLGADIILDMATLTGAQGIATGK;DNLHAVFCLAENSVGPNATRPDDIHLLYSGK;ELGIIPTIIR;ELGIIPTIIRDEELK;GFGGIYGVGK;GIVYDTGGLSIK;HNSPSAAHFITR;IVDTPCNEMNTDTFLEEINK;LVLADGVSYACK;YHAAVLTNSAEWEAACVK	yes;yes;yes;yes;yes;yes;yes;yes;yes;yes;yes;yes;yes	46.3	46.3	50.53	475	1.9639e-05	2.06526	+	0.0082521	54.753	15	4.1423
OAT	961	P04181;P04181-2	OAT_HUMAN	16;10	16;10	Ornithine aminotransferase, mitochondrial;Ornithine aminotransferase, hepatic form;Ornithine aminotransferase, renal form	OAT	2	16	16	>sp|P04181|OAT_HUMAN Ornithine aminotransferase, mitochondrial OS=Homo sapiens GN=OAT PE=1 SV=1;>sp|P04181-2|OAT_HUMAN Isoform 2 of Ornithine aminotransferase, mitochondrial OS=Homo sapiens GN=OAT	AFYNNVLGEYEEYITK;ALQDPNVAAFMVEPIQGEAGVVVPDPGYLMGVR;ALSGGLYPVSAVLCDDDIMLTIKPGEHGSTYGGNPLGCR;DWDAWK;FAPPLVIK;GIYLWDVEGR;GLLNAIVIK;HQVLFIADEIQTGLAR;IVFAAGNFWGR;KTVQGPPTSDDIFER;LPSDVVTAVR;TVQGPPTSDDIFER;VAIAALEVLEEENLAENADK;VLPMNTGVEAGETACK;WLAVDYENVRPDIVLLGK;YGAHNYHPLPVALER	yes;yes;yes;yes;yes;yes;yes;yes;yes;yes;yes;yes;yes;yes;yes;yes	55.1	55.1	48.534	439	0.0011549	-1.86681	+	0.00939193	59.572	0.24866	45	5	OAT	800	P04181;P04181-2	OAT_HUMAN	11;7	11;7	Ornithine aminotransferase, mitochondrial;Ornithine aminotransferase, hepatic form;Ornithine aminotransferase, renal form	OAT	2	11	>sp|P04181|OAT_HUMAN Ornithine aminotransferase, mitochondrial OS=Homo sapiens GN=OAT PE=1 SV=1;>sp|P04181-2|OAT_HUMAN Isoform 2 of Ornithine aminotransferase, mitochondrial OS=Homo sapiens GN=OAT	AFYNNVLGEYEEYITK;FAPPLVIK;GIYLWDVEGR;GLLNAIVIK;HQVLFIADEIQTGLAR;IVFAAGNFWGR;LPSDVVTAVR;TVQGPPTSDDIFER;VAIAALEVLEEENLAENADK;VLPMNTGVEAGETACK;WLAVDYENVRPDIVLLGK	yes;yes;yes;yes;yes;yes;yes;yes;yes;yes;yes	33.7	33.7	48.534	439	4.4389e-05	-1.42291		0.0738123	31.358	23	0.29469
OXCT1	1480	P55809;E9PDW2;P55809-2;Q9BYC2	E9PDW2_HUMAN;SCOT1_HUMAN	13;8;5;1	13;8;5;1	Succinyl-CoA:3-ketoacid coenzyme A transferase 1, mitochondrial	OXCT1	4	13	13	>sp|P55809|SCOT1_HUMAN Succinyl-CoA:3-ketoacid coenzyme A transferase 1, mitochondrial OS=Homo sapiens GN=OXCT1 PE=1 SV=1;>tr|E9PDW2|E9PDW2_HUMAN Succinyl-CoA:3-ketoacid coenzyme A transferase 1, mitochondrial OS=Homo sapiens GN=OXCT1 PE=1 SV=1	AGGAGVPAFYTPTGYGTLVQEGGSPIK;DIPDGATVLVGGFGLCGIPENLIDALLK;EFNGQHFILEEAITGDFALVK;ETVTILPGASFFSSDESFAMIR;FYTDPVEAVK;GLTAVSNNAGVDNFGLGLLLR;GLTLIELWEGLTVDDVQK;GMGGAMDLVSSAK;KGLTLIELWEGLTVDDVQK;LMPMQQIAN;MVSSYVGENAEFER;QHEADADLINAGKETVTILPGASFFSSDESFAMIR;YGDLANWMIPGK	yes;yes;yes;yes;yes;yes;yes;yes;yes;yes;yes;yes;yes	40.2	40.2	56.157	520	2.6011e-07	-1.26403		0.0580646	50.722	0.50956	30	5	OXCT1	1256	P55809;E9PDW2;P55809-2;Q9BYC2	E9PDW2_HUMAN;SCOT1_HUMAN	11;6;5;1	11;6;5;1	Succinyl-CoA:3-ketoacid coenzyme A transferase 1, mitochondrial	OXCT1	4	11	>sp|P55809|SCOT1_HUMAN Succinyl-CoA:3-ketoacid coenzyme A transferase 1, mitochondrial OS=Homo sapiens GN=OXCT1 PE=1 SV=1;>tr|E9PDW2|E9PDW2_HUMAN Succinyl-CoA:3-ketoacid coenzyme A transferase 1, mitochondrial OS=Homo sapiens GN=OXCT1 PE=1 SV=1	AGGAGVPAFYTPTGYGTLVQEGGSPIK;DIPDGATVLVGGFGLCGIPENLIDALLK;EFNGQHFILEEAITGDFALVK;FYTDPVEAVK;GLTAVSNNAGVDNFGLGLLLR;GLTLIELWEGLTVDDVQK;GMGGAMDLVSSAK;KGLTLIELWEGLTVDDVQK;LMPMQQIAN;MVSSYVGENAEFER;YGDLANWMIPGK	yes;yes;yes;yes;yes;yes;yes;yes;yes;yes;yes	33.5	33.5	56.157	520	5.8356e-07	-1.38711	+	0.0356995	22.067	19	0.49508
P4HA1	1108	P13674-3;P13674-2;P13674	P4HA1_HUMAN	11;11;11	11;11;11	Prolyl 4-hydroxylase subunit alpha-1	P4HA1	3	11	11	>sp|P13674-3|P4HA1_HUMAN Isoform 3 of Prolyl 4-hydroxylase subunit alpha-1 OS=Homo sapiens GN=P4HA1;>sp|P13674-2|P4HA1_HUMAN Isoform 2 of Prolyl 4-hydroxylase subunit alpha-1 OS=Homo sapiens GN=P4HA1;>sp|P13674|P4HA1_HUMAN Prolyl 4-hydroxylase subunit alph	DPEGFVGHPVNAFK;FHDIISDAEIEIVK;GVAVDYLPER;KLLELDPEHQR;LLELDPEHQR;LNTEWSELENLVLK;LQDTYNLDTDTISK;QLDEGEISTIDK;QYFPNDEDQVGAAK;SAWLSGYENPVVSR;VAYTEADYYHTELWMEQALR	yes;yes;yes;yes;yes;yes;yes;yes;yes;yes;yes	26.6	26.6	58.957	516	0.00017751	0.41511		0.869779	31.126	0.74871	6	4	P4HA1	925	P13674-3;P13674-2;P13674	P4HA1_HUMAN	9;9;9	9;9;9	Prolyl 4-hydroxylase subunit alpha-1	P4HA1	3	9	>sp|P13674-3|P4HA1_HUMAN Isoform 3 of Prolyl 4-hydroxylase subunit alpha-1 OS=Homo sapiens GN=P4HA1;>sp|P13674-2|P4HA1_HUMAN Isoform 2 of Prolyl 4-hydroxylase subunit alpha-1 OS=Homo sapiens GN=P4HA1;>sp|P13674|P4HA1_HUMAN Prolyl 4-hydroxylase subunit alph	DPEGFVGHPVNAFK;FHDIISDAEIEIVK;LLELDPEHQR;LNTEWSELENLVLK;LQDTYNLDTDTISK;QLDEGEISTIDK;QYFPNDEDQVGAAK;SAWLSGYENPVVSR;VAYTEADYYHTELWMEQALR	yes;yes;yes;yes;yes;yes;yes;yes;yes	24.4	24.4	58.957	516	0.00050494	-1.90266	+	0.00473013	32.844	11	0.31491
P4HA2	788	O15460-2;O15460;E7ENX0;E7EPI9;C9JN43;C9JIG4;C9JCP0;C9JX45;A8MXE0;E7ERI1	P4HA2_HUMAN	7;7;2;2;1;1;1;1;1;1	7;7;2;2;1;1;1;1;1;1	Prolyl 4-hydroxylase subunit alpha-2	P4HA2	10	7	7	>sp|O15460-2|P4HA2_HUMAN Isoform IIa of Prolyl 4-hydroxylase subunit alpha-2 OS=Homo sapiens GN=P4HA2;>sp|O15460|P4HA2_HUMAN Prolyl 4-hydroxylase subunit alpha-2 OS=Homo sapiens GN=P4HA2 PE=1 SV=1	APQLLIAPFKEEDEWDSPHIVR;SAADAEGYLAHPVNAYK;SAYNEGDYYHTVLWMEQVLK;SSWLEEDDDPVVAR;TAELLQVANYGVGGQYEPHFDFSR;TGVLTVASYR;YYDVMSDEEIER	yes;yes;yes;yes;yes;yes;yes	22.3	22.3	60.632	533	0.0061476	-1.20676	+	0.0468729	46.958	0.48595	9	2	P4HA2	661	O15460-2;O15460;E7ENX0;E7EPI9;C9JN43;C9JIG4;C9JCP0;C9JX45;A8MXE0;E7ERI1	P4HA2_HUMAN	5;5;2;2;1;1;1;1;1;1	5;5;2;2;1;1;1;1;1;1	Prolyl 4-hydroxylase subunit alpha-2	P4HA2	10	5	>sp|O15460-2|P4HA2_HUMAN Isoform IIa of Prolyl 4-hydroxylase subunit alpha-2 OS=Homo sapiens GN=P4HA2;>sp|O15460|P4HA2_HUMAN Prolyl 4-hydroxylase subunit alpha-2 OS=Homo sapiens GN=P4HA2 PE=1 SV=1	SAADAEGYLAHPVNAYK;SAYNEGDYYHTVLWMEQVLK;SSWLEEDDDPVVAR;TAELLQVANYGVGGQYEPHFDFSR;TGVLTVASYR	yes;yes;yes;yes;yes	15.9	15.9	60.632	533	0.006084	-1.25943		0.128845	7.0099	4	0.4781
PA2G4	2389	Q9UQ80;Q9UQ80-2;F8VR77;F8W0A3;H0YIN7;F8VZ69	F8VR77_HUMAN;PA2G4_HUMAN	14;13;7;4;3;1	14;13;7;4;3;1	Proliferation-associated protein 2G4	PA2G4	6	14	14	>sp|Q9UQ80|PA2G4_HUMAN Proliferation-associated protein 2G4 OS=Homo sapiens GN=PA2G4 PE=1 SV=3;>sp|Q9UQ80-2|PA2G4_HUMAN Isoform 2 of Proliferation-associated protein 2G4 OS=Homo sapiens GN=PA2G4;>tr|F8VR77|F8VR77_HUMAN Proliferation-associated protein 2G4	AFFSEVER;ALLQSSASR;EGEFVAQFK;FTVLLMPNGPMR;GIAFPTSISVNNCVCHFSPLK;HELLQPFNVLYEK;ITSGPFEPDLYK;LVKPGNQNTQVTEAWNK;PGNQNTQVTEAWNK;SEMEVQDAELK;SGEDEQQEQTIAEDLVVTK;TAENATSGETLEENEAGD;TIIQNPTDQQK;VAHSFNCTPIEGMLSHQLK	yes;yes;yes;yes;yes;yes;yes;yes;yes;yes;yes;yes;yes;yes	45.4	45.4	43.786	394	3.81324e-06	-0.127274		0.893829	71.594	0.81616	93	6	PA2G4	1948	Q9UQ80;Q9UQ80-2;F8VR77;F8W0A3;H0YIN7	PA2G4_HUMAN	13;12;6;3;2	13;12;6;3;2	Proliferation-associated protein 2G4	PA2G4	5	13	>sp|Q9UQ80|PA2G4_HUMAN Proliferation-associated protein 2G4 OS=Homo sapiens GN=PA2G4 PE=1 SV=3;>sp|Q9UQ80-2|PA2G4_HUMAN Isoform 2 of Proliferation-associated protein 2G4 OS=Homo sapiens GN=PA2G4	AFFSEVER;ALLQSSASR;EGEFVAQFK;FTVLLMPNGPMR;HELLQPFNVLYEK;ITSGPFEPDLYK;LVKPGNQNTQVTEAWNK;PGNQNTQVTEAWNK;SEMEVQDAELK;SGEDEQQEQTIAEDLVVTK;TAENATSGETLEENEAGD;TIIQNPTDQQK;VAHSFNCTPIEGMLSHQLK	yes;yes;yes;yes;yes;yes;yes;yes;yes;yes;yes;yes;yes	40.1	40.1	43.786	394	2.1052e-07	-0.0633941		0.930633	29.024	78	0.84518
PAICS	1189	P22234;P22234-2;E9PBS1;D6RF62	D6RF62_HUMAN;E9PBS1_HUMAN;PUR6_HUMAN	10;10;9;8	10;10;9;8	Multifunctional protein ADE2;Phosphoribosylaminoimidazole-succinocarboxamide synthase;Phosphoribosylaminoimidazole carboxylase	PAICS	4	10	10	>sp|P22234|PUR6_HUMAN Multifunctional protein ADE2 OS=Homo sapiens GN=PAICS PE=1 SV=3;>sp|P22234-2|PUR6_HUMAN Isoform 2 of Multifunctional protein ADE2 OS=Homo sapiens GN=PAICS;>tr|E9PBS1|E9PBS1_HUMAN Phosphoribosylaminoimidazole carboxylase (Fragment) OS=	ACGNFGIPCELR;AEYEGDGIPTVFVAVAGR;ASILNTWISLK;ATAEVLNIGK;DDANNDPQWSEEQLIAAK;EIVLADVIDNDSWR;EVTPEGLQMVK;EVYELLDSPGK;IATGSFLK;VVVLMGSTSDLGHCEK	yes;yes;yes;yes;yes;yes;yes;yes;yes;yes	30.4	30.4	47.079	425	3.15777e-05	1.82016	+	0.0245316	55.847	3.24	6	2	PAICS	993	P22234;P22234-2;E9PBS1;D6RF62	D6RF62_HUMAN;E9PBS1_HUMAN;PUR6_HUMAN	10;10;9;8	10;10;9;8	Multifunctional protein ADE2;Phosphoribosylaminoimidazole-succinocarboxamide synthase;Phosphoribosylaminoimidazole carboxylase	PAICS	4	10	>sp|P22234|PUR6_HUMAN Multifunctional protein ADE2 OS=Homo sapiens GN=PAICS PE=1 SV=3;>sp|P22234-2|PUR6_HUMAN Isoform 2 of Multifunctional protein ADE2 OS=Homo sapiens GN=PAICS;>tr|E9PBS1|E9PBS1_HUMAN Phosphoribosylaminoimidazole carboxylase (Fragment) OS=	ACGNFGIPCELR;AEYEGDGIPTVFVAVAGR;ASILNTWISLK;ATAEVLNIGK;DDANNDPQWSEEQLIAAK;EIVLADVIDNDSWR;EVTPEGLQMVK;EVYELLDSPGK;IATGSFLK;VVVLMGSTSDLGHCEK	yes;yes;yes;yes;yes;yes;yes;yes;yes;yes	30.4	30.4	47.079	425	6.3399e-05	1.84559	+	0.018794	24.97	5	3.2771
PDCD6;hCG_1985580	846	O75340;A0A024QZ42;O75340-2;H0Y9X3;A0A087WZ38	PDCD6_HUMAN	5;4;4;1;1	5;4;4;1;1	Programmed cell death protein 6	PDCD6;hCG_1985580	5	5	5	>sp|O75340|PDCD6_HUMAN Programmed cell death protein 6 OS=Homo sapiens GN=PDCD6 PE=1 SV=1;>tr|A0A024QZ42|A0A024QZ42_HUMAN HCG1985580, isoform CRA_c OS=Homo sapiens GN=PDCD6 PE=1 SV=1;>sp|O75340-2|PDCD6_HUMAN Isoform 2 of Programmed cell death protein 6 OS=	AGVNFSEFTGVWK;LSDQFHDILIR;QALSGFGYR;SIISMFDR;YITDWQNVFR	yes;yes;yes;yes;yes	26.7	26.7	21.868	191	0.0002747	1.60857	+	0.0487324	44.111	2.3668	16	3	PDCD6;hCG_1985580	704	O75340;A0A024QZ42;O75340-2;H0Y9X3;A0A087WZ38	PDCD6_HUMAN	5;4;4;1;1	5;4;4;1;1	Programmed cell death protein 6	PDCD6;hCG_1985580	5	5	>sp|O75340|PDCD6_HUMAN Programmed cell death protein 6 OS=Homo sapiens GN=PDCD6 PE=1 SV=1;>tr|A0A024QZ42|A0A024QZ42_HUMAN HCG1985580, isoform CRA_c OS=Homo sapiens GN=PDCD6 PE=1 SV=1;>sp|O75340-2|PDCD6_HUMAN Isoform 2 of Programmed cell death protein 6 OS=	AGVNFSEFTGVWK;LSDQFHDILIR;QALSGFGYR;SIISMFDR;YITDWQNVFR	yes;yes;yes;yes;yes	26.7	26.7	21.868	191	0.00042026	1.71984	+	0.0292865	41.116	15	2.4365
PHGDH	793	O43175;Q5SZU1	Q5SZU1_HUMAN;SERA_HUMAN	7;5	7;5	D-3-phosphoglycerate dehydrogenase	PHGDH	2	7	7	>sp|O43175|SERA_HUMAN D-3-phosphoglycerate dehydrogenase OS=Homo sapiens GN=PHGDH PE=1 SV=4;>tr|Q5SZU1|Q5SZU1_HUMAN D-3-phosphoglycerate dehydrogenase OS=Homo sapiens GN=PHGDH PE=1 SV=1	AGTGVDNVDLEAATR;DLPLLLFR;GGIVDEGALLR;GTIQVITQGTSLK;ILQDGGLQVVEK;TLGILGLGR;VLISDSLDPCCR	yes;yes;yes;yes;yes;yes;yes	15	15	56.65	533	0.00021598	2.11929	+	0.0288473	32.824	5.4441	12	2	PHGDH	666	O43175;Q5SZU1	Q5SZU1_HUMAN;SERA_HUMAN	7;5	7;5	D-3-phosphoglycerate dehydrogenase	PHGDH	2	7	>sp|O43175|SERA_HUMAN D-3-phosphoglycerate dehydrogenase OS=Homo sapiens GN=PHGDH PE=1 SV=4;>tr|Q5SZU1|Q5SZU1_HUMAN D-3-phosphoglycerate dehydrogenase OS=Homo sapiens GN=PHGDH PE=1 SV=1	AGTGVDNVDLEAATR;DLPLLLFR;GGIVDEGALLR;GTIQVITQGTSLK;ILQDGGLQVVEK;TLGILGLGR;VLISDSLDPCCR	yes;yes;yes;yes;yes;yes;yes	15	15	56.65	533	0.00037114	2.11929	+	0.0065367	32.824	12	5.4441
PPIC	1362	P45877	PPIC_HUMAN	3	3	Peptidyl-prolyl cis-trans isomerase C	PPIC	1	3	3	>sp|P45877|PPIC_HUMAN Peptidyl-prolyl cis-trans isomerase C OS=Homo sapiens GN=PPIC PE=1 SV=1	IVIGLFGK;TPFVVEIADW;TVENFVALATGEK	yes;yes;yes	14.6	14.6	22.763	212	1.9767e-08	-1.13552		0.0858675	60.136	0.37978	27	5	PPIC	1151	P45877	PPIC_HUMAN	3	3	Peptidyl-prolyl cis-trans isomerase C	PPIC	1	3	>sp|P45877|PPIC_HUMAN Peptidyl-prolyl cis-trans isomerase C OS=Homo sapiens GN=PPIC PE=1 SV=1	IVIGLFGK;TPFVVEIADW;TVENFVALATGEK	yes;yes;yes	14.6	14.6	22.763	212	9.9239e-08	-1.35498	+	0.0398614	50.262	13	0.37978
PRMT1	457	E9PKG1;H7C2I1;Q99873-3;Q99873-2;Q99873-4;Q99873;E9PIX6;A0A087X1W2;E9PNR9;E9PQ98;H0YDE4;E9PMW9;E9PI83;Q9NR22-2;Q9NR22	ANM1_HUMAN;E9PIX6_HUMAN;E9PKG1_HUMAN;E9PNR9_HUMAN;E9PQ98_HUMAN;H0YDE4_HUMAN;H7C2I1_HUMAN	8;8;8;8;8;8;5;5;4;4;4;1;1;1;1	8;8;8;8;8;8;5;5;4;4;4;1;1;1;1	Protein arginine N-methyltransferase 1	PRMT1	15	8	8	>tr|E9PKG1|E9PKG1_HUMAN Protein arginine N-methyltransferase 1 OS=Homo sapiens GN=PRMT1 PE=1 SV=1;>tr|H7C2I1|H7C2I1_HUMAN Protein arginine N-methyltransferase 1 OS=Homo sapiens GN=PRMT1 PE=1 SV=1;>sp|Q99873-3|ANM1_HUMAN Isoform 3 of Protein arginine N-meth	ATLYVTAIEDR;GQLCELSCSTDYR;QLVTNACLIK;TGFSTSPESPYTHWK;VEDLTFTSPFCLQVK;VEEVELPVEK;VIGIECSSISDYAVK;WLAPDGLIFPDR	yes;yes;yes;yes;yes;yes;yes;yes	31.1	31.1	37.709	325	2.9855e-05	1.60673	+	0.0490104	14.245	2.4195	8	3	PRMT1	390	E9PKG1;H7C2I1;Q99873-3;Q99873-2;Q99873-4;Q99873;E9PIX6;A0A087X1W2;E9PNR9;E9PQ98;H0YDE4;E9PMW9;E9PI83;Q9NR22-2;Q9NR22	ANM1_HUMAN;E9PIX6_HUMAN;E9PKG1_HUMAN;E9PNR9_HUMAN;E9PQ98_HUMAN;H0YDE4_HUMAN;H7C2I1_HUMAN	8;8;8;8;8;8;5;5;4;4;4;1;1;1;1	8;8;8;8;8;8;5;5;4;4;4;1;1;1;1	Protein arginine N-methyltransferase 1	PRMT1	15	8	>tr|E9PKG1|E9PKG1_HUMAN Protein arginine N-methyltransferase 1 OS=Homo sapiens GN=PRMT1 PE=1 SV=1;>tr|H7C2I1|H7C2I1_HUMAN Protein arginine N-methyltransferase 1 OS=Homo sapiens GN=PRMT1 PE=1 SV=1;>sp|Q99873-3|ANM1_HUMAN Isoform 3 of Protein arginine N-meth	ATLYVTAIEDR;GQLCELSCSTDYR;QLVTNACLIK;TGFSTSPESPYTHWK;VEDLTFTSPFCLQVK;VEEVELPVEK;VIGIECSSISDYAVK;WLAPDGLIFPDR	yes;yes;yes;yes;yes;yes;yes;yes	31.1	31.1	37.709	325	5.8843e-05	1.60673	+	0.0400412	14.245	8	2.4195
PSMC3	2454	R4GNH3;P17980;E9PM69;E9PN50;E9PMD8;E9PKD5;E9PLG2	E9PKD5_HUMAN;E9PM69_HUMAN;E9PMD8_HUMAN;E9PN50_HUMAN;PRS6A_HUMAN;R4GNH3_HUMAN	13;12;11;9;9;9;3	13;12;11;9;9;9;3	26S protease regulatory subunit 6A	PSMC3	7	13	13	>tr|R4GNH3|R4GNH3_HUMAN 26S protease regulatory subunit 6A OS=Homo sapiens GN=PSMC3 PE=1 SV=1;>sp|P17980|PRS6A_HUMAN 26S protease regulatory subunit 6A OS=Homo sapiens GN=PSMC3 PE=1 SV=3;>tr|E9PM69|E9PM69_HUMAN 26S protease regulatory subunit 6A OS=Homo sa	AMEVDERPTEQYSDIGGLDK;APSIIFIDELDAIGTK;ATVWDEAEQDGIGEEVLK;DSYLILETLPTEYDSR;EKAPSIIFIDELDAIGTK;GVLMYGPPGTGK;LAGPQLVQMFIGDGAK;MNVSPDVNYEELAR;QIQELVEAIVLPMNHK;QTYFLPVIGLVDAEK;TLPYLVSNVIELLDVDPNDQEEDGANIDLDSQR;TMLELLNQLDGFQPNTQVK;VDILDPALLR	yes;yes;yes;yes;yes;yes;yes;yes;yes;yes;yes;yes;yes	48.9	48.9	47.352	423	4.3815e-08	1.76371	+	0.0296607	34.437	3.0691	8	3	PSMC3	1993	R4GNH3;P17980;E9PM69;E9PN50;E9PMD8;E9PKD5;E9PLG2	E9PKD5_HUMAN;E9PM69_HUMAN;E9PMD8_HUMAN;E9PN50_HUMAN;PRS6A_HUMAN;R4GNH3_HUMAN	13;12;11;9;9;9;3	13;12;11;9;9;9;3	26S protease regulatory subunit 6A	PSMC3	7	13	>tr|R4GNH3|R4GNH3_HUMAN 26S protease regulatory subunit 6A OS=Homo sapiens GN=PSMC3 PE=1 SV=1;>sp|P17980|PRS6A_HUMAN 26S protease regulatory subunit 6A OS=Homo sapiens GN=PSMC3 PE=1 SV=3;>tr|E9PM69|E9PM69_HUMAN 26S protease regulatory subunit 6A OS=Homo sa	AMEVDERPTEQYSDIGGLDK;APSIIFIDELDAIGTK;ATVWDEAEQDGIGEEVLK;DSYLILETLPTEYDSR;EKAPSIIFIDELDAIGTK;GVLMYGPPGTGK;LAGPQLVQMFIGDGAK;MNVSPDVNYEELAR;QIQELVEAIVLPMNHK;QTYFLPVIGLVDAEK;TLPYLVSNVIELLDVDPNDQEEDGANIDLDSQR;TMLELLNQLDGFQPNTQVK;VDILDPALLR	yes;yes;yes;yes;yes;yes;yes;yes;yes;yes;yes;yes;yes	48.9	48.9	47.352	423	4.7298e-07	1.76371	+	0.0241512	34.437	8	3.0691
RAB3D	903	O95716;M0R257	RAB3D_HUMAN	4;1	3;0	Ras-related protein Rab-3D	RAB3D	2	4	3	>sp|O95716|RAB3D_HUMAN Ras-related protein Rab-3D OS=Homo sapiens GN=RAB3D PE=1 SV=1	DAADQNFDYMFK;LADDLGFEFFEASAK;LLLIGNSSVGK;YADDSFTPAFVSTVGIDFK	yes;yes;yes;no	26	17.4	24.267	219	2.45048e-07	-0.377613		0.502762	40.495	0.63196	25	4	RAB3D	747	O95716	RAB3D_HUMAN	2	2	Ras-related protein Rab-3D	RAB3D	1	2	>sp|O95716|RAB3D_HUMAN Ras-related protein Rab-3D OS=Homo sapiens GN=RAB3D PE=1 SV=1	DAADQNFDYMFK;LLLIGNSSVGK	yes;yes	10.5	10.5	24.267	219	2.82516e-06	-1.4667	+	0.0269542	21.834	10	0.35343
S100A7	1272	P31151	S10A7_HUMAN	12	9	Protein S100-A7	S100A7	1	12	9	>sp|P31151|S10A7_HUMAN Protein S100-A7 OS=Homo sapiens GN=S100A7 PE=1 SV=4	ENFPNFLSACDK;ENFPNFLSACDKK;GTNYLADVFEK;GTNYLADVFEKK;IDFSEFLSLLGDIATDYHK;KGTNYLADVFEK;KGTNYLADVFEKK;KIDFSEFLSLLGDIATDYHK;NEDKKIDFSEFLSLLGDIATDYHK;SIIGMIDMFHK;SIIGMIDMFHKYTR;SIIGMIDMFHKYTRR	no;no;yes;yes;yes;yes;yes;yes;yes;no;yes;yes	63.4	51.5	11.471	101	0.000504762	-4.52802	+	1.92792e-10	106.29	0.047557	12	3	S100A7	1068	P31151	S10A7_HUMAN	8	5	Protein S100-A7	S100A7	1	8	>sp|P31151|S10A7_HUMAN Protein S100-A7 OS=Homo sapiens GN=S100A7 PE=1 SV=4	ENFPNFLSACDK;ENFPNFLSACDKK;GTNYLADVFEK;GTNYLADVFEKK;IDFSEFLSLLGDIATDYHK;KGTNYLADVFEK;KIDFSEFLSLLGDIATDYHK;SIIGMIDMFHK	no;no;yes;yes;yes;yes;yes;no	55.4	32.7	11.471	101	0.00196411	-2.96736		1.55225e-05	44.366	4	0.086202
S100A9	993	P06702	S10A9_HUMAN	7	7	Protein S100-A9	S100A9	1	7	7	>sp|P06702|S10A9_HUMAN Protein S100-A9 OS=Homo sapiens GN=S100A9 PE=1 SV=1	DLQNFLK;LGHPDTLNQGEFK;NIETIINTFHQYSVK;NIETIINTFHQYSVKLGHPDTLNQGEFK;QLSFEEFIMLMAR;VIEHIMEDLDTNADK;VIEHIMEDLDTNADKQLSFEEFIMLMAR	yes;yes;yes;yes;yes;yes;yes	55.3	55.3	13.242	114	1.1825e-05	-3.2049	+	7.02887e-06	97.682	0.12723	33	5	S100A9	827	P06702	S10A9_HUMAN	6	6	Protein S100-A9	S100A9	1	6	>sp|P06702|S10A9_HUMAN Protein S100-A9 OS=Homo sapiens GN=S100A9 PE=1 SV=1	DLQNFLK;LGHPDTLNQGEFK;NIETIINTFHQYSVK;QLSFEEFIMLMAR;VIEHIMEDLDTNADK;VIEHIMEDLDTNADKQLSFEEFIMLMAR	yes;yes;yes;yes;yes;yes	55.3	55.3	13.242	114	0.00016051	-2.782	+	0.000486692	66.124	20	0.16714
SARS2	719	M0QWZ7;Q9NP81;M0R2C6;Q9NP81-2;B4DJM9;M0R259;M0QX29;M0R2H5;M0R1C0	B4DJM9_HUMAN;M0QWZ7_HUMAN;M0R259_HUMAN;M0R2C6_HUMAN;SYSM_HUMAN	10;10;8;8;5;5;4;2;1	10;10;8;8;5;5;4;2;1	Serine--tRNA ligase, mitochondrial	SARS2	9	10	10	>tr|M0QWZ7|M0QWZ7_HUMAN Serine--tRNA ligase, mitochondrial OS=Homo sapiens GN=SARS2 PE=1 SV=1;>sp|Q9NP81|SYSM_HUMAN Serine--tRNA ligase, mitochondrial OS=Homo sapiens GN=SARS2 PE=1 SV=1;>tr|M0R2C6|M0R2C6_HUMAN Uncharacterized protein (Fragment) OS=Homo sap	ALLANQDSGEVQQDPK;DGSVLVPPALQSYLGTDR;EAQLEEQFYLQALK;FCACPEEAAHALELR;GAGALLQHGLVNFTFNK;ITAPTHVPLQYIGPNQPR;LLIALLESNQQK;LPNQTHPDVPVGDESQAR;SADLPAIISTWQELR;VLDMPTQELGLPAYR	yes;yes;yes;yes;yes;yes;yes;yes;yes;yes	30.5	30.5	58.182	518	3.9495e-05	-1.2045		0.0698411	71.795	0.48464	19	4	SARS2	611	M0QWZ7;Q9NP81;M0R2C6;Q9NP81-2;M0R259;M0QX29;B4DJM9;M0R1C0;M0R2H5	M0QWZ7_HUMAN;M0R259_HUMAN;M0R2C6_HUMAN;SYSM_HUMAN	7;7;6;6;4;3;3;1;1	7;7;6;6;4;3;3;1;1	Serine--tRNA ligase, mitochondrial	SARS2	9	7	>tr|M0QWZ7|M0QWZ7_HUMAN Serine--tRNA ligase, mitochondrial OS=Homo sapiens GN=SARS2 PE=1 SV=1;>sp|Q9NP81|SYSM_HUMAN Serine--tRNA ligase, mitochondrial OS=Homo sapiens GN=SARS2 PE=1 SV=1;>tr|M0R2C6|M0R2C6_HUMAN Uncharacterized protein (Fragment) OS=Homo sap	ALLANQDSGEVQQDPK;FCACPEEAAHALELR;GAGALLQHGLVNFTFNK;ITAPTHVPLQYIGPNQPR;LLIALLESNQQK;LPNQTHPDVPVGDESQAR;VLDMPTQELGLPAYR	yes;yes;yes;yes;yes;yes;yes	21.4	21.4	58.182	518	8.662e-05	-1.31915	+	0.044981	12.941	9	0.39914
SEC22B	852	O75396;A0A087X1A9	SC22B_HUMAN	7;3	7;3	Vesicle-trafficking protein SEC22b	SEC22B	2	7	7	>sp|O75396|SC22B_HUMAN Vesicle-trafficking protein SEC22b OS=Homo sapiens GN=SEC22B PE=1 SV=4	IMVANIEEVLQR;NLGSINTELQDVQR;PYSFIEFDTFIQK;RNLGSINTELQDVQR;VADGLPLAASMQEDEQSGR;VLLTMIAR;VPTVSRPYSFIEFDTFIQK	yes;yes;yes;yes;yes;yes;yes	34	34	24.593	215	2.2627e-06	1.82057	+	0.0244974	69.37	2.6059	19	4	SEC22B	709	O75396;A0A087X1A9	SC22B_HUMAN	4;2	4;2	Vesicle-trafficking protein SEC22b	SEC22B	2	4	>sp|O75396|SC22B_HUMAN Vesicle-trafficking protein SEC22b OS=Homo sapiens GN=SEC22B PE=1 SV=4;>tr|A0A087X1A9|A0A087X1A9_HUMAN Vesicle-trafficking protein SEC22b (Fragment) OS=Homo sapiens GN=SEC22B PE=1 SV=1	IMVANIEEVLQR;NLGSINTELQDVQR;VADGLPLAASMQEDEQSGR;VLLTMIAR	yes;yes;yes;yes	24.7	24.7	24.593	215	0.000109775	0.925772		0.268633	34.897	9	1.6098
SERPINB3	1250	P29508;P29508-2	SPB3_HUMAN	21;18	2;2	Serpin B3	SERPINB3	2	21	2	>sp|P29508|SPB3_HUMAN Serpin B3 OS=Homo sapiens GN=SERPINB3 PE=1 SV=2;>sp|P29508-2|SPB3_HUMAN Isoform 2 of Serpin B3 OS=Homo sapiens GN=SERPINB3	DLSMIVLLPNEIDGLQK;DNTAQQIKKVLHFDQVTENTTGK;ENNIFYSPISITSALGMVLLGAK;FMFDLFQQFR;FYQTSVESVDFANAPEESR;GKDLSMIVLLPNEIDGLQK;GLVLSGVLHK;INSWVESQTNEK;KINSWVESQTNEK;KVLHFDQVTENTTGK;LMEWTSLQNMR;MNSLSEANTK;MNSLSEANTKFMFDLFQQFRK;NLIPEGNIGSNTTLVLVNAIYFK;QYTSFHFASLEDVQAK;SKENNIFYSPISITSALGMVLLGAK;TMGMVDIFNGDADLSGMTGSR;TNSILFYGR;TYLFLQEYLDAIK;TYLFLQEYLDAIKK;VLHFDQVTENTTGK	no;no;no;no;no;no;yes;no;no;no;no;no;no;no;no;no;yes;no;no;no;no	57.4	7.9	44.564	390	5.5153e-15	-2.63379	+	0.000151694	104.28	0.14559	10	2	SERPINB3	1047	P29508;P29508-2	SPB3_HUMAN	19;16	2;2	Serpin B3	SERPINB3	2	19	>sp|P29508|SPB3_HUMAN Serpin B3 OS=Homo sapiens GN=SERPINB3 PE=1 SV=2;>sp|P29508-2|SPB3_HUMAN Isoform 2 of Serpin B3 OS=Homo sapiens GN=SERPINB3	DLSMIVLLPNEIDGLQK;ENNIFYSPISITSALGMVLLGAK;FMFDLFQQFR;FYQTSVESVDFANAPEESR;GKDLSMIVLLPNEIDGLQK;GLVLSGVLHK;INSWVESQTNEK;KINSWVESQTNEK;KVLHFDQVTENTTGK;LMEWTSLQNMR;MNSLSEANTK;NLIPEGNIGSNTTLVLVNAIYFK;QYTSFHFASLEDVQAK;SKENNIFYSPISITSALGMVLLGAK;TMGMVDIFNGDADLSGMTGSR;TNSILFYGR;TYLFLQEYLDAIK;TYLFLQEYLDAIKK;VLHFDQVTENTTGK	no;no;no;no;no;yes;no;no;no;no;no;no;no;no;yes;no;no;no;no	55.1	7.9	44.564	390	1.8966e-10	-2.89722		2.41537e-05	107.36	7	0.098757
SFXN1	2244	Q9H9B4;S4R2X2;D6RFI0;D6RDG7;D6RAE9	D6RFI0_HUMAN;SFXN1_HUMAN	7;4;4;3;2	7;4;4;3;2	Sideroflexin-1	SFXN1	5	7	7	>sp|Q9H9B4|SFXN1_HUMAN Sideroflexin-1 OS=Homo sapiens GN=SFXN1 PE=1 SV=4;>tr|S4R2X2|S4R2X2_HUMAN Sideroflexin-1 OS=Homo sapiens GN=SFXN1 PE=1 SV=1;>tr|D6RFI0|D6RFI0_HUMAN Sideroflexin-1 (Fragment) OS=Homo sapiens GN=SFXN1 PE=1 SV=3	ANHFFTVTDPR;ILMAAPGMAIPPFIMNTLEK;NILLTNEQLESAR;QAITQVVVSR;QGIVPPGLTENELWR;SGDAPLTVNELGTAYVSATTGAVATALGLNALTK;SSMSVTSLEAELQAK	yes;yes;yes;yes;yes;yes;yes	36.6	36.6	35.619	322	0.0043392	1.72622		0.0855636	39.739	2.2259	3	2	SFXN1	1838	Q9H9B4;D6RDG7;S4R2X2;D6RFI0;D6RAE9	D6RDG7_HUMAN;D6RFI0_HUMAN;SFXN1_HUMAN	3;2;2;2;1	3;2;2;2;1	Sideroflexin-1	SFXN1	5	3	>sp|Q9H9B4|SFXN1_HUMAN Sideroflexin-1 OS=Homo sapiens GN=SFXN1 PE=1 SV=4;>tr|D6RDG7|D6RDG7_HUMAN Sideroflexin-1 (Fragment) OS=Homo sapiens GN=SFXN1 PE=1 SV=1;>tr|S4R2X2|S4R2X2_HUMAN Sideroflexin-1 OS=Homo sapiens GN=SFXN1 PE=1 SV=1;>tr|D6RFI0|D6RFI0_HUMAN	NILLTNEQLESAR;QAITQVVVSR;QGIVPPGLTENELWR	yes;yes;yes	11.8	11.8	35.619	322	0.027388	0.845109		0.343766	26.007	2	1.4793
SH3GLB2	206	B7ZC38;Q9NR46;Q9NR46-2;B7ZC39;F8WFB9;G5E9J1	B7ZC38_HUMAN;B7ZC39_HUMAN;SHLB2_HUMAN	8;8;7;6;3;1	8;8;7;6;3;1	Endophilin-B2	SH3GLB2	6	8	8	>tr|B7ZC38|B7ZC38_HUMAN Endophilin-B2 OS=Homo sapiens GN=SH3GLB2 PE=1 SV=1;>sp|Q9NR46|SHLB2_HUMAN Endophilin-B2 OS=Homo sapiens GN=SH3GLB2 PE=1 SV=1;>sp|Q9NR46-2|SHLB2_HUMAN Isoform 2 of Endophilin-B2 OS=Homo sapiens GN=SH3GLB2;>tr|B7ZC39|B7ZC39_HUMAN Endo	ATTVPDFQETR;DFIHTASISFLTPLR;LASDAGIFFTR;LLLEGISSTHVNHLR;NYILSASASALWNDEVDKAEQELR;QTEVLLQPNPSAR;SQTTYYAQCYR;TELDAHFENLLAR	yes;yes;yes;yes;yes;yes;yes;yes	28.2	28.2	44.361	400	5.9677e-05	2.37987	+	0.00284969	26.407	4.096	6	2	SH3GLB2	178	B7ZC38;Q9NR46;Q9NR46-2;B7ZC39;F8WFB9;G5E9J1	B7ZC38_HUMAN;B7ZC39_HUMAN;SHLB2_HUMAN	8;8;7;6;3;1	8;8;7;6;3;1	Endophilin-B2	SH3GLB2	6	8	>tr|B7ZC38|B7ZC38_HUMAN Endophilin-B2 OS=Homo sapiens GN=SH3GLB2 PE=1 SV=1;>sp|Q9NR46|SHLB2_HUMAN Endophilin-B2 OS=Homo sapiens GN=SH3GLB2 PE=1 SV=1;>sp|Q9NR46-2|SHLB2_HUMAN Isoform 2 of Endophilin-B2 OS=Homo sapiens GN=SH3GLB2;>tr|B7ZC39|B7ZC39_HUMAN Endo	ATTVPDFQETR;DFIHTASISFLTPLR;LASDAGIFFTR;LLLEGISSTHVNHLR;NYILSASASALWNDEVDKAEQELR;QTEVLLQPNPSAR;SQTTYYAQCYR;TELDAHFENLLAR	yes;yes;yes;yes;yes;yes;yes;yes	28.2	28.2	44.361	400	0.000147482	2.37987	+	0.00212764	26.407	6	4.096
SLC1A5	1800	Q15758;M0QXM4;Q15758-3;Q15758-2;M0QX44;M0R144	AAAT_HUMAN;M0QXM4_HUMAN	8;6;5;5;3;1	8;6;5;5;3;1	Neutral amino acid transporter B(0)	SLC1A5	6	8	8	>sp|Q15758|AAAT_HUMAN Neutral amino acid transporter B(0) OS=Homo sapiens GN=SLC1A5 PE=1 SV=2;>tr|M0QXM4|M0QXM4_HUMAN Amino acid transporter OS=Homo sapiens GN=SLC1A5 PE=1 SV=1;>sp|Q15758-3|AAAT_HUMAN Isoform 3 of Neutral amino acid transporter B(0) OS=Hom	EVLDSFLDLAR;IVEMEDVGLLFAR;LGPEGELLIR;LSAFVFPGELLLR;NIFPSNLVSAAFR;SCTVLNVEGDALGAGLLQNYVDR;SELPLDPLPVPTEEGNPLLK;STEPELIQVK	yes;yes;yes;yes;yes;yes;yes;yes	20.9	20.9	56.598	541	5.20607e-08	0.862749		0.27094	38.959	2.0548	56	6	SLC1A5	1536	Q15758;M0QXM4;Q15758-3;Q15758-2;M0QX44;M0R144	AAAT_HUMAN;M0QXM4_HUMAN	8;6;5;5;3;1	8;6;5;5;3;1	Neutral amino acid transporter B(0)	SLC1A5	6	8	>sp|Q15758|AAAT_HUMAN Neutral amino acid transporter B(0) OS=Homo sapiens GN=SLC1A5 PE=1 SV=2;>tr|M0QXM4|M0QXM4_HUMAN Amino acid transporter OS=Homo sapiens GN=SLC1A5 PE=1 SV=1;>sp|Q15758-3|AAAT_HUMAN Isoform 3 of Neutral amino acid transporter B(0) OS=Hom	EVLDSFLDLAR;IVEMEDVGLLFAR;LGPEGELLIR;LSAFVFPGELLLR;NIFPSNLVSAAFR;SCTVLNVEGDALGAGLLQNYVDR;SELPLDPLPVPTEEGNPLLK;STEPELIQVK	yes;yes;yes;yes;yes;yes;yes;yes	20.9	20.9	56.598	541	0.00014655	1.70328	+	0.0309885	32.727	9	3.1637
SLC25A4	1091	P12235;V9GYG0	ADT1_HUMAN	8;6	4;3	ADP/ATP translocase 1	SLC25A4	2	8	4	>sp|P12235|ADT1_HUMAN ADP/ATP translocase 1 OS=Homo sapiens GN=SLC25A4 PE=1 SV=4;>tr|V9GYG0|V9GYG0_HUMAN ADP/ATP translocase 1 OS=Homo sapiens GN=SLC25A4 PE=1 SV=1	AAYFGVYDTAK;DFLAGGVAAAVSK;GAWSNVLR;GDHAWSFLKDFLAGGVAAAVSK;GLYQGFNVSVQGIIIYRAAYFGVYDTAK;GMLPDPKNVHIFVSWMIAQSVTAVAGLVSYPFDTVR;VKLLLQVQHASK;YFPTQALNFAFK	no;yes;no;yes;yes;yes;no;no	39.6	28.9	33.064	298	0.000565235	0.0966667		0.873338	58.154	1.1605	7	4	SLC25A4	909	P12235;V9GYG0	ADT1_HUMAN	5;3	2;1	ADP/ATP translocase 1	SLC25A4	2	5	>sp|P12235|ADT1_HUMAN ADP/ATP translocase 1 OS=Homo sapiens GN=SLC25A4 PE=1 SV=4;>tr|V9GYG0|V9GYG0_HUMAN ADP/ATP translocase 1 OS=Homo sapiens GN=SLC25A4 PE=1 SV=1	AAYFGVYDTAK;GAWSNVLR;GDHAWSFLKDFLAGGVAAAVSK;GMLPDPKNVHIFVSWMIAQSVTAVAGLVSYPFDTVR;YFPTQALNFAFK	no;no;yes;yes;no	29.9	19.5	33.064	298	0.00091569	-3.03257	+	0.000143864	89.717	27	0.12553
SLC3A2	498	F5GZS6;J3KPF3;P08195-2;P08195-3;P08195;P08195-4;F5H0E2;F5GZI0;H0YFS2;H0YFX4;F5H867	4F2_HUMAN;F5GZS6_HUMAN;J3KPF3_HUMAN	22;22;22;22;22;22;7;6;6;3;3	22;22;22;22;22;22;7;6;6;3;3	4F2 cell-surface antigen heavy chain	SLC3A2	11	22	22	>tr|F5GZS6|F5GZS6_HUMAN 4F2 cell-surface antigen heavy chain OS=Homo sapiens GN=SLC3A2 PE=1 SV=1;>tr|J3KPF3|J3KPF3_HUMAN 4F2 cell-surface antigen heavy chain OS=Homo sapiens GN=SLC3A2 PE=1 SV=1;>sp|P08195-2|4F2_HUMAN Isoform 2 of 4F2 cell-surface antigen h	ADLLLSTQPGR;ADLLLSTQPGREEGSPLELER;DALEFWLQAGVDGFQVR;DDVAQTDLLQIDPNFGSK;DLLLTSSYLSDSGSTGEHTK;EDFDSLLQSAK;EEGSPLELER;EVELNELEPEK;EVELNELEPEKQPMNAASGAAMSLAGAEK;GENSWFSTQVDTVATK;GLVLGPIHK;GQSEDPGSLLSLFR;IGDLQAFQGHGAGNLAGLK;LDYLSSLK;LKLEPHEGLLLR;LLTSFLPAQLLR;NQKDDVAQTDLLQIDPNFGSK;SLLHGDFHAFSAGPGLFSYIR;VAEDEAEAAAAAK;VILDLTPNYR;VKDALEFWLQAGVDGFQVR;WCSWSLSQAR	yes;yes;yes;yes;yes;yes;yes;yes;yes;yes;yes;yes;yes;yes;yes;yes;yes;yes;yes;yes;yes;yes	44.2	44.2	64.872	599	1.7434e-07	2.51705	+	0.00172463	43.756	6.4685	55	5	SLC3A2	419	F5GZS6;J3KPF3;P08195-2;P08195-3;P08195;P08195-4;F5H0E2;H0YFS2;F5GZI0;H0YFX4;F5H867	4F2_HUMAN;F5GZS6_HUMAN;J3KPF3_HUMAN	13;13;13;13;13;13;4;4;3;2;1	13;13;13;13;13;13;4;4;3;2;1	4F2 cell-surface antigen heavy chain	SLC3A2	11	13	>tr|F5GZS6|F5GZS6_HUMAN 4F2 cell-surface antigen heavy chain OS=Homo sapiens GN=SLC3A2 PE=1 SV=1;>tr|J3KPF3|J3KPF3_HUMAN 4F2 cell-surface antigen heavy chain OS=Homo sapiens GN=SLC3A2 PE=1 SV=1;>sp|P08195-2|4F2_HUMAN Isoform 2 of 4F2 cell-surface antigen h	ADLLLSTQPGR;DDVAQTDLLQIDPNFGSK;DLLLTSSYLSDSGSTGEHTK;EDFDSLLQSAK;EEGSPLELER;EVELNELEPEK;GENSWFSTQVDTVATK;GLVLGPIHK;GQSEDPGSLLSLFR;IGDLQAFQGHGAGNLAGLK;LDYLSSLK;LLTSFLPAQLLR;VILDLTPNYR	yes;yes;yes;yes;yes;yes;yes;yes;yes;yes;yes;yes;yes	28.2	28.2	64.872	599	2.9845e-05	1.47799		0.0590038	24.75	17	2.5911
STARD10	55	F5H1Z6;A0A087WXR2;Q9Y365;F5H8G1;F5H8H3;F5H0V7;F5GY11;F5GWK5;H0YGA9;H0YFF3;H0YH17;F5H5A8;F5H3G8;F5GY07;H0YGN8	F5GWK5_HUMAN;F5GY11_HUMAN;F5H0V7_HUMAN;F5H1Z6_HUMAN;F5H8G1_HUMAN;F5H8H3_HUMAN;H0YFF3_HUMAN;H0YGA9_HUMAN;H0YH17_HUMAN;PCTL_HUMAN	8;8;8;7;7;6;6;5;5;5;4;3;3;2;2	8;8;8;7;7;6;6;5;5;5;4;3;3;2;2	PCTP-like protein	STARD10	15	8	8	>tr|F5H1Z6|F5H1Z6_HUMAN PCTP-like protein (Fragment) OS=Homo sapiens GN=STARD10 PE=1 SV=1;>tr|A0A087WXR2|A0A087WXR2_HUMAN PCTP-like protein OS=Homo sapiens GN=STARD10 PE=1 SV=1;>sp|Q9Y365|PCTL_HUMAN PCTP-like protein OS=Homo sapiens GN=STARD10 PE=1 SV=2;>t	AGVSVWVQAVEMDR;AVSIQTGYLIQSTGPK;ESVQVPDDQDFR;KWDSNVIETFDIAR;LAASTEPQGPRPVLGR;MECCDVPAETLYDVLHDIEYR;SCVITYLAQVDPK;WDSNVIETFDIAR	yes;yes;yes;yes;yes;yes;yes;yes	42.1	42.1	29.043	252	8.53985e-08	1.72814	+	0.0333459	22.64	2.5833	21	3	STARD10	53	F5H1Z6;A0A087WXR2;Q9Y365;F5H8G1;F5H8H3;F5H0V7;F5GY11;F5GWK5;H0YGA9;H0YFF3;H0YH17;F5H5A8;F5H3G8;F5GY07;H0YGN8	F5GWK5_HUMAN;F5GY11_HUMAN;F5H0V7_HUMAN;F5H1Z6_HUMAN;F5H8G1_HUMAN;F5H8H3_HUMAN;H0YFF3_HUMAN;H0YGA9_HUMAN;H0YH17_HUMAN;PCTL_HUMAN	8;8;8;7;7;6;6;5;5;5;4;3;3;2;2	8;8;8;7;7;6;6;5;5;5;4;3;3;2;2	PCTP-like protein	STARD10	15	8	>tr|F5H1Z6|F5H1Z6_HUMAN PCTP-like protein (Fragment) OS=Homo sapiens GN=STARD10 PE=1 SV=1;>tr|A0A087WXR2|A0A087WXR2_HUMAN PCTP-like protein OS=Homo sapiens GN=STARD10 PE=1 SV=1;>sp|Q9Y365|PCTL_HUMAN PCTP-like protein OS=Homo sapiens GN=STARD10 PE=1 SV=2;>t	AGVSVWVQAVEMDR;AVSIQTGYLIQSTGPK;ESVQVPDDQDFR;KWDSNVIETFDIAR;LAASTEPQGPRPVLGR;MECCDVPAETLYDVLHDIEYR;SCVITYLAQVDPK;WDSNVIETFDIAR	yes;yes;yes;yes;yes;yes;yes;yes	42.1	42.1	29.043	252	1.49205e-07	1.7533	+	0.0250022	15.544	20	2.7036
STOM	1234	P27105;P27105-2;F8VSL7	STOM_HUMAN	8;3;2	8;3;2	Erythrocyte band 7 integral membrane protein	STOM	3	8	8	>sp|P27105|STOM_HUMAN Erythrocyte band 7 integral membrane protein OS=Homo sapiens GN=STOM PE=1 SV=3	EASMVITESPAALQLR;EEIAHNMQSTLDDATDAWGIK;NLSQILSDR;NLSQILSDREEIAHNMQSTLDDATDAWGIK;NSTIVFPLPIDMLQGIIGAK;TISFDIPPQEILTK;VQNATLAVANITNADSATR;YLQTLTTIAAEK	yes;yes;yes;yes;yes;yes;yes;yes	38.5	38.5	31.73	288	5.75938e-07	1.84193	+	0.0227691	46.623	2.8235	30	3	STOM	1033	P27105;P27105-2;F8VSL7	STOM_HUMAN	5;2;1	5;2;1	Erythrocyte band 7 integral membrane protein	STOM	3	5	>sp|P27105|STOM_HUMAN Erythrocyte band 7 integral membrane protein OS=Homo sapiens GN=STOM PE=1 SV=3	EASMVITESPAALQLR;NLSQILSDR;NLSQILSDREEIAHNMQSTLDDATDAWGIK;VQNATLAVANITNADSATR;YLQTLTTIAAEK	yes;yes;yes;yes;yes	26.7	26.7	31.73	288	2.1393e-07	0.639139		0.47229	12.973	9	1.6255
SYNGR2	808	O43760;O43760-2;K7ELD9;K7ENG9;K7ELS8;K7EJ35	K7EJ35_HUMAN;K7ELD9_HUMAN;K7ELS8_HUMAN;K7ENG9_HUMAN;SNG2_HUMAN	2;2;1;1;1;1	2;2;1;1;1;1	Synaptogyrin-2	SYNGR2	6	2	2	>sp|O43760|SNG2_HUMAN Synaptogyrin-2 OS=Homo sapiens GN=SYNGR2 PE=1 SV=1;>sp|O43760-2|SNG2_HUMAN Isoform 2 of Synaptogyrin-2 OS=Homo sapiens GN=SYNGR2;>tr|K7ELD9|K7ELD9_HUMAN Synaptogyrin-2 OS=Homo sapiens GN=SYNGR2 PE=1 SV=1;>tr|K7ENG9|K7ENG9_HUMAN Synapt	DVLVGADSVR;FLTQPQVVAR	yes;yes	8.9	8.9	24.81	224	0.000134086	1.2929		0.119589	70.322	2.0951	22	5	SYNGR2	678	O43760;O43760-2;K7ELD9;K7ENG9;K7ELS8;K7EJ35	K7EJ35_HUMAN;K7ELD9_HUMAN;K7ELS8_HUMAN;K7ENG9_HUMAN;SNG2_HUMAN	2;2;1;1;1;1	2;2;1;1;1;1	Synaptogyrin-2	SYNGR2	6	2	>sp|O43760|SNG2_HUMAN Synaptogyrin-2 OS=Homo sapiens GN=SYNGR2 PE=1 SV=1;>sp|O43760-2|SNG2_HUMAN Isoform 2 of Synaptogyrin-2 OS=Homo sapiens GN=SYNGR2;>tr|K7ELD9|K7ELD9_HUMAN Synaptogyrin-2 OS=Homo sapiens GN=SYNGR2 PE=1 SV=1;>tr|K7ENG9|K7ENG9_HUMAN Synapt	DVLVGADSVR;FLTQPQVVAR	yes;yes	8.9	8.9	24.81	224	6.69999e-05	0.70982		0.415472	55.777	15	1.4147
TMX1	2230	Q9H3N1;G3V448	G3V448_HUMAN;TMX1_HUMAN	4;2	4;2	Thioredoxin-related transmembrane protein 1	TMX1	2	4	4	>sp|Q9H3N1|TMX1_HUMAN Thioredoxin-related transmembrane protein 1 OS=Homo sapiens GN=TMX1 PE=1 SV=1;>tr|G3V448|G3V448_HUMAN Thioredoxin-related transmembrane protein 1 OS=Homo sapiens GN=TMX1 PE=1 SV=1	DFINFISDK;FIITALPTIYHCK;VDVTEQPGLSGR;VITDENWR	yes;yes;yes;yes	15	15	31.791	280	9.00505e-05	1.77455	+	0.0286101	80.788	2.3917	33	6	TMX1	1828	Q9H3N1;G3V448	G3V448_HUMAN;TMX1_HUMAN	4;2	4;2	Thioredoxin-related transmembrane protein 1	TMX1	2	4	>sp|Q9H3N1|TMX1_HUMAN Thioredoxin-related transmembrane protein 1 OS=Homo sapiens GN=TMX1 PE=1 SV=1;>tr|G3V448|G3V448_HUMAN Thioredoxin-related transmembrane protein 1 OS=Homo sapiens GN=TMX1 PE=1 SV=1	DFINFISDK;FIITALPTIYHCK;VDVTEQPGLSGR;VITDENWR	yes;yes;yes;yes	15	15	31.791	280	0.000369065	2.32829	+	0.00268134	109.31	14	3.6281
TNNC1	1590	P63316;C9JDI3	C9JDI3_HUMAN;TNNC1_HUMAN	7;5	7;5	Troponin C, slow skeletal and cardiac muscles	TNNC1	2	7	7	>sp|P63316|TNNC1_HUMAN Troponin C, slow skeletal and cardiac muscles OS=Homo sapiens GN=TNNC1 PE=1 SV=1;>tr|C9JDI3|C9JDI3_HUMAN Troponin C, slow skeletal and cardiac muscles (Fragment) OS=Homo sapiens GN=TNNC1 PE=4 SV=1	AAVEQLTEEQKNEFK;GKSEEELSDLFR;IMLQATGETITEDDIEELMK;MDDIYKAAVEQLTEEQKNEFK;MFDKNADGYIDLDELK;MLGQNPTPEELQEMIDEVDEDGSGTVDFDEFLVMMVR;NADGYIDLDELK	yes;yes;yes;yes;yes;yes;yes	65.8	65.8	18.402	161	0.0038645	-2.17932	+	0.00236489	69.63	0.17931	28	2	TNNC1	1361	P63316;C9JDI3	C9JDI3_HUMAN;TNNC1_HUMAN	4;2	4;2	Troponin C, slow skeletal and cardiac muscles	TNNC1	2	4	>sp|P63316|TNNC1_HUMAN Troponin C, slow skeletal and cardiac muscles OS=Homo sapiens GN=TNNC1 PE=1 SV=1;>tr|C9JDI3|C9JDI3_HUMAN Troponin C, slow skeletal and cardiac muscles (Fragment) OS=Homo sapiens GN=TNNC1 PE=4 SV=1	AAVEQLTEEQKNEFK;GKSEEELSDLFR;MDDIYKAAVEQLTEEQKNEFK;MLGQNPTPEELQEMIDEVDEDGSGTVDFDEFLVMMVR	yes;yes;yes;yes	43.5	43.5	18.402	161	0.00650601	-2.01818		0.00281543	57.575	7	0.20152
TST	1820	Q16762;B1AH48	THTR_HUMAN	11;2	11;2	Thiosulfate sulfurtransferase	TST	2	11	11	>sp|Q16762|THTR_HUMAN Thiosulfate sulfurtransferase OS=Homo sapiens GN=TST PE=1 SV=4	EGHPVTSEPSRPEPAVFK;FLGTEPEPDAVGLDSGHIR;GAVNMPFMDFLTEDGFEK;GAVNMPFMDFLTEDGFEKGPEELR;HVPGASFFDIEECR;KVDLSQPLIATCR;PDVAVYDGSWSEWFR;TVSVLNGGFR;TYEQVLENLESK;VDLSQPLIATCR;VLDASWYSPGTR	yes;yes;yes;yes;yes;yes;yes;yes;yes;yes;yes	46.1	46.1	33.429	297	4.0607e-06	-2.01066	+	0.00509113	42.661	0.21457	48	6	TST	1550	Q16762;B1AH48	THTR_HUMAN	9;2	9;2	Thiosulfate sulfurtransferase	TST	2	9	>sp|Q16762|THTR_HUMAN Thiosulfate sulfurtransferase OS=Homo sapiens GN=TST PE=1 SV=4	EGHPVTSEPSRPEPAVFK;FLGTEPEPDAVGLDSGHIR;GAVNMPFMDFLTEDGFEK;HVPGASFFDIEECR;KVDLSQPLIATCR;PDVAVYDGSWSEWFR;TYEQVLENLESK;VDLSQPLIATCR;VLDASWYSPGTR	yes;yes;yes;yes;yes;yes;yes;yes;yes	40.7	40.7	33.429	297	2.7579e-06	-2.15329	+	0.00690346	30.383	26	0.18055
TTN	107	A0A0A0MRA3;A0A0A0MTS7;Q8WZ42-3;Q8WZ42-10;Q8WZ42-9;Q8WZ42-5;Q8WZ42-2;Q8WZ42;Q8WZ42-8;Q8WZ42-13;Q8WZ42-12;Q8WZ42-11;Q8WZ42-4;Q8WZ42-7	TITIN_HUMAN	66;66;66;66;66;66;66;66;66;66;66;63;63;63	51;51;51;51;51;51;51;51;51;51;51;48;48;48	Titin	TTN	14	66	51	>tr|A0A0A0MRA3|A0A0A0MRA3_HUMAN Titin OS=Homo sapiens GN=TTN PE=4 SV=1;>tr|A0A0A0MTS7|A0A0A0MTS7_HUMAN Titin OS=Homo sapiens GN=TTN PE=4 SV=1;>sp|Q8WZ42-3|TITIN_HUMAN Isoform 3 of Titin OS=Homo sapiens GN=TTN;>sp|Q8WZ42-10|TITIN_HUMAN Isoform 10 of Titin O	AGSDLVLDAAVGGKPEPK;AGSNLKVDIPISGKPLPK;APEPISSKPVIVTGLQDTTVSSDSVAK;ASEASRPIMAQNPVDAPGRPEVTDVTR;AVNKYGPGVPVESEPIVAR;DILEAPEIDLDVALR;DLSIDDTSQIRVEAMGMSSEAK;DSGAYTLTATNPGGFAK;DVASAQWSPLSATSK;DVEELQFTVEDLVEGGEYEFR;DVKLEDAGEVQLTAKDFK;DVVMTDTSLTEEQAGPGEPAAPYFITKPVVQK;ELIITPEVDLSDIPGAQVTVR;EPGHLEESYAQQTTLEYGYK;ETVTAVTVQDLR;EVELLKPIEDVTIYEKESASFDAEISEADIPGQWK;EVTEITEIEEEYEISK;FKVTGLTEGNEYEFHVMAENAAGVGPASG…	yes;yes;yes;yes;yes;yes;yes;yes;yes;yes;yes;no;yes;no;yes;yes;yes;yes;yes;no;yes;yes;yes;no;yes;yes;yes;yes;yes;yes;yes;yes;no;yes;yes;no;yes;yes;no;no;yes;no;yes;yes;no;yes;yes;no;yes;no;yes;no;yes;yes;yes;yes;yes;yes;yes;no;yes;no;yes;yes;yes;yes	4.5	3.5	3014	27118	0.0086995	0.380729		0.611089	23.338	1.3425	11	4	TTN	92	A0A0A0MRA3;A0A0A0MTS7;Q8WZ42-3;Q8WZ42-10;Q8WZ42-9;Q8WZ42-5;Q8WZ42-2;Q8WZ42;Q8WZ42-8;Q8WZ42-13;Q8WZ42-12;Q8WZ42-11;Q8WZ42-4;Q8WZ42-7	TITIN_HUMAN	35;35;35;35;35;35;35;35;35;35;35;34;34;34	30;30;30;30;30;30;30;30;30;30;30;29;29;29	Titin	TTN	14	35	>tr|A0A0A0MRA3|A0A0A0MRA3_HUMAN Titin OS=Homo sapiens GN=TTN PE=4 SV=1;>tr|A0A0A0MTS7|A0A0A0MTS7_HUMAN Titin OS=Homo sapiens GN=TTN PE=4 SV=1;>sp|Q8WZ42-3|TITIN_HUMAN Isoform 3 of Titin OS=Homo sapiens GN=TTN;>sp|Q8WZ42-10|TITIN_HUMAN Isoform 10 of Titin O	AGSDLVLDAAVGGKPEPK;ASEASRPIMAQNPVDAPGRPEVTDVTR;AVNKYGPGVPVESEPIVAR;DSGAYTLTATNPGGFAK;DVASAQWSPLSATSK;DVVMTDTSLTEEQAGPGEPAAPYFITKPVVQK;EIVSYVHQVCEALQFLHSHNIGHFDIRPENIIYQTRR;ELIITPEVDLSDIPGAQVTVR;FKVTGLTEGNEYEFHVMAENAAGVGPASGISR;IGVGKPSAATPFVK;IMAVNKYGVGEPLESEPVVAK;KIEPLEVALGHLAK;LIEGNEYIFR;LLEGNEYTFR;LLERPPEFTLPLYNK;LLQNSENITIENTEHYTHLVMK;MFISETRQSDAGEYTFVAGR;MVAQFPFGVPSEPKNAR;NAVGVSLPR;NIEKVEVEAV…	yes;yes;yes;yes;yes;no;yes;yes;yes;yes;yes;yes;yes;yes;yes;yes;no;yes;yes;yes;yes;no;no;yes;yes;yes;no;yes;yes;yes;yes;yes;yes;yes;yes	2.2	1.9	3014	27118	0.0063719	-0.118038		0.8765	23.401	7	0.90235
TTR	11	A0A087WT59;P02766;A0A087WV45	TTHY_HUMAN	5;5;3	5;5;3	Transthyretin	TTR	3	5	5	>tr|A0A087WT59|A0A087WT59_HUMAN Transthyretin OS=Homo sapiens GN=TTR PE=3 SV=1;>sp|P02766|TTHY_HUMAN Transthyretin OS=Homo sapiens GN=TTR PE=1 SV=1;>tr|A0A087WV45|A0A087WV45_HUMAN Transthyretin OS=Homo sapiens GN=TTR PE=3 SV=1	AADDTWEPFASGK;GSPAINVAVHVFR;RYTIAALLSPYSYSTTAVVTNPKE;TSESGELHGLTTEEEFVEGIYKVEIDTK;YTIAALLSPYSYSTTAVVTNPKE	yes;yes;yes;yes;yes	42.2	42.2	20.145	185	5.6144e-05	-2.99183	+	2.7772e-05	90.978	0.15691	59	3	TTR	13	A0A087WT59;P02766;A0A087WV45	TTHY_HUMAN	5;5;3	5;5;3	Transthyretin	TTR	3	5	>tr|A0A087WT59|A0A087WT59_HUMAN Transthyretin OS=Homo sapiens GN=TTR PE=3 SV=1;>sp|P02766|TTHY_HUMAN Transthyretin OS=Homo sapiens GN=TTR PE=1 SV=1;>tr|A0A087WV45|A0A087WV45_HUMAN Transthyretin OS=Homo sapiens GN=TTR PE=3 SV=1	AADDTWEPFASGK;GSPAINVAVHVFR;RYTIAALLSPYSYSTTAVVTNPKE;TSESGELHGLTTEEEFVEGIYKVEIDTK;YTIAALLSPYSYSTTAVVTNPKE	yes;yes;yes;yes;yes	42.2	42.2	20.145	185	0.00038016	-3.00115	+	0.00016847	91.842	50	0.15564
UFL1	885	O94874;O94874-2;O94874-3	UFL1_HUMAN	13;12;10	13;12;10	E3 UFM1-protein ligase 1	UFL1	3	13	13	>sp|O94874|UFL1_HUMAN E3 UFM1-protein ligase 1 OS=Homo sapiens GN=UFL1 PE=1 SV=2;>sp|O94874-2|UFL1_HUMAN Isoform 2 of E3 UFM1-protein ligase 1 OS=Homo sapiens GN=UFL1;>sp|O94874-3|UFL1_HUMAN Isoform 3 of E3 UFM1-protein ligase 1 OS=Homo sapiens GN=UFL1	AVFVPDIYSR;DLQEEVSNLYNNIR;ELQELSSSIK;EYITPAQISK;FFADDTQAALTK;FINDCTELFR;GVIFTEAFVAR;HVQLVLGQLIDENYLDR;NNPVHLITEEDLK;TQSTWVDSFFR;TTQLLFLK;TYDLPGNFLTQALTQR;VNIVDLQQVINVDLIHIENR	yes;yes;yes;yes;yes;yes;yes;yes;yes;yes;yes;yes;yes	20.4	20.4	89.594	794	0.0021306	3.10005	+	0.00081097	33.252	4.0861	17	2	UFL1
UGGT1	2312	Q9NYU2-2;Q9NYU2;H7BZG0	UGGG1_HUMAN	23;23;1	23;23;1	UDP-glucose:glycoprotein glucosyltransferase 1	UGGT1	3	23	23	>sp|Q9NYU2-2|UGGG1_HUMAN Isoform 2 of UDP-glucose:glycoprotein glucosyltransferase 1 OS=Homo sapiens GN=UGGT1;>sp|Q9NYU2|UGGG1_HUMAN UDP-glucose:glycoprotein glucosyltransferase 1 OS=Homo sapiens GN=UGGT1 PE=1 SV=3	AIWAALQTQTSNAAK;DLHPDLEGQLK;EISYENTQISR;FLFVDADQIVR;GQYQGLSQDPNSLSNLDQDLPNNMIHQVPIK;GYYEQTGVGPLPVVLFNGMPFER;HLVESTNEMAPLK;IEYQFFEDR;IIGPLEDSELFNQDDFHLLENIILK;ILASPVELALVVMK;ILETTTFFQR;ILFLDVLFPLVVDK;INYVFR;IVPEWQDYDQEIK;IYSHDGTDSPPDADEVVIVLNNFK;LGIEGLSLHNVLK;LNIQPSEADYAVDIR;SGYWASHLAGR;TAAVANSMNYLTK;VEEDVASDLVMK;VWQLQDLSFQTAAR;YPSSNPESPVVIFYSEIGSEEFSNFHR;YVLEPEISFTSDNSFAK	yes;yes;yes;yes;yes;yes;yes;yes;yes;yes;yes;yes;yes;yes;yes;yes;yes;yes;yes;yes;yes;yes;yes	23	23	174.97	1531	0.00012667	1.97695	+	0.0141065	39.378	3.7577	14	2	UGGT1	1889	Q9NYU2-2;Q9NYU2	UGGG1_HUMAN	3;3	3;3	UDP-glucose:glycoprotein glucosyltransferase 1	UGGT1	2	3	>sp|Q9NYU2-2|UGGG1_HUMAN Isoform 2 of UDP-glucose:glycoprotein glucosyltransferase 1 OS=Homo sapiens GN=UGGT1;>sp|Q9NYU2|UGGG1_HUMAN UDP-glucose:glycoprotein glucosyltransferase 1 OS=Homo sapiens GN=UGGT1 PE=1 SV=3	EISYENTQISR;FLFVDADQIVR;ILFLDVLFPLVVDK	yes;yes;yes	2.4	2.4	174.97	1531	0.00073745	NaN		1	NaN	1	NaN
UNC80	1972	Q8N2C7-2;Q8N2C7-4;Q8N2C7-7;Q8N2C7	UNC80_HUMAN	2;2;2;2	2;2;2;2	Protein unc-80 homolog	UNC80	4	2	2	>sp|Q8N2C7-2|UNC80_HUMAN Isoform 2 of Protein unc-80 homolog OS=Homo sapiens GN=UNC80;>sp|Q8N2C7-4|UNC80_HUMAN Isoform 4 of Protein unc-80 homolog OS=Homo sapiens GN=UNC80;>sp|Q8N2C7-7|UNC80_HUMAN Isoform 7 of Protein unc-80 homolog OS=Homo sapiens GN=UNC8	ECLEFFNIPESQSTHYFLMDKR;MAACQLLLEITTFLR	yes;yes	1.4	1.4	291.64	2603	0.0743955	4.02237	+	6.23046e-07	26.21	19.937	14	3	UNC80
YARS	1462	P54577	SYYC_HUMAN	9	9	Tyrosine--tRNA ligase, cytoplasmic;Tyrosine--tRNA ligase, cytoplasmic, N-terminally processed	YARS	1	9	9	>sp|P54577|SYYC_HUMAN Tyrosine--tRNA ligase, cytoplasmic OS=Homo sapiens GN=YARS PE=1 SV=4	AMLESIGVPLEK;APWELLELR;DFAAEVVHPGDLK;EYTLDVYR;QVEHPLLSGLLYPGLQALDEEYLK;SEFVILR;TVVSGLVQFVPK;VDAQFGGIDQR;VSYYENVIK	yes;yes;yes;yes;yes;yes;yes;yes;yes	19.9	19.9	59.143	528	0.0024464	2.0899	+	0.0314992	26.01	4.9022	12	2	YARS	1240	P54577	SYYC_HUMAN	9	9	Tyrosine--tRNA ligase, cytoplasmic;Tyrosine--tRNA ligase, cytoplasmic, N-terminally processed	YARS	1	9	>sp|P54577|SYYC_HUMAN Tyrosine--tRNA ligase, cytoplasmic OS=Homo sapiens GN=YARS PE=1 SV=4	AMLESIGVPLEK;APWELLELR;DFAAEVVHPGDLK;EYTLDVYR;QVEHPLLSGLLYPGLQALDEEYLK;SEFVILR;TVVSGLVQFVPK;VDAQFGGIDQR;VSYYENVIK	yes;yes;yes;yes;yes;yes;yes;yes;yes	19.9	19.9	59.143	528	0.0065977	1.79751	+	0.0223362	25.234	10	4.9998
YBX1	1592	P67809;A0A087X1S2;H0Y449;C9J5V9;Q9Y2T7	C9J5V9_HUMAN;H0Y449_HUMAN;YBOX1_HUMAN	11;8;8;6;4	7;4;6;5;0	Nuclease-sensitive element-binding protein 1	YBX1	5	11	7	>sp|P67809|YBOX1_HUMAN Nuclease-sensitive element-binding protein 1 OS=Homo sapiens GN=YBX1 PE=1 SV=3;>tr|A0A087X1S2|A0A087X1S2_HUMAN Nuclease-sensitive element-binding protein 1 OS=Homo sapiens GN=YBX1 PE=1 SV=1;>tr|H0Y449|H0Y449_HUMAN Nuclease-sensitive	EDGNEEDKENQGDETQGQQPPQR;EDVFVHQTAIK;GAEAANVTGPGGVPVQGSK;NDTKEDVFVHQTAIK;NEGSESAPEGQAQQR;NGYGFINR;NYQQNYQNSESGEKNEGSESAPEGQAQQR;PGTTGSGAGSGGPGGLTSAAPAGGDK;RPQYSNPPVQGEVMEGADNQGAGEQGR;RPQYSNPPVQGEVMEGADNQGAGEQGRPVR;SVGDGETVEFDVVEGEK	yes;no;yes;no;yes;no;yes;yes;yes;yes;no	51.5	39.2	35.924	324	1.9844e-15	-1.2803		0.0772813	68.017	0.35321	85	6	YBX1	1363	P67809;A0A087X1S2;H0Y449;C9J5V9;Q9Y2T7	H0Y449_HUMAN;YBOX1_HUMAN	9;7;7;4;3	6;4;5;4;0	Nuclease-sensitive element-binding protein 1	YBX1	5	9	>sp|P67809|YBOX1_HUMAN Nuclease-sensitive element-binding protein 1 OS=Homo sapiens GN=YBX1 PE=1 SV=3;>tr|A0A087X1S2|A0A087X1S2_HUMAN Nuclease-sensitive element-binding protein 1 OS=Homo sapiens GN=YBX1 PE=1 SV=1;>tr|H0Y449|H0Y449_HUMAN Nuclease-sensitive	EDGNEEDKENQGDETQGQQPPQR;EDVFVHQTAIK;GAEAANVTGPGGVPVQGSK;NDTKEDVFVHQTAIK;NEGSESAPEGQAQQR;PGTTGSGAGSGGPGGLTSAAPAGGDK;RPQYSNPPVQGEVMEGADNQGAGEQGR;RPQYSNPPVQGEVMEGADNQGAGEQGRPVR;SVGDGETVEFDVVEGEK	yes;no;yes;no;yes;yes;yes;yes;no	44.8	34.9	35.924	324	5.466e-17	-1.01223		0.202655	44.893	61	0.38388
[truncated: 38 more columns]

## Sheet: 107-set-names
109
Gene names
AARS
ACAD9
ACTA1
ACTN2
AK1
AKR1A1
ANP32E
ANXA1
APCS
ARPC3
ATP2A2
BLVRB
C21orf33
CA2
CALML5
CKMT2
CORO1C
CRABP1
CRYAB
CTNND1
CYB5R3
DCD
DES
DMD
DSC1
DSG1
DSP
EEF1E1;EEF1E1-BLOC1S5
EMC3
EWSR1
FAF2
FGG
FUBP1
GDPD3
GLG1
GLOD4
GNA13
GNAQ
GNAS
GNB1
GNPNAT1
GPD1L
GPRC5A
GPX4
GSTM3
HBA1;HBA2
HBB
HINT2
HNTN1;TNNT2
IDH1
IGHA1
IGHG1
IGKC
IGKV3-7;IGKC
ITPR3
KPNA2
KRT2
KRT6B
LAMTOR1
LGALS7
LXN
LYAR
LYZ
MB
MRPL37
MT-CO2
MTCH2
MYH7
MYH7;MYH6
MYL2
MYL3
NAGK
NANS
NPEPL1
OAT
OXCT1
P4HA1
P4HA2
PA2G4
PAICS
PDCD6;hCG_1985580
PHGDH
PPIC
PRMT1
PSMC3
RAB3D
S100A7
S100A9
SARS2
SEC22B
SERPINB3
SFXN1
SH3GLB2
SLC1A5
SLC25A4
SLC3A2
STARD10
STOM
SYNGR2
TMX1
TNNC1
TST
TTN
TTR
UFL1
UGGT1
UNC80
YARS
YBX1

## Sheet: reactome
Reactome		extracted
REACT_111102		REACT_111102
REACT_111102;REACT_111217;REACT_115566;REACT_116125;REACT_13505;REACT_21257;REACT_21300;REACT_383;REACT_578;REACT_6850;REACT_6900;REACT_71		REACT_111102
REACT_111102;REACT_111217;REACT_116125;REACT_604;REACT_6900		REACT_111102
REACT_111102;REACT_111217;REACT_13685;REACT_15518;REACT_604		REACT_111102
REACT_111102;REACT_111217;REACT_15518;REACT_604		REACT_111102
REACT_111102;REACT_111217;REACT_604		REACT_111102
REACT_111102;REACT_604		REACT_111102
REACT_111102;REACT_604		REACT_111102
REACT_111155		REACT_111155
REACT_111155;REACT_13685;REACT_17044;REACT_604		REACT_111155
REACT_111217		REACT_111217
REACT_111217		REACT_111217
REACT_111217		REACT_111217
REACT_111217		REACT_111217
REACT_111217		REACT_111217
REACT_111217		REACT_111217
REACT_111217		REACT_111217
REACT_111217		REACT_111217
REACT_111217		REACT_111217
REACT_111217		REACT_111217
REACT_111217		REACT_111217
REACT_111217		REACT_111217
REACT_111217		REACT_111217
REACT_111217		REACT_111217
REACT_111217		REACT_111217
REACT_111217;REACT_116125;REACT_17015		REACT_111217
REACT_111217;REACT_604		REACT_111217
REACT_116125		REACT_111217
REACT_116125		REACT_111217
REACT_116125		REACT_111217
REACT_15518;REACT_19419		REACT_111217
REACT_15518;REACT_19419;REACT_604		REACT_111217
REACT_15518;REACT_604		REACT_115566
REACT_1675;REACT_71		REACT_116125
REACT_17015		REACT_116125
REACT_17015		REACT_116125
REACT_17044		REACT_116125
REACT_17044		REACT_116125
REACT_17044		REACT_116125
REACT_17044		REACT_13505
REACT_17044		REACT_13685
REACT_17044		REACT_13685
REACT_17044		REACT_15518
REACT_17044		REACT_15518
REACT_17044;REACT_604		REACT_15518
REACT_578		REACT_15518
REACT_578		REACT_15518
REACT_6900		REACT_1675
REACT_6900		REACT_17015
REACT_6900		REACT_17015
REACT_71		REACT_17015
REACT_71		REACT_17044
REACT_71		REACT_17044
REACT_71		REACT_17044
		REACT_17044
		REACT_17044
		REACT_17044
		REACT_17044
		REACT_17044
		REACT_17044
		REACT_17044
		REACT_19419
		REACT_19419
		REACT_21257
		REACT_21300
		REACT_383
		REACT_578
		REACT_578
		REACT_578
		REACT_604
		REACT_604
		REACT_604
		REACT_604
		REACT_604
		REACT_604
		REACT_604
		REACT_604
		REACT_604
		REACT_604
		REACT_604
		REACT_6850
		REACT_6900
		REACT_6900
		REACT_6900
		REACT_6900
		REACT_6900
		REACT_71
		REACT_71
		REACT_71
		REACT_71
		REACT_71
		REACT_71

## Sheet: Sheet2
+
+
+
+
+
+
+
+
+
