# Supplementary material for: Moonlighting Proteins and Cardiopathy in the Spatial Response of MCF‐7 Breast Cancer Cells to Tamoxifen
Source: Proteomics Clin Appl. 2019 Jul 25;13(5):1900029. doi: 10.1002/prca.201900029 (PMC6771495; doi:10.1002/prca.201900029)
Supplement: Supplementary file 3 — Supporting Information [file PRCA-13-na-s002.xlsx]

## Sheet: C-N-C&N Master tamoxifen
Supplementary Table 3: Master table of MS data for all fractions and replicates.
2418		1847																		106
		C data																	C union							C data									C data									C data
All Gene names	Protein Name	id	Protein IDs	UniProt names	Peptide counts (all)	Peptide counts (unique)	Protein names	Gene names	Number of proteins	Peptides	Fasta headers	Sequence	Unique (Groups)	Sequence coverage [%]	Unique sequence coverage [%]	Mol. weight [kDa]	Sequence length	PEP	Ratio H/L normalized	Ratio H/L normalized B significant	Ratio H/L normalized Significance B	Ratio H/L variability [%]	Ratio H/L count	Ratio H/L	number replicates with >=3 counts	Peptides Cyto_Tam_Exp_a	Unique peptides Cyto_Tam_Exp_a	Sequence coverage Cyto_Tam_Exp_a [%]	Ratio H/L normalized Cyto_Tam_Exp_a	Ratio H/L variability [%] Cyto_Tam_Exp_a	Ratio H/L normalized Cyto_Tam_Exp_a B significant	Ratio H/L normalized Cyto_Tam_Exp_a Significance B	Ratio H/L Cyto_Tam_Exp_a	Ratio H/L count Cyto_Tam_Exp_a	Peptides Cyto_Tam_Exp_b	Unique peptides Cyto_Tam_Exp_b	Sequence coverage Cyto_Tam_Exp_b [%]	Ratio H/L normalized Cyto_Tam_Exp_b	Ratio H/L variability [%] Cyto_Tam_Exp_b	Ratio H/L normalized Cyto_Tam_Exp_b B significant	Ratio H/L normalized Cyto_Tam_Exp_b Significance B	Ratio H/L Cyto_Tam_Exp_b	Ratio H/L count Cyto_Tam_Exp_b	Peptides Cyto_Tam_Exp_c	Unique peptides Cyto_Tam_Exp_a	Sequence coverage Cyto_Tam_Exp_c [%]	Ratio H/L normalized Cyto_Tam_Exp_c	Ratio H/L variability [%] Cyto_Tam_Exp_c	Ratio H/L normalized Cyto_Tam_Exp_c B significant
A2ML1	Alpha-2-macroglobulin-like protein 1																								0
AARS	Alanine--tRNA ligase, cytoplasmic	1184	P49588;P49588-2;H3BPK7	SYAC_HUMAN	23;22;8	23;22;8	Alanine--tRNA ligase, cytoplasmic	AARS	3	23	>sp|P49588|SYAC_HUMAN Alanine--tRNA ligase, cytoplasmic OS=Homo sapiens GN=AARS PE=1 SV=2;>sp|P49588-2|SYAC_HUMAN Isoform 2 of Alanine--tRNA ligase, cytoplasmic OS=Homo sapiens GN=AARS	AEEIANEMIEAAK;ASEWVQQVSGLMDGK;AVFDETYPDPVR;AVYTQDCPLAAAK;DIINEEEVQFLK;DNFWEMGDTGPCGPCSEIHYDR;EIADLGEALATAVIPQWQK;FIDFFK;GAGGEDLIMLDIYAIEELR;GGYVLHIGTIYGDLK;ITCLCQVPQNAANR;KAEEIANEMIEAAK;MALELLTQEFGIPIER;MDSTLTASEIR;NSSHAGAFVIVTEEAIAK;QFIDSNPNQPLVILEMESGASAK;QIWQNLGLDDTK;SIDTGMGLER;TITVALADGGR;TITVALADGGRPDNTGR;VGAEDADGIDMAYR;VGDQVWLFIDEPR;VVSIGVPVSELLDDPSGPAGSLTSVEFCGGTHLR	yes;yes;yes;yes;yes;yes;yes;yes;yes;yes;yes;yes;yes;yes;yes;yes;yes;yes;yes;yes;yes;yes;yes	34	34	106.81	968	3.2326e-05	1.75561	+	0.0248111	52.846	20	3.7152	2	22	22	30.5	1.71725	57.127	+	0.022522	3.6353	15	17	17	25.6	2.13103	15.95	+	0.0110818	4.5233	4	2	22	2.7	1.23646	1.7953
AATF	Protein AATF																								0
ABAT	4-aminobutyrate aminotransferase, mitochondrial	530	H3BRN4;P80404;H3BNQ7;H3BPW8;H3BMJ9;H3BRJ1;H3BRT1	GABT_HUMAN;H3BNQ7_HUMAN;H3BRN4_HUMAN	21;21;20;3;2;1;1	21;21;20;3;2;1;1	4-aminobutyrate aminotransferase, mitochondrial	ABAT	7	21	>tr|H3BRN4|H3BRN4_HUMAN 4-aminobutyrate aminotransferase, mitochondrial OS=Homo sapiens GN=ABAT PE=1 SV=1;>sp|P80404|GABT_HUMAN 4-aminobutyrate aminotransferase, mitochondrial OS=Homo sapiens GN=ABAT PE=1 SV=3;>tr|H3BNQ7|H3BNQ7_HUMAN 4-aminobutyrate aminot	ALLTGLLDLQAR;CLEEVEDLIVK;DHHAHLFLNIFSDILADFK;EEFRPNAPYR;FWAHEHWGLDDPADVMTFSK;GNYLVDVDGNR;GTFCSFDTPDDSIR;HGCAFLVDEVQTGGGCTGK;IDIPSFDWPIAPFPR;IFNTWLGDPSK;KHGCAFLVDEVQTGGGCTGK;LKYPLEEFVK;MLDLYSQISSVPIGYSHPALLK;NLLLAEVINIIK;QLNIIQNAEAVHFFCNYEESR;QSLLSVAPK;REDLLNNAAHAGK;TIFMWYR;TVAGIIVEPIQSEGGDNHASDDFFR;VDVEFDYDGPLMK;YPQFISR	yes;yes;yes;yes;yes;yes;yes;yes;yes;yes;yes;yes;yes;yes;yes;yes;yes;yes;yes;yes;yes	54.8	54.8	58.14	515	7.9367e-08	-1.18833		0.135091	28.224	92	0.39195	3	21	21	54.8	-1.31955	20.539		0.108476	0.36495	41	19	19	50.7	-0.651246	26.416		0.376815	0.51487	29	16	21	43.7	-0.945138	26.366
ABCC8	ATP-binding cassette sub-family C member 8																								0
ABHD10	Mycophenolic acid acyl-glucuronide esterase, mitochondrial	1876	Q9NUJ1;Q9NUJ1-2;Q9NUJ1-3	ABHDA_HUMAN	10;7;4	10;7;4	Mycophenolic acid acyl-glucuronide esterase, mitochondrial	ABHD10	3	10	>sp|Q9NUJ1|ABHDA_HUMAN Mycophenolic acid acyl-glucuronide esterase, mitochondrial OS=Homo sapiens GN=ABHD10 PE=1 SV=1;>sp|Q9NUJ1-2|ABHDA_HUMAN Isoform 2 of Mycophenolic acid acyl-glucuronide esterase, mitochondrial OS=Homo sapiens GN=ABHD10	ADIQLLVYTIDDLIDK;ALAIEEFCK;DDIVPWHTSMQVADR;EKADIQLLVYTIDDLIDK;FDYSGVGSSDGNSEESTLGK;FNQLPVELK;GVWSMPSK;TSLSFLNRPDLPNLAYK;VVALIGVATAADTLVTK;YSEEGVYNVQYSFIK	yes;yes;yes;yes;yes;yes;yes;yes;yes;yes	41.8	41.8	33.932	306	0.0002485	0.000144286		0.880165	15.993	26	1.0829	3	10	10	41.8	-0.0630775	15.745		0.981795	0.94993	11	8	8	38.6	0.0754641	14.285		0.868981	1.3327	11	5	10	23.2	-0.152644	18.061
ABHD11	Alpha/beta hydrolase domain-containing protein 11	1657	Q8NFV4-4;Q8NFV4;Q8NFV4-6;H0YC52;H7C396;C9J7Q4;H7BZ58;Q8NFV4-3;Q8NFV4-2;Q8NFV4-5	ABHDB_HUMAN	8;8;4;1;1;1;1;1;1;1	8;8;4;1;1;1;1;1;1;1	Alpha/beta hydrolase domain-containing protein 11	ABHD11	10	8	>sp|Q8NFV4-4|ABHDB_HUMAN Isoform 4 of Alpha/beta hydrolase domain-containing protein 11 OS=Homo sapiens GN=ABHD11;>sp|Q8NFV4|ABHDB_HUMAN Alpha/beta hydrolase domain-containing protein 11 OS=Homo sapiens GN=ABHD11 PE=2 SV=1;>sp|Q8NFV4-6|ABHDB_HUMAN Isoform	AINIADELPR;ILAFPQR;LADEQLSSVIQDMAVR;LIAVDISPVESTGVSHFATYVAAMR;LLDGEAALPAVVFLHGLFGSK;QHLLTNLVEVDGR;TAMLLALQRPELVER;VNLDALTQHLDK	yes;yes;yes;yes;yes;yes;yes;yes	38.6	38.6	33.863	308	0.000128795	-0.119009		0.750325	18.1	16	1.0385	2	8	8	38.6	0	23.939		0.90917	0.92448	7	8	8	38.6	-0.142385	10.65		0.642146	1.1062	9	3	8	11.4	NaN	NaN
ABHD12	Monoacylglycerol lipase ABHD12																								0
ABRACL	Costars family protein ABRACL	1583	Q5SZC9;Q9P1F3	ABRAL_HUMAN;Q5SZC9_HUMAN	1;1	1;1	Costars family protein ABRACL	ABRACL	2	1	>tr|Q5SZC9|Q5SZC9_HUMAN Costars family protein ABRACL OS=Homo sapiens GN=ABRACL PE=1 SV=1;>sp|Q9P1F3|ABRAL_HUMAN Costars family protein ABRACL OS=Homo sapiens GN=ABRACL PE=1 SV=1	MNVDHEVNLLVEEIHR	yes	23.9	23.9	7.5164	67	0.00010157	0.352984		0.800879	13.783	5	0.96973	0	1	1	23.9	0.40969	11.605		0.807432	0.93508	2	1	1	23.9	0.551787	19.491		0.639971	1.3077	2	1	1	23.9	NaN	NaN
ACAA1	3-ketoacyl-CoA thiolase, peroxisomal	867	P09110;C9JDE9;H7C131;P09110-2;H0Y4D4;B4DVF4;F2Z2Q6;F2Z3P7	C9JDE9_HUMAN;H7C131_HUMAN;THIK_HUMAN	10;9;6;5;4;3;1;1	10;9;6;5;4;3;1;1	3-ketoacyl-CoA thiolase, peroxisomal	ACAA1	8	10	>sp|P09110|THIK_HUMAN 3-ketoacyl-CoA thiolase, peroxisomal OS=Homo sapiens GN=ACAA1 PE=1 SV=2;>tr|C9JDE9|C9JDE9_HUMAN 3-ketoacyl-CoA thiolase, peroxisomal OS=Homo sapiens GN=ACAA1 PE=1 SV=1;>tr|H7C131|H7C131_HUMAN 3-ketoacyl-CoA thiolase, peroxisomal (Frag	AEELGLPILGVLR;DCLIPMGITSENVAER;DGSTTAGNSSQVSDGAAAILLAR;DTTPDELLSAVMTAVLK;DVNLRPEQLGDICVGNVLQPGAGAIMAR;GNPGNITSR;IAQFLSDIPETVPLSTVNR;QVITLLNELK;SITVTQDEGIRPSTTMEGLAK;SYAVVGVPPDIMGIGPAYAIPVALQK	yes;yes;yes;yes;yes;yes;yes;yes;yes;yes	42.9	42.9	44.292	424	6.6052e-05	0.104471		0.996693	26.743	16	0.88254	2	10	10	42.9	-0.0425608	24.139		0.740051	0.85263	11	4	4	16.5	-0.269669	27.615		0.522279	0.94458	3	1	10	4.5	0.562279	14.014
ACAA2	3-ketoacyl-CoA thiolase, mitochondrial	1143	P42765;K7EME0	K7EME0_HUMAN;THIM_HUMAN	6;3	6;3	3-ketoacyl-CoA thiolase, mitochondrial	ACAA2	2	6	>sp|P42765|THIM_HUMAN 3-ketoacyl-CoA thiolase, mitochondrial OS=Homo sapiens GN=ACAA2 PE=1 SV=2;>tr|K7EME0|K7EME0_HUMAN 3-ketoacyl-CoA thiolase, mitochondrial OS=Homo sapiens GN=ACAA2 PE=1 SV=1	AANDAGYFNDEMAPIEVK;DFTATDLSEFAAK;DGTVTAGNASGVADGAGAVIIASEDAVK;DMDLVEVNEAFAPQYLAVER;TPFGAYGGLLK;VSPETVDSVIMGNVLQSSSDAIYLAR	yes;yes;yes;yes;yes;yes	29.2	29.2	41.924	397	7.09469e-07	0.135535		0.969684	20.564	19	0.87402	2	5	5	22.7	0.0384361	13.374		0.949197	0.80789	11	6	6	29.2	0.455229	13.801		0.733081	1.0502	6	2	5	7.8	0.120086	16.56
ACAD9	Acyl-CoA dehydrogenase family member 9, mitochondrial	489	H0Y8Z9;Q9H845	ACAD9_HUMAN;H0Y8Z9_HUMAN	1;1	1;1	Acyl-CoA dehydrogenase family member 9, mitochondrial	ACAD9	2	1	>tr|H0Y8Z9|H0Y8Z9_HUMAN Acyl-CoA dehydrogenase family member 9, mitochondrial (Fragment) OS=Homo sapiens GN=ACAD9 PE=1 SV=1;>sp|Q9H845|ACAD9_HUMAN Acyl-CoA dehydrogenase family member 9, mitochondrial OS=Homo sapiens GN=ACAD9 PE=1 SV=1	LSEFGLIQEK	yes	2.6	2.6	43.074	384	0.00056094	NaN		1	NaN	1	NaN	0	1	1	2.6	NaN	NaN		1	NaN	0	1	1	2.6	NaN	NaN		1	NaN	1	0	1	0	NaN	NaN
ACADM	Medium-chain specific acyl-CoA dehydrogenase, mitochondrial	177	B7Z9I1;Q5T4U5;P11310;P11310-2;E9PJM9;E9PRX4	ACADM_HUMAN;B7Z9I1_HUMAN;Q5T4U5_HUMAN	5;5;5;5;2;1	5;5;5;5;2;1	Medium-chain specific acyl-CoA dehydrogenase, mitochondrial	ACADM	6	5	>tr|B7Z9I1|B7Z9I1_HUMAN Medium-chain-specific acyl-CoA dehydrogenase, mitochondrial OS=Homo sapiens GN=ACADM PE=1 SV=1;>tr|Q5T4U5|Q5T4U5_HUMAN Acyl-Coenzyme A dehydrogenase, C-4 to C-12 straight chain, isoform CRA_a OS=Homo sapiens GN=ACADM PE=1 SV=1;>sp|P	AFTGFIVEADTPGIQIGR;EEIIPVAAEYDK;ENVLIGDGAGFK;IYQIYEGTSQIQR;TGEYPVPLIR	yes;yes;yes;yes;yes	16.9	16.9	42.426	385	1.1382e-05	-0.0759153		0.796677	41.214	7	0.62406	1	5	5	16.9	-0.161879	50.35		0.634386	0.63428	5	1	1	3.1	NaN	NaN		1	NaN	1	2	5	6.2	-0.0273809	4.7574
ACADS	Short-chain specific acyl-CoA dehydrogenase, mitochondrial	378	E9PE82;P16219	ACADS_HUMAN;E9PE82_HUMAN	2;2	2;2	Short-chain specific acyl-CoA dehydrogenase, mitochondrial	ACADS	2	2	>tr|E9PE82|E9PE82_HUMAN Short-chain-specific acyl-CoA dehydrogenase, mitochondrial OS=Homo sapiens GN=ACADS PE=1 SV=1;>sp|P16219|ACADS_HUMAN Short-chain specific acyl-CoA dehydrogenase, mitochondrial OS=Homo sapiens GN=ACADS PE=1 SV=1	IGIASQALGIAQTALDCAVNYAENR;ITEIYEGTSEIQR	yes;yes	9.3	9.3	44.012	408	6.98953e-14	-0.550613		0.442575	40.281	2	0.58477	0	1	1	3.2	NaN	NaN		1	NaN	1	1	1	6.1	NaN	NaN		1	NaN	1	0	1	0	NaN	NaN
ACADVL	Very long-chain specific acyl-CoA dehydrogenase, mitochondrial	1188	P49748-2;P49748;P49748-3;G3V1M7;K7EQP4;J3QRJ8;J3KS89;J3QKU9;K7EJW8;J3KSR4;K7EMF8	ACADV_HUMAN	22;22;22;9;7;4;3;3;3;3;1	22;22;22;9;7;4;3;3;3;3;1	Very long-chain specific acyl-CoA dehydrogenase, mitochondrial	ACADVL	11	22	>sp|P49748-2|ACADV_HUMAN Isoform 2 of Very long-chain specific acyl-CoA dehydrogenase, mitochondrial OS=Homo sapiens GN=ACADVL;>sp|P49748|ACADV_HUMAN Very long-chain specific acyl-CoA dehydrogenase, mitochondrial OS=Homo sapiens GN=ACADVL PE=1 SV=1;>sp|P49	AGLGSGLSLSGLVHPELSR;ALEQFATVVEAK;ASNTAEVFFDGVR;EGMAALQSDPWQQELYR;ELGAFGLQVPSELGGVGLCNTQYAR;ELSGLGSALK;FFEEVNDPAK;FFEEVNDPAKNDALEMVEETTWQGLK;GGVVTSNPLGF;GILLFGTK;GIVNEQFLLQR;GQLTTDQVFPYPSVLNEEQTQFLK;IFEGTNDILR;IFGSEAAWK;IHNFGLIQEK;ITAFVVER;LASGETVAAFCLTEPSSGSDAASIR;LFVALQGCMDK;NDALEMVEETTWQGLK;NPFGNAGLLLGEAGK;SFAVGMFK;VPSENVLGEVGSGFK	yes;yes;yes;yes;yes;yes;yes;yes;yes;yes;yes;yes;yes;yes;yes;yes;yes;yes;yes;yes;yes;yes	45.3	45.3	68.058	633	3.31293e-06	-0.637985		0.420329	33.689	101	0.65144	3	21	21	43.8	-0.892151	44.469		0.29318	0.60681	50	20	20	39.7	-0.452748	14.569		0.543714	0.87673	29	17	21	35.5	-0.685408	15.937
ACAT1	Acetyl-CoA acetyltransferase, mitochondrial	1015	P24752;H0YEL7;E9PRQ6;P24752-2	THIL_HUMAN	8;3;3;3	8;3;3;3	Acetyl-CoA acetyltransferase, mitochondrial	ACAT1	4	8	>sp|P24752|THIL_HUMAN Acetyl-CoA acetyltransferase, mitochondrial OS=Homo sapiens GN=ACAT1 PE=1 SV=1	DGLTDVYNK;DVGLKKEDIAMWEVNEAFSLVVLANIK;EAYMGNVLQGGEGQAPTR;FGNEVIPVTVTVK;IVAFADAAVEPIDFPIAPVYAASMVLK;LGSIAIQGAIEK;NEQDAYAINSYTR;TPIGSFLGSLSLLPATK	yes;yes;yes;yes;yes;yes;yes;yes	31.9	31.9	45.199	427	4.86495e-05	0.397146		0.695324	34.731	11	1.0121	2	8	8	31.9	0.174918	34.856		0.944411	0.9203	8	2	2	5.9	NaN	NaN		1	NaN	1	4	8	12.9	0.659559	12.923
ACAT2	Acetyl-CoA acetyltransferase, cytosolic	1802	Q9BWD1;Q9BWD1-2	THIC_HUMAN	10;9	10;9	Acetyl-CoA acetyltransferase, cytosolic	ACAT2	2	10	>sp|Q9BWD1|THIC_HUMAN Acetyl-CoA acetyltransferase, cytosolic OS=Homo sapiens GN=ACAT2 PE=1 SV=2;>sp|Q9BWD1-2|THIC_HUMAN Isoform 2 of Acetyl-CoA acetyltransferase, cytosolic OS=Homo sapiens GN=ACAT2	AGHFDKEIVPVLVSTR;AGWSLEDVDIFEINEAFAAVSAAIVK;ATVAPEDVSEVIFGHVLAAGCGQNPVR;EIVPVLVSTR;IGEMPLTDSILCDGLTDAFHNCHMGITAENVAK;ILVTLLHTLER;IVSWSQVGVEPSIMGIGPIPAIK;LKPYFLTDGTGTVTPANASGINDGAAAVVLMK;MNAGSDPVVIVSAAR;VNIEGGAIALGHPLGASGCR	yes;yes;yes;yes;yes;yes;yes;yes;yes;yes	51.1	51.1	41.35	397	4.47515e-05	0.671384		0.445854	31.371	18	1.3203	2	9	9	49.6	0.411426	23.572		0.657403	1.2014	9	8	8	34.8	1.00446	36.98		0.288341	1.5888	8	1	9	6.8	NaN	NaN
ACBD3	Golgi resident protein GCP60	1829	Q9H3P7	GCP60_HUMAN	2	2	Golgi resident protein GCP60	ACBD3	1	2	>sp|Q9H3P7|GCP60_HUMAN Golgi resident protein GCP60 OS=Homo sapiens GN=ACBD3 PE=1 SV=4	GPGASGEQPEPGEAAAGGAAEEAR;IQQDADSVITVGR	yes;yes	7	7	60.593	528	3.26345e-06	-0.323624		0.597908	32.999	7	0.7608	2	2	2	7	-0.431656	33.563		0.42334	0.71563	5	1	1	4.5	0.418568	22.847		1	1.1119	3	0	2	0	NaN	NaN
ACBD5	Acyl-CoA-binding domain-containing protein 5																								0
ACIN1	Apoptotic chromatin condensation inducer in the nucleus																								0
ACO2	Aconitate hydratase, mitochondrial	110	A2A274;Q99798	A2A274_HUMAN;ACON_HUMAN	23;23	23;23	Aconitate hydratase, mitochondrial	ACO2	2	23	>tr|A2A274|A2A274_HUMAN Aconitate hydratase, mitochondrial OS=Homo sapiens GN=ACO2 PE=1 SV=1;>sp|Q99798|ACON_HUMAN Aconitate hydratase, mitochondrial OS=Homo sapiens GN=ACO2 PE=1 SV=2	CTTDHISAAGPWLK;DGYAQILR;DINQEVYNFLATAGAK;DLEDLQILIK;EDIANLADEFK;EGWPLDIR;FNPETDYLTGTDGK;GEFDPGQDTYQHPPK;IVYGHLDDPASQEIER;LEAPDADELPK;LQLLEPFDK;LQLLEPFDKWDGK;LTGSLSGWSSPK;NAVTQEFGPVPDTAR;NDANPETHAFVTSPEIVTALAIAGTLK;QGLLPLTFADPADYNK;SQFTITPGSEQIR;VAMQDATAQMAMLQFISSGLSK;VAMSHFEPNEYIHYDLLEK;VAVPSTIHCDHLIEAQVGGEK;VGLIGSCTNSSYEDMGR;WVVIGDENYGEGSSR;YGVGFWK	yes;yes;yes;yes;yes;yes;yes;yes;yes;yes;yes;yes;yes;yes;yes;yes;yes;yes;yes;yes;yes;yes;yes	39.8	39.8	87.819	805	1.194e-05	-0.104124		0.89024	18.74	78	0.95627	3	21	21	34.7	-0.185819	17.599		0.892009	0.90621	41	20	20	32.8	0.123799	14.289		0.864623	1.2269	23	14	21	26	-0.0470552	16.496
ACOT13	Acyl-coenzyme A thioesterase 13;Acyl-coenzyme A thioesterase 13, N-terminally processed	1857	Q9NPJ3-2;Q9NPJ3	ACO13_HUMAN	1;1	1;1	Acyl-coenzyme A thioesterase 13;Acyl-coenzyme A thioesterase 13, N-terminally processed	ACOT13	2	1	>sp|Q9NPJ3-2|ACO13_HUMAN Isoform 2 of Acyl-coenzyme A thioesterase 13 OS=Homo sapiens GN=ACOT13;>sp|Q9NPJ3|ACO13_HUMAN Acyl-coenzyme A thioesterase 13 OS=Homo sapiens GN=ACOT13 PE=1 SV=1	TLAFTSVDLTNK	yes	10.3	10.3	12.366	117	2.3601e-08	-0.26086		0.644851	17.513	6	0.65756	1	1	1	10.3	-0.241765	21.379		0.66653	0.65756	4	1	1	10.3	NaN	NaN		1	NaN	1	1	1	10.3	NaN	NaN
ACOT7	Cytosolic acyl coenzyme A thioester hydrolase	597	K7EKP8;O00154-2;O00154-3;O00154-6;O00154-4;O00154-5;O00154-7;O00154	BACH_HUMAN;K7EKP8_HUMAN	2;2;2;2;2;2;2;2	2;2;2;2;2;2;2;2	Cytosolic acyl coenzyme A thioester hydrolase	ACOT7	8	2	>tr|K7EKP8|K7EKP8_HUMAN Cytosolic acyl coenzyme A thioester hydrolase (Fragment) OS=Homo sapiens GN=ACOT7 PE=1 SV=3;>sp|O00154-2|BACH_HUMAN Isoform 2 of Cytosolic acyl coenzyme A thioester hydrolase OS=Homo sapiens GN=ACOT7;>sp|O00154-3|BACH_HUMAN Isoform	LMDEVAGIVAAR;TNIVTASVDAINFHDK	yes;yes	10	10	30.849	280	0.000165719	0.686613		0.469641	7.8982	2	1.3552	0	2	2	10	0.686613	7.8982		1	1.3552	2	0	0	0	NaN	NaN		1	NaN	0	0	2	0	NaN	NaN
ACOT9	Acyl-coenzyme A thioesterase 9, mitochondrial																								0
ACOX1	Peroxisomal acyl-coenzyme A oxidase 1	1511	Q15067-3;Q15067-2;Q15067;K7ENF1;K7ESC7	ACOX1_HUMAN;K7ENF1_HUMAN;K7ESC7_HUMAN	3;3;3;2;2	3;3;3;2;2	Peroxisomal acyl-coenzyme A oxidase 1	ACOX1	5	3	>sp|Q15067-3|ACOX1_HUMAN Isoform 3 of Peroxisomal acyl-coenzyme A oxidase 1 OS=Homo sapiens GN=ACOX1;>sp|Q15067-2|ACOX1_HUMAN Isoform 2 of Peroxisomal acyl-coenzyme A oxidase 1 OS=Homo sapiens GN=ACOX1;>sp|Q15067|ACOX1_HUMAN Peroxisomal acyl-coenzyme A oxi	EVAWNLTSVDLVR;SDAVALVDAFDFQDVTLGSVLGR;YDGNVYENLFEWAK	yes;yes;yes	8	8	70.135	622	0.013362	0.626766		0.523082	11.986	4	0.96796	0	3	3	8	0.590338	18.073		0.62227	0.96796	2	1	1	2.1	NaN	NaN		1	NaN	1	1	3	2.1	NaN	NaN
ACOX3	Peroxisomal acyl-coenzyme A oxidase 3																								0
ACP1	Low molecular weight phosphotyrosine protein phosphatase	1014	P24666;G5E9R5;P24666-4;F2Z2Q9;P24666-3;P24666-2;D3YTI2	F2Z2Q9_HUMAN;G5E9R5_HUMAN;PPAC_HUMAN	4;3;3;2;2;2;1	4;3;3;2;2;2;1	Low molecular weight phosphotyrosine protein phosphatase	ACP1	7	4	>sp|P24666|PPAC_HUMAN Low molecular weight phosphotyrosine protein phosphatase OS=Homo sapiens GN=ACP1 PE=1 SV=3;>tr|G5E9R5|G5E9R5_HUMAN Acid phosphatase 1, soluble, isoform CRA_d OS=Homo sapiens GN=ACP1 PE=1 SV=1;>sp|P24666-4|PPAC_HUMAN Isoform 4 of Low m	IELLGSYDPQK;LVTDQNISENWR;SPIAEAVFR;VDSAATSGYEIGNPPDYR	yes;yes;yes;yes	31.6	31.6	18.042	158	5.6947e-06	1.32976		0.0984721	17.567	12	2.3271	3	4	4	31.6	1.3293	17.246		0.0894183	2.2613	6	4	4	31.6	1.44313	20.909		0.101545	2.8546	3	3	4	20.3	1.32855	16.685
ACP2	Lysosomal acid phosphatase	175	E9PP23;E9PHY0;B7Z7D2;E9PQY3;P11117	B7Z7D2_HUMAN;E9PHY0_HUMAN;E9PP23_HUMAN;E9PQY3_HUMAN;PPAL_HUMAN	2;2;2;2;2	2;2;2;2;2	Lysosomal acid phosphatase	ACP2	5	2	>tr|E9PP23|E9PP23_HUMAN Lysosomal acid phosphatase (Fragment) OS=Homo sapiens GN=ACP2 PE=4 SV=1;>tr|E9PHY0|E9PHY0_HUMAN Lysosomal acid phosphatase OS=Homo sapiens GN=ACP2 PE=4 SV=1;>tr|B7Z7D2|B7Z7D2_HUMAN Lysosomal acid phosphatase OS=Homo sapiens GN=ACP2	FLFGIYQQAEK;LQGGVLLAQIR	yes;yes	7.2	7.2	35.156	305	8.1072e-05	-0.0505323		0.811777	28.2	2	1.0106	0	2	2	7.2	-0.0505323	28.2		1	1.0106	2	0	0	0	NaN	NaN		1	NaN	0	0	2	0	NaN	NaN
ACPP	Prostatic acid phosphatase;PAPf39																								0
ACSL1	Long-chain-fatty-acid--CoA ligase 1	331	D6RG07;D6RER0;E7EPM6;P33121-2;P33121-3;P33121	ACSL1_HUMAN;D6RER0_HUMAN;D6RG07_HUMAN;E7EPM6_HUMAN	1;1;1;1;1;1	1;1;1;1;1;1	Long-chain-fatty-acid--CoA ligase 1	ACSL1	6	1	>tr|D6RG07|D6RG07_HUMAN Long-chain-fatty-acid--CoA ligase 1 OS=Homo sapiens GN=ACSL1 PE=1 SV=1;>tr|D6RER0|D6RER0_HUMAN Long-chain-fatty-acid--CoA ligase 1 OS=Homo sapiens GN=ACSL1 PE=1 SV=1;>tr|E7EPM6|E7EPM6_HUMAN Long-chain-fatty-acid--CoA ligase 1 OS=Hom	SALLDSDEPLVYFYDDVTTLYEGFQR	yes	20.6	20.6	14.423	126	5.4282e-10	NaN		1	NaN	0	NaN	0	1	1	20.6	NaN	NaN		1	NaN	0	0	0	0	NaN	NaN		1	NaN	0	0	1	0	NaN	NaN
ACTA1	Actin, alpha skeletal muscle	1368	P68133;Q5T8M7;A6NL76;Q5T8M8	A6NL76_HUMAN;ACTS_HUMAN;Q5T8M7_HUMAN;Q5T8M8_HUMAN	36;31;26;24	4;4;4;4	Actin, alpha skeletal muscle	ACTA1	4	36	>sp|P68133|ACTS_HUMAN Actin, alpha skeletal muscle OS=Homo sapiens GN=ACTA1 PE=1 SV=1;>tr|Q5T8M7|Q5T8M7_HUMAN Actin, alpha skeletal muscle OS=Homo sapiens GN=ACTA1 PE=3 SV=1;>tr|A6NL76|A6NL76_HUMAN Actin, alpha skeletal muscle OS=Homo sapiens GN=ACTA1 PE=3	AGFAGDDAPR;ANREKMTQIMFETFNVPAMYVAIQAVLSLYASGR;AVFPSIVGR;DLTDYLMK;DLTDYLMKILTER;DLTDYLMKILTERGYSFVTTAER;DLYANNVMSGGTTMYPGIADR;DSYVGDEAQSK;EITALAPSTMK;EITALAPSTMKIK;EKMTQIMFETFNVPAMYVAIQAVLSLYASGR;GYSFVTTAER;HQGVMVGMGQK;HQGVMVGMGQKDSYVGDEAQSK;HQGVMVGMGQKDSYVGDEAQSKR;IIAPPER;IIAPPERKYSVWIGGSILASLSTFQQMWITK;ILTERGYSFVTTAER;IWHHTFYNELR;KDLYANNVMSGGTTMYPGIADR;LCYVALDFENEMATAASSSSLEK;LDLAGRDLTDYLMK;LDLA…	no;no;no;no;no;no;yes;no;no;no;no;no;no;no;no;no;yes;no;no;yes;no;no;no;no;no;no;no;no;no;no;no;no;no;no;no;yes	81.7	17.5	42.051	377	5.0617e-07	-2.8954	+	2.44302e-05	66.266	9	0.15586	1	35	4	81.7	-4.01422	111.28	+	3.44382e-07	0.065565	2	31	4	81.7	-3.38736	55.514	+	2.65221e-06	0.15586	5	26	4	69.5	-2.69339	19.808	+
ACTB	Actin, cytoplasmic 1;Actin, cytoplasmic 1, N-terminally processed	1270	P60709;E7EVS6;G5E9R0;C9JZR7;C9JTX5;C9JUM1;F8WCH0	ACTB_HUMAN	32;11;10;9;8;8;2	1;1;1;1;1;0;0	Actin, cytoplasmic 1;Actin, cytoplasmic 1, N-terminally processed	ACTB	7	32	>sp|P60709|ACTB_HUMAN Actin, cytoplasmic 1 OS=Homo sapiens GN=ACTB PE=1 SV=1	AGFAGDDAPR;AVFPSIVGR;CPEALFQPSFLGMESCGIHETTFNSIMK;DDDIAALVVDNGSGMCK;DLTDYLMK;DLTDYLMKILTER;DLYANTVLSGGTTMYPGIADR;DSYVGDEAQSK;EITALAPSTMK;EITALAPSTMKIK;EKLCYVALDFEQEMATAASSSSLEK;GYSFTTTAER;HQGVMVGMGQK;HQGVMVGMGQKDSYVGDEAQSK;HQGVMVGMGQKDSYVGDEAQSKR;IIAPPER;IIAPPERKYSVWIGGSILASLSTFQQMWISK;IWHHTFYNELR;KDLYANTVLSGGTTMYPGIADR;KYSVWIGGSILASLSTFQQMWISK;LCYVALDFEQEMATAASSSSLEK;LDLAGRDLTDYLMK;LDLAGRDLTDYLM…	no;no;no;yes;no;no;no;no;no;no;no;no;no;no;no;no;no;no;no;no;no;no;no;no;no;no;no;no;no;no;no;no	88.8	4.5	41.736	375	2.62887e-09	-0.35655		0.649986	28.837	23	0.65577	3	32	1	88.8	-0.381536	34.151		0.696971	0.65577	11	28	1	80.5	-0.345234	29.851		0.647379	0.70617	6	26	1	77.6	-0.400378	19.847
ACTBL2	Beta-actin-like protein 2	1567	Q562R1	ACTBL_HUMAN	11	1	Beta-actin-like protein 2	ACTBL2	1	11	>sp|Q562R1|ACTBL_HUMAN Beta-actin-like protein 2 OS=Homo sapiens GN=ACTBL2 PE=1 SV=2	DLTDYLMK;DLTDYLMKILTER;HQGVMVGMGQK;IIAPPER;IIAPPERKYSVWIGGSILASLSTFQQMWISK;KYSVWIGGSILASLSTFQQMWISK;LDLAGRDLTDYLMK;LDLAGRDLTDYLMKILTER;SYELPDGQVITIGNER;VAPDEHPILLTEAPLNPK;YSVWIGGSILASLSTFQQMWISK	no;no;no;no;no;no;no;no;no;yes;no	25.3	4.8	42.003	376	6.0069e-07	-0.664745		0.401285	30.275	38	0.54302	3	11	1	25.3	-0.701788	32.926		0.421132	0.47582	16	10	1	25.3	-0.724492	36.742		0.324214	0.5845	12	9	1	22.3	-0.636795	16.078
ACTC1;ACTA2;ACTG2	Actin, alpha cardiac muscle 1;Actin, aortic smooth muscle;Actin, gamma-enteric smooth muscle	1365	P68032;P62736;P63267;P63267-2;F6UVQ4;F6QUT6;C9JFL5;F8WB63;B8ZZJ2	ACTA_HUMAN;ACTC_HUMAN;ACTH_HUMAN	40;39;34;28;14;14;11;8;8	5;5;2;2;0;0;0;0;0	Actin, alpha cardiac muscle 1;Actin, aortic smooth muscle;Actin, gamma-enteric smooth muscle	ACTC1;ACTA2;ACTG2	9	40	>sp|P68032|ACTC_HUMAN Actin, alpha cardiac muscle 1 OS=Homo sapiens GN=ACTC1 PE=1 SV=1;>sp|P62736|ACTA_HUMAN Actin, aortic smooth muscle OS=Homo sapiens GN=ACTA2 PE=1 SV=1;>sp|P63267|ACTH_HUMAN Actin, gamma-enteric smooth muscle OS=Homo sapiens GN=ACTG2 PE	AGFAGDDAPR;ANREKMTQIMFETFNVPAMYVAIQAVLSLYASGR;AVFPSIVGR;DLTDYLMK;DLTDYLMKILTER;DLTDYLMKILTERGYSFVTTAER;DLYANNVLSGGTTMYPGIADR;DSYVGDEAQSK;EITALAPSTMK;EITALAPSTMKIK;EKMTQIMFETFNVPAMYVAIQAVLSLYASGR;GYSFVTTAER;HQGVMVGMGQK;HQGVMVGMGQKDSYVGDEAQSK;HQGVMVGMGQKDSYVGDEAQSKR;IIAPPER;IIAPPERKYSVWIGGSILASLSTFQQMWISK;ILTERGYSFVTTAER;IWHHTFYNELR;KDLYANNVLSGGTTMYPGIADR;KYSVWIGGSILASLSTFQQMWISK;KYSVWIGGSILASLSTFQ…	no;no;no;no;no;no;yes;no;no;no;no;no;no;no;no;no;no;no;no;yes;no;yes;no;no;no;no;no;no;no;no;no;no;no;no;no;no;no;no;yes;yes	81.7	15.9	42.019	377	2.9707e-07	-0.628675		0.427076	77.384	590	0.55573	3	39	5	81.7	-0.684156	72.597		0.434445	0.53884	255	35	5	81.7	-0.586384	86.33		0.427542	0.67184	192	30	5	71.6	-0.574304	73.384
ACTG1	Actin, cytoplasmic 2;Actin, cytoplasmic 2, N-terminally processed	1360	P63261;I3L3I0;I3L1U9;I3L4N8;I3L3R2;K7EM38;J3KT65	ACTG_HUMAN;I3L1U9_HUMAN;I3L3I0_HUMAN	32;17;17;15;11;10;10	1;1;1;1;1;1;1	Actin, cytoplasmic 2;Actin, cytoplasmic 2, N-terminally processed	ACTG1	7	32	>sp|P63261|ACTG_HUMAN Actin, cytoplasmic 2 OS=Homo sapiens GN=ACTG1 PE=1 SV=1;>tr|I3L3I0|I3L3I0_HUMAN Actin, cytoplasmic 2, N-terminally processed (Fragment) OS=Homo sapiens GN=ACTG1 PE=1 SV=1;>tr|I3L1U9|I3L1U9_HUMAN Actin, cytoplasmic 2, N-terminally proc	AGFAGDDAPR;AVFPSIVGR;CPEALFQPSFLGMESCGIHETTFNSIMK;DLTDYLMK;DLTDYLMKILTER;DLYANTVLSGGTTMYPGIADR;DSYVGDEAQSK;EEEIAALVIDNGSGMCK;EITALAPSTMK;EITALAPSTMKIK;EKLCYVALDFEQEMATAASSSSLEK;GYSFTTTAER;HQGVMVGMGQK;HQGVMVGMGQKDSYVGDEAQSK;HQGVMVGMGQKDSYVGDEAQSKR;IIAPPER;IIAPPERKYSVWIGGSILASLSTFQQMWISK;IWHHTFYNELR;KDLYANTVLSGGTTMYPGIADR;KYSVWIGGSILASLSTFQQMWISK;LCYVALDFEQEMATAASSSSLEK;LDLAGRDLTDYLMK;LDLAGRDLTDYLM…	no;no;no;no;no;no;no;yes;no;no;no;no;no;no;no;no;no;no;no;no;no;no;no;no;no;no;no;no;no;no;no;no	88.8	4.5	41.792	375	2.62887e-09	-0.635898		0.421835	30.602	599	0.58553	3	32	1	88.8	-0.655944	26.906		0.456244	0.55489	255	28	1	80.5	-0.625689	31.808		0.396343	0.65804	204	26	1	77.6	-0.633099	34.597
ACTL6A	Actin-like protein 6A	759	O96019;O96019-2;H7C5S0;O94805	ACL6A_HUMAN;H7C5S0_HUMAN	4;3;2;1	4;3;2;1	Actin-like protein 6A	ACTL6A	4	4	>sp|O96019|ACL6A_HUMAN Actin-like protein 6A OS=Homo sapiens GN=ACTL6A PE=1 SV=1;>sp|O96019-2|ACL6A_HUMAN Isoform 2 of Actin-like protein 6A OS=Homo sapiens GN=ACTL6A;>tr|H7C5S0|H7C5S0_HUMAN Actin-like protein 6A (Fragment) OS=Homo sapiens GN=ACTL6A PE=1 S	IPEGLFDPSNVK;SEASLHPVLMSEAPWNTR;STGLILDSGATHTTAIPVHDGYVLQQGIVK;VDFPTAIGMVVER	yes;yes;yes;yes	17	17	47.46	429	0.000329625	-0.120216		0.749038	38.27	8	0.90912	2	4	4	17	-0.205397	23.861		0.70153	0.78063	6	4	4	17	0.741057	1.2896		1	1.3219	3	0	4	0	NaN	NaN
ACTN1	Alpha-actinin-1	915	P12814;P12814-3;P12814-2;P12814-4;H9KV75;G3V2N5;G3V2W4;H7C5W8;H0YJW3;H0YJ11;G3V2X9;G3V5M4;G3V2E8;G3V380;D6RH00	ACTN1_HUMAN;H9KV75_HUMAN	51;50;49;48;42;17;15;14;11;9;7;6;3;2;1	28;27;26;25;25;8;8;9;7;6;3;0;0;0;0	Alpha-actinin-1	ACTN1	15	51	>sp|P12814|ACTN1_HUMAN Alpha-actinin-1 OS=Homo sapiens GN=ACTN1 PE=1 SV=2;>sp|P12814-3|ACTN1_HUMAN Isoform 3 of Alpha-actinin-1 OS=Homo sapiens GN=ACTN1;>sp|P12814-2|ACTN1_HUMAN Isoform 2 of Alpha-actinin-1 OS=Homo sapiens GN=ACTN1;>sp|P12814-4|ACTN1_HUMAN	AAPFNNWMEGAMEDLQDTFIVHTIEEIQGLTTAHEQFK;ACLISLGYDIGNDPQGEAEFAR;AGTQIENIEEDFR;AIMTYVSSFYHAFSGAQK;ALDFIASK;ASIHEAWTDGK;CQLEINFNTLQTK;DDPLTNLNTAFDVAEK;DGLGFCALIHR;DHSGTLGPEEFK;DLLLDPAWEK;DYETATLSEIK;EGLLLWCQR;ELPPDQAEYCIAR;ETADTDTADQVMASFK;FAIQDISVEETSAK;GISQEQMNEFR;GYEEWLLNEIR;HEAFESDLAAHQDR;HRPELIDYGK;HTNYTMEHIR;ICDQWDNLGALTQK;IDQLEGDHQLIQEALIFDNK;IMSIVDPNR;ISIEMHGTLEDQLSHLR;KAGTQIENIEEDFR;KDDPLTNL…	yes;yes;no;no;no;no;no;yes;yes;yes;no;yes;no;no;yes;no;yes;no;no;yes;no;yes;yes;yes;yes;no;yes;no;no;yes;no;no;yes;no;yes;no;yes;yes;yes;yes;yes;yes;yes;yes;yes;no;no;no;yes;no;yes	70.3	44.1	103.06	892	5.39e-08	-0.147745		0.847295	19.462	164	0.9893	3	50	28	70.2	-0.133052	15.127		0.946282	0.95421	80	43	24	59.1	-0.153543	21.581		0.84906	1.1897	56	35	28	46.5	-0.274844	23.484
ACTN2	Alpha-actinin-2	1101	P35609;P35609-2;F6THM6	ACTN2_HUMAN	42;41;28	26;25;21	Alpha-actinin-2	ACTN2	3	42	>sp|P35609|ACTN2_HUMAN Alpha-actinin-2 OS=Homo sapiens GN=ACTN2 PE=1 SV=1;>sp|P35609-2|ACTN2_HUMAN Isoform 2 of Alpha-actinin-2 OS=Homo sapiens GN=ACTN2;>tr|F6THM6|F6THM6_HUMAN Alpha-actinin-2 OS=Homo sapiens GN=ACTN2 PE=1 SV=1	AAPFNNWMEGAMEDLQDMFIVHSIEEIQSLITAHEQFK;AGTQIENIEEDFR;CQLEINFNTLQTK;DAKGITQEQMNEFR;DLLLDPAWEK;DYESASLTEVR;EGLLLWCQR;EQILLQKDYESASLTEVR;ETADTDTAEQVIASFR;FAIQDISVEETSAK;GITQEQMNEFR;GYEEWLLNEIR;HEAFESDLAAHQDR;HRPDLIDYSK;HTNYTMEHIR;IANVNKALDYIASK;ILASDKPYILAEELR;ILASDKPYILAEELRR;IMTLVDPNGQGTVTFQSFIDFMTR;IMTLVDPNGQGTVTFQSFIDFMTRETADTDTAEQVIASFR;ISNRPAFMPSEGKMVSDIAGAWQR;ISSSNPYSTVTMDELR;KAGTQIENIEEDFR;K…	yes;no;no;yes;no;yes;no;yes;yes;no;yes;no;no;yes;no;yes;yes;yes;yes;yes;yes;yes;no;no;no;no;yes;yes;no;yes;yes;no;yes;yes;yes;yes;yes;yes;yes;no;yes;no	55.9	40	103.85	894	8.9328e-07	-2.60384	+	0.00109425	108.74	80	0.15077	3	41	26	55.8	-2.34512	119.46	+	0.00334377	0.15826	46	33	20	45.7	-3.3315	99.552	+	3.87027e-06	0.13432	25	21	26	28.6	-2.58424	78.546	+
ACTN3	Alpha-actinin-3	1426	Q08043;A0A087WSZ2	ACTN3_HUMAN	13;10	1;1	Alpha-actinin-3	ACTN3	2	13	>sp|Q08043|ACTN3_HUMAN Alpha-actinin-3 OS=Homo sapiens GN=ACTN3 PE=1 SV=2;>tr|A0A087WSZ2|A0A087WSZ2_HUMAN Alpha-actinin-3 OS=Homo sapiens GN=ACTN3 PE=4 SV=1	AGTQIENIEEDFR;ALDFIASK;CQLEINFNTLQTK;DLLLDPAWEK;EGLLLWCQR;FAIQDISVEETSAK;GLSQEQLNEFR;HEAFESDLAAHQDR;KAGTQIENIEEDFR;KTFTAWCNSHLR;LASELLEWIR;LMLLLEVISGER;TFTAWCNSHLR	no;no;no;no;no;no;yes;no;no;no;no;no;no	14.1	1.2	103.24	901	6.9739e-08	NaN		1	NaN	0	NaN	0	12	1	14	NaN	NaN		1	NaN	0	10	0	11.7	NaN	NaN		1	NaN	0	8	1	10.1	NaN	NaN
ACTN4	Alpha-actinin-4	676	O43707;O43707-2;F5GXS2;O43707-3;H7C144;K7EJH8;K7EP19	ACTN4_HUMAN;F5GXS2_HUMAN	60;42;33;33;20;9;6	40;30;26;26;16;7;3	Alpha-actinin-4	ACTN4	7	60	>sp|O43707|ACTN4_HUMAN Alpha-actinin-4 OS=Homo sapiens GN=ACTN4 PE=1 SV=2;>sp|O43707-2|ACTN4_HUMAN Isoform ACTN4ISO of Alpha-actinin-4 OS=Homo sapiens GN=ACTN4;>tr|F5GXS2|F5GXS2_HUMAN Alpha-actinin-4 OS=Homo sapiens GN=ACTN4 PE=1 SV=2;>sp|O43707-3|ACTN4_HU	AAPFNNWMESAMEDLQDMFIVHTIEEIEGLISAHDQFK;ACLISLGYDVENDR;AGTQIENIDEDFR;AGTQIENIDEDFRDGLK;AIMTYVSSFYHAFSGAQK;ALDFIASK;ASFNHFDKDHGGALGPEEFK;ASIHEAWTDGK;CQLEINFNTLQTK;DDPVTNLNNAFEVAEK;DGLAFNALIHR;DHGGALGPEEFK;DLLLDPAWEK;DYETATLSDIK;EAILAIHK;EGLLLWCQR;ELPPDQAEYCIAR;ETTDTDTADQVIASFK;FAIQDISVEETSAK;GISQEQMQEFR;GYEEWLLNEIR;HEAFESDLAAHQDR;HRPELIEYDK;HTNYTMEHIR;IAESNHIK;ICDQWDALGSLTHSR;IMSLVDPNHSGLVTFQAFIDFM…	yes;yes;yes;yes;no;no;yes;no;no;yes;no;yes;no;yes;yes;no;no;yes;no;yes;no;no;yes;no;yes;yes;yes;yes;yes;yes;no;no;no;no;no;yes;yes;yes;yes;yes;yes;yes;yes;yes;yes;yes;yes;yes;yes;yes;yes;no;no;yes;yes;yes;no;yes;yes;yes	79	56.2	104.85	911	2.5289e-07	0.032524		0.97305	33.314	502	1.0754	3	59	39	78.4	0.0329472	33.012		0.884994	1.0855	228	49	32	68.1	0.0367495	32.154		0.948136	1.3327	160	47	39	64.8	0.0291349	35.698
ACTR1A	Alpha-centractin																								0
ACTR1A;ACTR1B	Alpha-centractin;Beta-centractin	1287	R4GMT0;P61163;P42025	ACTY_HUMAN;ACTZ_HUMAN;R4GMT0_HUMAN	4;4;2	4;4;2	Alpha-centractin;Beta-centractin	ACTR1A;ACTR1B	3	4	>tr|R4GMT0|R4GMT0_HUMAN Alpha-centractin OS=Homo sapiens GN=ACTR1A PE=1 SV=1;>sp|P61163|ACTZ_HUMAN Alpha-centractin OS=Homo sapiens GN=ACTR1A PE=1 SV=1;>sp|P42025|ACTY_HUMAN Beta-centractin OS=Homo sapiens GN=ACTR1B PE=1 SV=1	AGFAGDQIPK;APELLFRPDLIGEESEGIHEVLVFAIQK;DQLQTFSEEHPVLLTEAPLNPR;IWQYVYSK	yes;yes;yes;yes	20.5	20.5	37.433	332	0.00351195	0.847195		0.317311	36.422	8	1.6221	1	4	4	20.5	0.669934	27.606		0.42548	1.4874	6	2	2	9.6	1.50828	33.411		1	2.153	2	0	4	0	NaN	NaN
ACTR2	Actin-related protein 2	1286	P61160;P61160-2;F5H6T1	ARP2_HUMAN;F5H6T1_HUMAN	7;6;5	7;6;5	Actin-related protein 2	ACTR2	3	7	>sp|P61160|ARP2_HUMAN Actin-related protein 2 OS=Homo sapiens GN=ACTR2 PE=1 SV=1;>sp|P61160-2|ARP2_HUMAN Isoform 2 of Actin-related protein 2 OS=Homo sapiens GN=ACTR2;>tr|F5H6T1|F5H6T1_HUMAN ARP2 actin-related protein 2 homolog (Yeast), isoform CRA_d OS=Ho	DLMVGDEASELR;GYAFNHSADFETVR;HIVLSGGSTMYPGLPSR;HLWDYTFGPEK;ILLTEPPMNPTK;LCYVGYNIEQEQK;VVVCDNGTGFVK	yes;yes;yes;yes;yes;yes;yes	23.1	23.1	44.76	394	5.35e-07	0.877509		0.263647	25.769	19	1.3752	3	7	7	23.1	0.708938	15.624		0.39517	1.3062	8	6	6	20.1	1.11583	27.63		0.227082	1.7955	8	2	7	6.9	0.83293	19.437
ACTR3	Actin-related protein 3	1285	P61158;B4DXW1;F8WDR7;Q9P1U1-2;Q9P1U1;Q9P1U1-3;A0A0A0MTI9;H7C4J1;C9IZN3;Q9C0K3;F8WEW2;F8WE84	ARP3_HUMAN;B4DXW1_HUMAN	17;15;4;4;4;3;2;2;2;2;1;1	17;15;4;4;4;3;2;2;2;2;1;1	Actin-related protein 3	ACTR3	12	17	>sp|P61158|ARP3_HUMAN Actin-related protein 3 OS=Homo sapiens GN=ACTR3 PE=1 SV=3;>tr|B4DXW1|B4DXW1_HUMAN Actin-related protein 3 OS=Homo sapiens GN=ACTR3 PE=1 SV=1	AEPEDHYFLLTEPPLNTPENR;DITYFIQQLLR;DYEEIGPSICR;EFSIDVGYER;EVGIPPEQSLETAK;FLGPEIFFHPEFANPDFTQPISEVVDEVIQNCPIDVR;FMEQVIFK;GVDDLDFFIGDEAIEKPTYATK;HGIVEDWDLMER;HNPVFGVMS;KDYEEIGPSICR;LGYAGNTEPQFIIPSCIAIK;LPACVVDCGTGYTK;LSEELSGGR;NIVLSGGSTMFR;TLTGTVIDSGDGVTHVIPVAEGYVIGSCIK;YSYVCPDLVK	yes;yes;yes;yes;yes;yes;yes;yes;yes;yes;yes;yes;yes;yes;yes;yes;yes	60	60	47.371	418	1.3829e-05	0.680504		0.386997	22.723	45	1.4147	3	15	15	57.4	0.561693	17.621		0.414822	1.4237	24	13	13	49.3	0.961475	25.651		0.235941	1.6021	13	11	15	45.5	0.791606	20.458
ADAM10	Disintegrin and metalloproteinase domain-containing protein 10	645	O14672;O14672-2;H0YNC5;B5MC71	ADA10_HUMAN	8;5;3;1	8;5;3;1	Disintegrin and metalloproteinase domain-containing protein 10	ADAM10	4	8	>sp|O14672|ADA10_HUMAN Disintegrin and metalloproteinase domain-containing protein 10 OS=Homo sapiens GN=ADAM10 PE=1 SV=1;>sp|O14672-2|ADA10_HUMAN Isoform 2 of Disintegrin and metalloproteinase domain-containing protein 10 OS=Homo sapiens GN=ADAM10	AIDTIYQTTDFSGIR;DFDDGVLGLAWVGAPSGSSGGICEK;FLELNSEQNHDDYCLAYVFTDR;FPNIGVEK;FSLCSIR;GYCDVFMR;SLNTGIITVQNYGSHVPPK;TITLQPGSPCNDFR	yes;yes;yes;yes;yes;yes;yes;yes	15.8	15.8	84.141	748	0.00491079	-0.673923		0.272179	12.27	16	0.71817	3	6	6	13.8	-0.668593	13.135		0.322043	0.71413	7	6	6	12.3	-0.637379	15.416		0.251885	0.9279	5	4	6	5.9	-0.756185	4.5973
ADAR	Double-stranded RNA-specific adenosine deaminase																								0
ADI1	1,2-dihydroxy-3-keto-5-methylthiopentene dioxygenase	1798	Q9BV57;Q9BV57-2	MTND_HUMAN	4;2	4;2	1,2-dihydroxy-3-keto-5-methylthiopentene dioxygenase	ADI1	2	4	>sp|Q9BV57|MTND_HUMAN 1,2-dihydroxy-3-keto-5-methylthiopentene dioxygenase OS=Homo sapiens GN=ADI1 PE=1 SV=1;>sp|Q9BV57-2|MTND_HUMAN Isoform 2 of 1,2-dihydroxy-3-keto-5-methylthiopentene dioxygenase OS=Homo sapiens GN=ADI1	GDMVTLPAGIYHR;PVGLEQLR;VQAWYMDDAPGDPR;YILDGSGYFDVR	yes;yes;yes;yes	26.3	26.3	21.498	179	0.00179305	0.474254		0.672033	11.184	4	1.0276	1	4	4	26.3	0.474254	11.184		0.739364	1.0276	4	1	1	7.8	NaN	NaN		1	NaN	1	0	4	0	NaN	NaN
ADK	Adenosine kinase	1253	P55263-3;P55263-2;P55263;P55263-4	ADK_HUMAN	8;8;8;6	8;8;8;6	Adenosine kinase	ADK	4	8	>sp|P55263-3|ADK_HUMAN Isoform 3 of Adenosine kinase OS=Homo sapiens GN=ADK;>sp|P55263-2|ADK_HUMAN Isoform 2 of Adenosine kinase OS=Homo sapiens GN=ADK;>sp|P55263|ADK_HUMAN Adenosine kinase OS=Homo sapiens GN=ADK PE=1 SV=2;>sp|P55263-4|ADK_HUMAN Isoform 4	AATFFGCIGIDK;ELFDELVK;ENILFGMGNPLLDISAVVDKDFLDK;IVIFTQGR;NWMLVEK;SLIANLAAANCYK;TGCTFPEKPDFH;YSLKPNDQILAEDK	yes;yes;yes;yes;yes;yes;yes;yes	32.5	32.5	34.084	305	0.000534006	0.852079		0.277838	25.359	23	1.6272	3	7	7	28.5	0.775935	13.084		0.276932	1.5645	12	8	8	32.5	1.47077	29.98		0.0941934	2.1091	7	3	7	11.1	1.00554	21.824
ADPGK	ADP-dependent glucokinase	1778	Q9BRR6-2;Q9BRR6;H3BRS6;Q9BRR6-4;Q9BRR6-3	ADPGK_HUMAN;H3BRS6_HUMAN	2;2;1;1;1	2;2;1;1;1	ADP-dependent glucokinase	ADPGK	5	2	>sp|Q9BRR6-2|ADPGK_HUMAN Isoform 2 of ADP-dependent glucokinase OS=Homo sapiens GN=ADPGK;>sp|Q9BRR6|ADPGK_HUMAN ADP-dependent glucokinase OS=Homo sapiens GN=ADPGK PE=1 SV=1;>tr|H3BRS6|H3BRS6_HUMAN ADP-dependent glucokinase (Fragment) OS=Homo sapiens GN=ADP	NDLEEAFIHFMGK;TVGLGDAISAEGLFYSEVHPHY	yes;yes	7.1	7.1	53.96	496	0.00174516	NaN		1	NaN	1	NaN	0	2	2	7.1	NaN	NaN		1	NaN	1	1	1	4.4	NaN	NaN		1	NaN	0	0	2	0	NaN	NaN
ADPRHL2	Poly(ADP-ribose) glycohydrolase ARH3	1883	Q9NX46	ARHL2_HUMAN	3	3	Poly(ADP-ribose) glycohydrolase ARH3	ADPRHL2	1	3	>sp|Q9NX46|ARHL2_HUMAN Poly(ADP-ribose) glycohydrolase ARH3 OS=Homo sapiens GN=ADPRHL2 PE=1 SV=1	HVQSLEPDPGTPGSER;IGELLDQASVTR;TEALYYTDDTAMAR	yes;yes;yes	11.6	11.6	38.946	363	0.00028273	0.481196		0.664901	20.936	2	1.1134	0	3	3	11.6	0.481196	20.936		1	1.1134	2	0	0	0	NaN	NaN		1	NaN	0	0	3	0	NaN	NaN
ADRM1	Proteasomal ubiquitin receptor ADRM1	1540	Q16186	ADRM1_HUMAN	1	1	Proteasomal ubiquitin receptor ADRM1	ADRM1	1	1	>sp|Q16186|ADRM1_HUMAN Proteasomal ubiquitin receptor ADRM1 OS=Homo sapiens GN=ADRM1 PE=1 SV=2	LFFWMQEPK	yes	2.2	2.2	42.153	407	8.3718e-05	1.09464		0.193971	18.923	2	1.6577	0	1	1	2.2	NaN	NaN		1	NaN	1	0	0	0	NaN	NaN		1	NaN	0	1	1	2.2	NaN	NaN
AGA	N(4)-(beta-N-acetylglucosaminyl)-L-asparaginase;Glycosylasparaginase alpha chain;Glycosylasparaginase beta chain	490	H0Y9C7;P20933	ASPG_HUMAN;H0Y9C7_HUMAN	1;1	1;1	N(4)-(beta-N-acetylglucosaminyl)-L-asparaginase;Glycosylasparaginase alpha chain;Glycosylasparaginase beta chain	AGA	2	1	>tr|H0Y9C7|H0Y9C7_HUMAN N(4)-(beta-N-acetylglucosaminyl)-L-asparaginase (Fragment) OS=Homo sapiens GN=AGA PE=1 SV=3;>sp|P20933|ASPG_HUMAN N(4)-(beta-N-acetylglucosaminyl)-L-asparaginase OS=Homo sapiens GN=AGA PE=1 SV=2	FLPSYQAVEYMR	yes	7.7	7.7	17.055	155	2.0422e-05	0.10541		0.941846	21.467	7	0.85099	2	1	1	7.7	0.252294	21.278		0.978554	0.88099	3	1	1	7.7	0.10541	33.396		0.901514	1.2054	3	1	1	7.7	0.102725	33.104
AGK	Acylglycerol kinase, mitochondrial																								0
AGMAT	Agmatinase, mitochondrial	1783	Q9BSE5	SPEB_HUMAN	2	2	Agmatinase, mitochondrial	AGMAT	1	2	>sp|Q9BSE5|SPEB_HUMAN Agmatinase, mitochondrial OS=Homo sapiens GN=AGMAT PE=1 SV=2	LPVQTSPEGLDAAFIGVPLDTGTSNRPGAR;VVLAEDCWMK	yes;yes	11.4	11.4	37.66	352	0.00441817	-0.755819		0.324516	66.495	4	0.56278	0	2	2	11.4	-0.595402	113.12		0.318304	0.65217	2	2	2	11.4	-0.755819	18.576		1	0.56278	2	0	2	0	NaN	NaN
AGR2	Anterior gradient protein 2 homolog	757	O95994;B5MC07;C9J3E2;H7C3Z9	AGR2_HUMAN;B5MC07_HUMAN;C9J3E2_HUMAN	7;5;4;3	6;4;4;2	Anterior gradient protein 2 homolog	AGR2	4	7	>sp|O95994|AGR2_HUMAN Anterior gradient protein 2 homolog OS=Homo sapiens GN=AGR2 PE=1 SV=1;>tr|B5MC07|B5MC07_HUMAN Anterior gradient protein 2 homolog OS=Homo sapiens GN=AGR2 PE=4 SV=1;>tr|C9J3E2|C9J3E2_HUMAN Anterior gradient protein 2 homolog (Fragment)	GWGDQLIWTQTYEEALYK;HLSPDGQYVPR;IMFVDPSLTVR;LAEQFVLLNLVYETTDK;LPQTLSR;LYAYEPADTALLLDNMK;LYAYEPADTALLLDNMKK	yes;yes;no;yes;yes;yes;yes	46.9	40.6	19.979	175	3.1721e-09	0.232906		0.771164	17.942	160	1.0488	3	7	6	46.9	0.246834	18.34		0.677418	1.0017	78	6	5	46.3	0.20364	15.859		0.78931	1.2923	44	7	6	46.9	0.240742	19.21
AGR3	Anterior gradient protein 3 homolog	1669	Q8TD06;H7C040;B5MC62	AGR3_HUMAN;B5MC62_HUMAN;H7C040_HUMAN	5;4;4	4;3;3	Anterior gradient protein 3 homolog	AGR3	3	5	>sp|Q8TD06|AGR3_HUMAN Anterior gradient protein 3 homolog OS=Homo sapiens GN=AGR3 PE=1 SV=1;>tr|H7C040|H7C040_HUMAN Anterior gradient protein 3 homolog (Fragment) OS=Homo sapiens GN=AGR3 PE=4 SV=1;>tr|B5MC62|B5MC62_HUMAN Anterior gradient protein 3 homolog	DLPLLIENMK;FIMLNLMHETTDK;IMFVDPSLTVR;NLSPDGQYVPR;VFAQNEEIQEMAQNK	yes;yes;no;yes;yes	36.1	29.5	19.171	166	1.1675e-08	0.332507		0.760926	14.233	17	1.2046	3	5	4	36.1	0.332507	14.573		0.737174	1.128	7	4	3	27.1	0.158983	14.349		0.960094	1.3469	4	5	4	36.1	0.367706	14.156
AHCY	Adenosylhomocysteinase	1007	P23526;P23526-2	SAHH_HUMAN	12;10	12;10	Adenosylhomocysteinase	AHCY	2	12	>sp|P23526|SAHH_HUMAN Adenosylhomocysteinase OS=Homo sapiens GN=AHCY PE=1 SV=4;>sp|P23526-2|SAHH_HUMAN Isoform 2 of Adenosylhomocysteinase OS=Homo sapiens GN=AHCY	AGIPVYAWK;ALDIAENEMPGLMR;DGPLNMILDDGGDLTNLIHTK;FDNLYGCR;GISEETTTGVHNLYK;IILLAEGR;KLDEAVAEAHLGK;VADIGLAAWGR;VAVVAGYGDVGK;VPAINVNDSVTK;WLNENAVEK;YPQLLPGIR	yes;yes;yes;yes;yes;yes;yes;yes;yes;yes;yes;yes	32.6	32.6	47.716	432	1.30265e-05	0.542803		0.491189	28.535	79	1.2745	3	12	12	32.6	0.376735	19.054		0.561382	1.229	44	12	12	32.6	0.943134	39.211		0.24484	1.5698	18	11	12	29.4	0.853756	22.283
AHNAK	Neuroblast differentiation-associated protein AHNAK	1437	Q09666	AHNK_HUMAN	29	29	Neuroblast differentiation-associated protein AHNAK	AHNAK	1	29	>sp|Q09666|AHNK_HUMAN Neuroblast differentiation-associated protein AHNAK OS=Homo sapiens GN=AHNAK PE=1 SV=2	AEGPEVDVNLPK;FKMPDMNIK;FSMPGFK;GDVDVSLPK;GEGPDVDVNLPK;GEGPEVDVNLPK;ISMPDFDLHLK;ISMPDLDLNLK;ISMPDVDLHLK;ISMPEVDLNLK;LEGDLTGPSVGVEVPDVELECPDAK;LEGELQAPDLELSLPAIHVEGLDIK;LNVGAPDVTLR;VDIDAPDVDVHGPDWHLK;VDIDAPDVSIEGPDAK;VDIDTPDIDIHGPEGK;VDIDTPDINIEGSEGK;VDIDVPDVDVQGPDWHLK;VDIDVPDVNIEGPDAK;VDIDVPDVNIEGPEGK;VDIDVPDVNVQGPDWHLK;VDIEAPDVSLEGPEGK;VDIEGPDVNIEGPEGK;VDINAPDVDVR;VDVDVPDVNIEGPDAK;VDVEVPDVSLEGPEG…	yes;yes;yes;yes;yes;yes;yes;yes;yes;yes;yes;yes;yes;yes;yes;yes;yes;yes;yes;yes;yes;yes;yes;yes;yes;yes;yes;yes;yes	18.8	18.8	629.09	5890	0.00072578	0.0970714		0.907184	25.784	168	1.1322	3	28	28	18.7	0.0728604	26.029		0.845176	1.1181	132	13	13	11.9	0.18954	25.228		0.993624	1.266	30	6	28	6.2	0.407951	20.47
AHSA1	Activator of 90 kDa heat shock protein ATPase homolog 1	468	H0YJ63;G3V438;H0YJG7;O95433-2;O95433	AHSA1_HUMAN;G3V438_HUMAN;H0YJ63_HUMAN;H0YJG7_HUMAN	1;1;1;1;1	1;1;1;1;1	Activator of 90 kDa heat shock protein ATPase homolog 1	AHSA1	5	1	>tr|H0YJ63|H0YJ63_HUMAN Activator of 90 kDa heat shock protein ATPase homolog 1 (Fragment) OS=Homo sapiens GN=AHSA1 PE=1 SV=1;>tr|G3V438|G3V438_HUMAN Activator of 90 kDa heat shock protein ATPase homolog 1 (Fragment) OS=Homo sapiens GN=AHSA1 PE=1 SV=1;>tr|	VFTTQELVQAFTHAPATLEADR	yes	24.4	24.4	10.031	90	0.00028829	0.705668		0.45328	8.5092	2	1.5008	0	1	1	24.4	0.705668	8.5092		1	1.5008	2	0	0	0	NaN	NaN		1	NaN	0	0	1	0	NaN	NaN
AIF1L	Allograft inflammatory factor 1-like	126	A6PVM9;Q9BQI0-3;Q9BQI0;Q9BQI0-2	A6PVM9_HUMAN;AIF1L_HUMAN	1;1;1;1	1;1;1;1	Allograft inflammatory factor 1-like	AIF1L	4	1	>tr|A6PVM9|A6PVM9_HUMAN Allograft inflammatory factor 1-like OS=Homo sapiens GN=AIF1L PE=1 SV=1;>sp|Q9BQI0-3|AIF1L_HUMAN Isoform 3 of Allograft inflammatory factor 1-like OS=Homo sapiens GN=AIF1L;>sp|Q9BQI0|AIF1L_HUMAN Allograft inflammatory factor 1-like	DFVNMMLGK	yes	9.6	9.6	10.501	94	0.0018998	NaN		1	NaN	1	NaN	0	1	1	9.6	NaN	NaN		1	NaN	1	0	0	0	NaN	NaN		1	NaN	0	0	1	0	NaN	NaN
AIFM1	Apoptosis-inducing factor 1, mitochondrial	752	O95831-3;O95831;O95831-4;O95831-6;O95831-2;E9PMA0;O95831-5	AIFM1_HUMAN	9;9;5;4;4;3;2	9;9;5;4;4;3;2	Apoptosis-inducing factor 1, mitochondrial	AIFM1	7	9	>sp|O95831-3|AIFM1_HUMAN Isoform 3 of Apoptosis-inducing factor 1, mitochondrial OS=Homo sapiens GN=AIFM1;>sp|O95831|AIFM1_HUMAN Apoptosis-inducing factor 1, mitochondrial OS=Homo sapiens GN=AIFM1 PE=1 SV=1;>sp|O95831-4|AIFM1_HUMAN Isoform 4 of Apoptosis-i	AALSASEGEEVPQDK;ALGTEVIQLFPEK;ELWFSDDPNVTK;ILPEYLSNWTMEK;ISGLGLTPEQK;TGGLEIDSDFGGFR;TMKEDEKR;VLIVSEDPELPYMRPPLSK;VMPNAIVQSVGVSSGK	yes;yes;yes;yes;yes;yes;yes;yes;yes	19.9	19.9	66.294	609	4.0662e-06	-0.332607		0.67169	27.068	37	0.76192	3	9	9	19.9	-0.47702	22.336		0.459777	0.74713	19	7	7	15.1	-0.133416	14.62		0.871089	1.1362	9	6	9	13.8	-0.332607	33.867
AIMP1	Aminoacyl tRNA synthase complex-interacting multifunctional protein 1;Endothelial monocyte-activating polypeptide 2	1444	Q12904;Q12904-2;D6R937	AIMP1_HUMAN	4;4;1	4;4;1	Aminoacyl tRNA synthase complex-interacting multifunctional protein 1;Endothelial monocyte-activating polypeptide 2	AIMP1	3	4	>sp|Q12904|AIMP1_HUMAN Aminoacyl tRNA synthase complex-interacting multifunctional protein 1 OS=Homo sapiens GN=AIMP1 PE=1 SV=2;>sp|Q12904-2|AIMP1_HUMAN Isoform 2 of Aminoacyl tRNA synthase complex-interacting multifunctional protein 1 OS=Homo sapiens GN=A	GAEADQIIEYLK;IWEQIQPDLHTNDECVATYK;KHPDADSLYVEEVDVGEIAPR;TVVSGLVNHVPLEQMQNR	yes;yes;yes;yes	22.8	22.8	34.352	312	0.00415301	0.54893		0.596979	52.539	3	1.4873	1	4	4	22.8	0.54893	52.539		0.663139	1.4873	3	1	1	6.4	0.89786	21.501		1	2.1142	2	0	4	0	NaN	NaN
AIMP2	Aminoacyl tRNA synthase complex-interacting multifunctional protein 2	1454	Q13155	AIMP2_HUMAN	1	1	Aminoacyl tRNA synthase complex-interacting multifunctional protein 2	AIMP2	1	1	>sp|Q13155|AIMP2_HUMAN Aminoacyl tRNA synthase complex-interacting multifunctional protein 2 OS=Homo sapiens GN=AIMP2 PE=1 SV=2	SYGPAPGAGHVQEESNLSLQALESR	yes	7.8	7.8	35.348	320	1.2864e-05	NaN		1	NaN	1	NaN	0	1	1	7.8	NaN	NaN		1	NaN	1	0	0	0	NaN	NaN		1	NaN	0	0	1	0	NaN	NaN
AIP	AH receptor-interacting protein	626	O00170;E9PMH2	AIP_HUMAN;E9PMH2_HUMAN	3;2	3;2	AH receptor-interacting protein	AIP	2	3	>sp|O00170|AIP_HUMAN AH receptor-interacting protein OS=Homo sapiens GN=AIP PE=1 SV=2;>tr|E9PMH2|E9PMH2_HUMAN AH receptor-interacting protein (Fragment) OS=Homo sapiens GN=AIP PE=1 SV=2	GELPDFQDGTK;TLHSDDEGTVLDDSR;VLELDPALAPVVSR	yes;yes;yes	12.1	12.1	37.636	330	0.00065955	0.9282		0.28732	6.1421	7	1.4601	2	3	3	12.1	0.849039	7.1272		0.395842	1.4355	4	3	3	12.1	0.937269	8.3953		0.33026	1.8624	4	1	3	4.5	NaN	NaN
AK1	Adenylate kinase isoenzyme 1	771	Q5T9B7;P00568;H0YID2;H0Y4J6	KAD1_HUMAN;Q5T9B7_HUMAN	4;4;1;1	4;4;1;1	Adenylate kinase isoenzyme 1	AK1	4	4	>tr|Q5T9B7|Q5T9B7_HUMAN Adenylate kinase isoenzyme 1 OS=Homo sapiens GN=AK1 PE=1 SV=1;>sp|P00568|KAD1_HUMAN Adenylate kinase isoenzyme 1 OS=Homo sapiens GN=AK1 PE=1 SV=3	ATEPVIAFYEK;GQLVPLETVLDMLR;IIFVVGGPGSGK;YGYTHLSTGDLLR	yes;yes;yes;yes	23.8	23.8	23.411	210	0.0114222	1.84768	+	0.018192	31.427	6	1.9645	2	3	3	18.6	1.65668	21.889	+	0.0497821	2.7735	3	3	3	17.1	1.12426	21.693		1	1.8614	3	0	3	0	NaN	NaN
AK2	Adenylate kinase 2, mitochondrial;Adenylate kinase 2, mitochondrial;Adenylate kinase 2, mitochondrial, N-terminally processed	448	F8W1A4;P54819-2;P54819;P54819-3;P54819-5;F8VY04;P54819-6;F8VZG5;P54819-4;G3V213;F8VPP1	F8VY04_HUMAN;F8VZG5_HUMAN;F8W1A4_HUMAN;KAD2_HUMAN	14;14;14;12;12;11;11;9;9;6;2	14;14;14;12;12;11;11;9;9;6;2	Adenylate kinase 2, mitochondrial;Adenylate kinase 2, mitochondrial;Adenylate kinase 2, mitochondrial, N-terminally processed	AK2	11	14	>tr|F8W1A4|F8W1A4_HUMAN Adenylate kinase 2, mitochondrial OS=Homo sapiens GN=AK2 PE=1 SV=1;>sp|P54819-2|KAD2_HUMAN Isoform 2 of Adenylate kinase 2, mitochondrial OS=Homo sapiens GN=AK2;>sp|P54819|KAD2_HUMAN Adenylate kinase 2, mitochondrial OS=Homo sapiens	AMVASGSELGK;APSVPAAEPEYPK;AVLLGPPGAGK;DDITGEPLIR;EKLDSVIEFSIPDSLLIR;GIHSAIDASQTPDVVFASILAAFSK;LAENFCVCHLATGDMLR;LDSVIEFSIPDSLLIR;LQAYHTQTTPLIEYYR;LVSDEMVVELIEK;NGFLLDGFPR;QAEMLDDLMEK;SYHEEFNPPK;SYHEEFNPPKEPMKDDITGEPLIR	yes;yes;yes;yes;yes;yes;yes;yes;yes;yes;yes;yes;yes;yes	72.8	72.8	25.63	232	2.12982e-06	0.246712		0.757653	27.892	72	1.0811	3	13	13	68.1	0.22132	25.1		0.701259	1.0726	32	13	13	72.8	0.266157	31.316		0.731647	1.4775	24	12	13	66.4	0.247077	29.135
AK3	GTP:AMP phosphotransferase AK3, mitochondrial	1925	Q9UIJ7;Q9UIJ7-2;Q9UIJ7-3	KAD3_HUMAN	7;6;6	7;6;6	GTP:AMP phosphotransferase AK3, mitochondrial	AK3	3	7	>sp|Q9UIJ7|KAD3_HUMAN GTP:AMP phosphotransferase AK3, mitochondrial OS=Homo sapiens GN=AK3 PE=1 SV=4;>sp|Q9UIJ7-2|KAD3_HUMAN Isoform 2 of GTP:AMP phosphotransferase AK3, mitochondrial OS=Homo sapiens GN=AK3;>sp|Q9UIJ7-3|KAD3_HUMAN Isoform 3 of GTP:AMP phos	AYEDQTKPVLEYYQK;GVLETFSGTETNK;HLSSGDLLR;NLTQYSWLLDGFPR;TLPQAEALDR;TVGIDDLTGEPLIQR;VYNIEFNPPK	yes;yes;yes;yes;yes;yes;yes	37.9	37.9	25.565	227	1.4627e-06	0.115433		0.991358	18.587	26	1.0464	3	7	7	37.9	0.0436244	17.793		0.954612	0.91957	12	6	6	33.5	0.23842	16.889		0.954926	1.3478	10	6	7	33.5	0.124461	16.62
AKAP4	A-kinase anchor protein 4	6	A0A075B6Q6;A0A075B6R4;Q5JQC9-2	AKAP4_HUMAN	1;1;1	1;1;1		AKAP4	3	1	>tr|A0A075B6Q6|A0A075B6Q6_HUMAN A-kinase anchor protein 4 (Fragment) OS=Homo sapiens GN=AKAP4 PE=4 SV=1;>tr|A0A075B6R4|A0A075B6R4_HUMAN A-kinase anchor protein 4 (Fragment) OS=Homo sapiens GN=AKAP4 PE=4 SV=1;>sp|Q5JQC9-2|AKAP4_HUMAN Isoform 2 of A-kinase a	MSDDIDWLRSHRGVCK	yes	7.5	7.5	23.686	213	0.00053039	3.86582	+	1.88922e-07	69.922	4	10.753	1	1	1	7.5	NaN	NaN		1	NaN	0	1	1	7.5	4.05485	85.634	+	4.09152e-07	8.7424	3	1	1	7.5	NaN	NaN
AKAP8	A-kinase anchor protein 8	682	O43823	AKAP8_HUMAN	1	1	A-kinase anchor protein 8	AKAP8	1	1	>sp|O43823|AKAP8_HUMAN A-kinase anchor protein 8 OS=Homo sapiens GN=AKAP8 PE=1 SV=1	ETPEEVAADVLAEVITAAVR	yes	2.9	2.9	76.107	692	6.9669e-07	-0.136965		0.741634	1.761	2	0.91178	0	1	1	2.9	-0.136965	1.761		1	0.91178	2	0	0	0	NaN	NaN		1	NaN	0	0	1	0	NaN	NaN
AKR1A1	Alcohol dehydrogenase [NADP(+)]	933	P14550;Q5T621;V9GYG2;V9GYP9	AK1A1_HUMAN;Q5T621_HUMAN	6;3;2;2	6;3;2;2	Alcohol dehydrogenase [NADP(+)]	AKR1A1	4	6	>sp|P14550|AK1A1_HUMAN Alcohol dehydrogenase [NADP(+)] OS=Homo sapiens GN=AKR1A1 PE=1 SV=3;>tr|Q5T621|Q5T621_HUMAN Alcohol dehydrogenase [NADP(+)] (Fragment) OS=Homo sapiens GN=AKR1A1 PE=1 SV=1	AASCVLLHTGQK;DPDEPVLLEEPVVLALAEK;GLEVTAYSPLGSSDR;MPLIGLGTWK;NADGTICYDSTHYK;VFDFTFSPEEMK	yes;yes;yes;yes;yes;yes	25.2	25.2	36.573	325	0.00598966	1.84692	+	0.0182448	30.812	7	2.9991	2	5	5	19.4	1.66789	21.628	+	0.04801	2.7288	4	4	4	17.2	2.57459	42.59		1	4.7308	3	0	5	0	NaN	NaN
AKR1C2;AKR1C1	Aldo-keto reductase family 1 member C2;Aldo-keto reductase family 1 member C1	101	A0A0A0MSD5;P52895;S4R3P0;H0Y804;B4DK69;A0A0A0MT30;Q04828;A6NHU4	AK1C1_HUMAN;AK1C2_HUMAN;B4DK69_HUMAN;H0Y804_HUMAN	3;3;2;2;2;2;2;1	2;2;2;1;1;1;1;1	Aldo-keto reductase family 1 member C2;Aldo-keto reductase family 1 member C1	AKR1C2;AKR1C1	8	3	>tr|A0A0A0MSD5|A0A0A0MSD5_HUMAN Aldo-keto reductase family 1 member C2 OS=Homo sapiens GN=AKR1C2 PE=4 SV=1;>sp|P52895|AK1C2_HUMAN Aldo-keto reductase family 1 member C2 OS=Homo sapiens GN=AKR1C2 PE=1 SV=3;>tr|S4R3P0|S4R3P0_HUMAN Aldo-keto reductase family	LLEMILNKPGLK;NLQLDYVDLYLIHFPVSVKPGEEVIPK;TPALIALR	yes;yes;no	14.6	12.1	36.84	323	0.00054431	1.24738		0.123328	20.179	6	1.6543	1	3	2	14.6	1.27178	9.2539		0.15228	1.6273	3	2	1	10.8	0.908429	30.826		0.349405	1.8032	2	1	2	2.5	NaN	NaN
AKR1C3	Aldo-keto reductase family 1 member C3																								0
AKR7A2	Aflatoxin B1 aldehyde reductase member 2	511	H3BLU7;O43488;Q8NHP1	ARK72_HUMAN;H3BLU7_HUMAN	5;5;1	5;5;1	Aflatoxin B1 aldehyde reductase member 2	AKR7A2	3	5	>tr|H3BLU7|H3BLU7_HUMAN Aflatoxin B1 aldehyde reductase member 2 (Fragment) OS=Homo sapiens GN=AKR7A2 PE=1 SV=1;>sp|O43488|ARK72_HUMAN Aflatoxin B1 aldehyde reductase member 2 OS=Homo sapiens GN=AKR7A2 PE=1 SV=3	ALQAAYGASAPSVTSAALR;EHHFEAIALVEK;FFGNSWAETYR;FYAYNPLAGGLLTGK;VASVLGTMEMGR	yes;yes;yes;yes;yes	22	22	34.684	314	1.8795e-06	1.2082		0.136751	16.136	12	1.8145	2	4	4	18.5	1.2082	15.529		0.125298	1.8145	6	5	5	22	1.30743	22.798		0.144473	2.5363	4	2	4	8.6	1.10595	1.5149
ALAD	Delta-aminolevulinic acid dehydratase	927	P13716;P13716-2;B7ZBK6	HEM2_HUMAN	7;7;3	7;7;3	Delta-aminolevulinic acid dehydratase	ALAD	3	7	>sp|P13716|HEM2_HUMAN Delta-aminolevulinic acid dehydratase OS=Homo sapiens GN=ALAD PE=1 SV=1;>sp|P13716-2|HEM2_HUMAN Isoform 2 of Delta-aminolevulinic acid dehydratase OS=Homo sapiens GN=ALAD	AAVLEAMTAFR;AGCQVVAPSDMMDGR;CVLIFGVPSR;EGADMLMVKPGMPYLDIVR;GSAADSEESPAIEAIHLLR;LAEVALAYAK;LEEMLRPLVEEGLR	yes;yes;yes;yes;yes;yes;yes	29.7	29.7	36.294	330	0.013394	1.14117		0.162298	14.693	5	2.1222	2	5	5	22.1	1.14326	7.6219		0.209678	1.8683	5	5	5	19.7	1.40768	11.371		0.111635	2.7313	4	2	5	8.8	1.02453	12.445
ALCAM	CD166 antigen	1478	Q13740-2;Q13740;F5GXJ9;H7C543;Q13740-3;Q13740-4	CD166_HUMAN;F5GXJ9_HUMAN	17;17;16;7;5;5	17;17;16;7;5;5	CD166 antigen	ALCAM	6	17	>sp|Q13740-2|CD166_HUMAN Isoform 2 of CD166 antigen OS=Homo sapiens GN=ALCAM;>sp|Q13740|CD166_HUMAN CD166 antigen OS=Homo sapiens GN=ALCAM PE=1 SV=2;>tr|F5GXJ9|F5GXJ9_HUMAN CD166 antigen OS=Homo sapiens GN=ALCAM PE=1 SV=1	ALFLETEQLK;CLGNGNPPPEEFLFYLPGQPEGIR;EMDPVTQLYTMTSTLEYK;ESLTLIVEGK;ESLTLIVEGKPQIK;FVCMLVTEDNVFEAPTIVK;KSVQYDDVPEYK;LDVPQNLMFGK;QIGDALPVSCTISASR;SMIASTAITVHYLDLSLNPSGEVTR;SSNTYTLTDVR;SSPSFSSLHYQDAGNYVCETALQEVEGLK;SVQYDDVPEYK;TIHSEQAVFDIYYPTEQVTIQVLPPK;TIICHVEGFPK;VLHPLEGAVVIIFK;YEKPDGSPVFIAFR	yes;yes;yes;yes;yes;yes;yes;yes;yes;yes;yes;yes;yes;yes;yes;yes;yes	44.6	44.6	63.664	570	4.433e-07	-0.391569		0.618773	20.363	86	0.83386	3	17	17	44.6	-0.46923	17.873		0.614919	0.77242	43	12	12	31.8	-0.290021	17.455		0.703592	1.0857	28	10	17	25.4	-0.259012	21.638
ALDH18A1	Delta-1-pyrroline-5-carboxylate synthase;Glutamate 5-kinase;Gamma-glutamyl phosphate reductase	1245	P54886-2;P54886	P5CS_HUMAN	1;1	1;1	Delta-1-pyrroline-5-carboxylate synthase;Glutamate 5-kinase;Gamma-glutamyl phosphate reductase	ALDH18A1	2	1	>sp|P54886-2|P5CS_HUMAN Isoform Short of Delta-1-pyrroline-5-carboxylate synthase OS=Homo sapiens GN=ALDH18A1;>sp|P54886|P5CS_HUMAN Delta-1-pyrroline-5-carboxylate synthase OS=Homo sapiens GN=ALDH18A1 PE=1 SV=2	TPLFDQIIDMLR	yes	1.5	1.5	87.088	793	2.8427e-07	NaN		1	NaN	1	NaN	0	1	1	1.5	NaN	NaN		1	NaN	1	0	0	0	NaN	NaN		1	NaN	0	0	1	0	NaN	NaN
ALDH1B1	Aldehyde dehydrogenase X, mitochondrial	1065	P30837	AL1B1_HUMAN	4	4	Aldehyde dehydrogenase X, mitochondrial	ALDH1B1	1	4	>sp|P30837|AL1B1_HUMAN Aldehyde dehydrogenase X, mitochondrial OS=Homo sapiens GN=ALDH1B1 PE=1 SV=3	EEIFGPVQPLFK;LLNLLADLVER;TFVEESIYNEFLER;VGNPFELDTQQGPQVDKEQFER	yes;yes;yes;yes	11.4	11.4	57.206	517	0.0126548	-0.948503		0.234313	9.3226	4	0.65837	1	3	3	9.3	-0.941476	10.894		0.157079	0.64975	3	2	2	4.8	NaN	NaN		1	NaN	1	0	3	0	NaN	NaN
ALDH2	Aldehyde dehydrogenase, mitochondrial																								0
ALDH3A2	Fatty aldehyde dehydrogenase	1213	P51648;P51648-2;J3QRD1;I3L1M4;J3QS00;J3QKK9;J3KTG1;C9JGJ2;I3L0X1;J3KTD9;I3L2W1;K7EN73;E9PJV0;C9JKT2;C9JMC5;I3L3I9;A8MYB8;E9PNN6;P48448;P43353-2;P30838;P43353	AL3A2_HUMAN;J3QRD1_HUMAN	13;13;12;6;4;2;2;2;2;1;1;1;1;1;1;1;1;1;1;1;1;1	13;13;12;6;4;2;2;2;2;1;1;1;1;1;1;1;1;1;1;1;1;1	Fatty aldehyde dehydrogenase	ALDH3A2	22	13	>sp|P51648|AL3A2_HUMAN Fatty aldehyde dehydrogenase OS=Homo sapiens GN=ALDH3A2 PE=1 SV=1;>sp|P51648-2|AL3A2_HUMAN Isoform 2 of Fatty aldehyde dehydrogenase OS=Homo sapiens GN=ALDH3A2;>tr|J3QRD1|J3QRD1_HUMAN Fatty aldehyde dehydrogenase OS=Homo sapiens GN=A	EFYGENIK;EKDILTAIAADLCK;FDHIFYTGNTAVGK;HLTPVTLELGGK;HSFDTFSHQR;IAFGGETDEATR;ILSLLEGQK;LLPQYLDQDLYIVINGGVEETTELLK;LQQLEALR;NVDEAINFINER;SPCYIDKDCDLDIVCR;VMQEEIFGPILPIVPVK;YIAPTVLTDVDPK	yes;yes;yes;yes;yes;yes;yes;yes;yes;yes;yes;yes;yes	35.3	35.3	54.847	485	0.00074633	-0.927249		0.145927	21.545	13	0.53825	2	13	13	35.3	-0.978122	14.521		0.162744	0.51385	9	5	5	12.2	-0.48752	6.3165		0.34743	0.85842	4	1	13	2.7	NaN	NaN
ALDH4A1	Delta-1-pyrroline-5-carboxylate dehydrogenase, mitochondrial	1050	P30038;P30038-2;P30038-3;Q5TF55	AL4A1_HUMAN	11;10;10;3	11;10;10;3	Delta-1-pyrroline-5-carboxylate dehydrogenase, mitochondrial	ALDH4A1	4	11	>sp|P30038|AL4A1_HUMAN Delta-1-pyrroline-5-carboxylate dehydrogenase, mitochondrial OS=Homo sapiens GN=ALDH4A1 PE=1 SV=3;>sp|P30038-2|AL4A1_HUMAN Isoform 2 of Delta-1-pyrroline-5-carboxylate dehydrogenase, mitochondrial OS=Homo sapiens GN=ALDH4A1;>sp|P3003	EEIFGPVLSVYVYPDDK;ETHKPLGDWSYAYMQ;ETLQLVDSTTSYGLTGAVFSQDKDVVQEATK;KEWDLKPIADR;MEAIPCVVGDEEVWTSDVQYQVSPFNHGHK;NAAGNFYINDK;SADVESVVSGTLR;STGSIVGQQPFGGAR;TVIQAEIDAAAELIDFFR;VANEPVLAFTQGSPER;VGDPAEDFGTFFSAVIDAK	yes;yes;yes;yes;yes;yes;yes;yes;yes;yes;yes	34.8	34.8	61.719	563	2.1849e-05	0.896931		0.253152	34.844	20	2.0552	3	9	9	26.5	0.816395	33.279		0.318667	2.0044	10	10	10	32.1	0.988194	42.683		0.298146	2.8606	6	5	9	13	0.958509	22.907
ALDH5A1	Succinate-semialdehyde dehydrogenase, mitochondrial	1214	P51649;P51649-2;C9J8Q5	C9J8Q5_HUMAN;SSDH_HUMAN	10;10;9	10;10;9	Succinate-semialdehyde dehydrogenase, mitochondrial	ALDH5A1	3	10	>sp|P51649|SSDH_HUMAN Succinate-semialdehyde dehydrogenase, mitochondrial OS=Homo sapiens GN=ALDH5A1 PE=1 SV=2;>sp|P51649-2|SSDH_HUMAN Isoform 2 of Succinate-semialdehyde dehydrogenase, mitochondrial OS=Homo sapiens GN=ALDH5A1;>tr|C9J8Q5|C9J8Q5_HUMAN Succi	EVGEAICTDPLVSK;FDTEEEAIAIANAADVGLAGYFYSQDPAQIWR;ILLHHAANSVK;LAGLSAALLR;RVYGDIIHTPAK;VAEQLEVGMVGVNEGLISSVECPFGGVK;VYGDIIHTPAK;WLPAAATFPVQDPASGAALGMVADCGVR;WYNLMIQNK;YGIDEYLELK	yes;yes;yes;yes;yes;yes;yes;yes;yes;yes	28.8	28.8	57.214	535	0.0246486	-0.36695		0.504992	16.108	22	0.80116	3	10	10	28.8	-0.402378	12.198		0.521265	0.75756	12	8	8	21.5	-0.149601	18.625		0.635052	1.0977	7	4	10	8.4	-0.223306	8.756
ALDH6A1	Methylmalonate-semialdehyde dehydrogenase [acylating], mitochondrial	1407	Q02252-2;Q02252;G3V4Z4	MMSA_HUMAN	9;9;4	9;9;4	Methylmalonate-semialdehyde dehydrogenase [acylating], mitochondrial	ALDH6A1	3	9	>sp|Q02252-2|MMSA_HUMAN Isoform 2 of Methylmalonate-semialdehyde dehydrogenase [acylating], mitochondrial OS=Homo sapiens GN=ALDH6A1;>sp|Q02252|MMSA_HUMAN Methylmalonate-semialdehyde dehydrogenase [acylating], mitochondrial OS=Homo sapiens GN=ALDH6A1 PE=1	AFPAWADTSVLSR;AGEYIFER;DMDLYSYR;EGASILLDGR;ENTLNQLVGAAFGAAGQR;QGIQFYTQLK;TLADAEGDVFR;VNAGDQPGADLGPLITPQAK;WIDIHNPATNEVIGR	yes;yes;yes;yes;yes;yes;yes;yes;yes	21.6	21.6	56.227	522	7.8423e-06	0.0558898		0.942269	14.655	20	1.1432	2	9	9	21.6	-0.00439249	8.3755		0.904609	1.0767	11	5	5	10.9	0.112633	19.665		0.909388	1.5504	7	1	9	2.1	0.247442	12.381
ALDH7A1	Alpha-aminoadipic semialdehyde dehydrogenase	1182	P49419-2;P49419;F8VS02;P49419-4;P49419-3;H0YHM6;F8VVF2;F8WDY6;F8WD33	AL7A1_HUMAN;F8VS02_HUMAN	20;18;15;15;10;7;3;1;1	20;18;15;15;10;7;3;1;1	Alpha-aminoadipic semialdehyde dehydrogenase	ALDH7A1	9	20	>sp|P49419-2|AL7A1_HUMAN Isoform 2 of Alpha-aminoadipic semialdehyde dehydrogenase OS=Homo sapiens GN=ALDH7A1;>sp|P49419|AL7A1_HUMAN Alpha-aminoadipic semialdehyde dehydrogenase OS=Homo sapiens GN=ALDH7A1 PE=1 SV=5;>tr|F8VS02|F8VS02_HUMAN Alpha-aminoadipic	DLPLAQGIK;EENEGVYNGSWGGR;FKNEEEVFAWNNEVK;GAPTTSLISVAVTK;GEVITTYCPANNEPIAR;GSDCGIVNVNIPTSGAEIGGAFGGEK;IQVLGSLVSLEMGK;IWADIPAPK;MIGGPILPSER;MSTLLINQPQYAWLK;QASVADYEETVK;QASVADYEETVKK;QAVSMFLGAVEEAK;QGLSSSIFTK;SLLELGGNNAIIAFEDADLSLVVPSALFAAVGTAGQR;STLLINQPQYAWLK;VGNPWDPNVLYGPLHTK;VLEDNKLPGAICSLTCGGADIGTAMAK;VMDRPGNYVEPTIVTGLGHDASIAHTETFAPILYVFK;VNLLSFTGSTQVGK	yes;yes;yes;yes;yes;yes;yes;yes;yes;yes;yes;yes;yes;yes;yes;yes;yes;yes;yes;yes	61.3	61.3	55.366	511	1.07234e-05	-0.905494		0.254078	26.547	57	0.59344	3	17	17	46.6	-1.00355	30.62		0.231873	0.52993	26	17	17	53.8	-0.841715	24.313		0.250489	0.76604	20	10	17	28.4	-0.899991	19.563
ALDH9A1	4-trimethylaminobutyraldehyde dehydrogenase	1175	P49189-2;P49189	AL9A1_HUMAN	3;3	3;3	4-trimethylaminobutyraldehyde dehydrogenase	ALDH9A1	2	3	>sp|P49189-2|AL9A1_HUMAN Isoform 2 of 4-trimethylaminobutyraldehyde dehydrogenase OS=Homo sapiens GN=ALDH9A1;>sp|P49189|AL9A1_HUMAN 4-trimethylaminobutyraldehyde dehydrogenase OS=Homo sapiens GN=ALDH9A1 PE=1 SV=3	GIKPVTLELGGK;SPLIIFSDCDMNNAVK;VLCGGDIYVPEDPK	yes;yes;yes	9.9	9.9	46.454	424	4.5471e-05	0.0112093		0.862861	19.205	3	1.001	1	3	3	9.9	-0.240333	10.225		0.568612	0.935	3	3	3	9.9	0.163628	13.912		1	1.3639	2	0	3	0	NaN	NaN
ALDOA	Fructose-bisphosphate aldolase A	796	P04075;P04075-2;H3BQN4;J3KPS3;H3BPS8;H3BUH7;H3BR04;H3BU78;H3BMQ8;H3BR68	ALDOA_HUMAN;H3BPS8_HUMAN;H3BQN4_HUMAN;J3KPS3_HUMAN	20;19;18;18;11;9;9;9;8;6	18;17;16;18;9;9;9;9;8;6	Fructose-bisphosphate aldolase A	ALDOA	10	20	>sp|P04075|ALDOA_HUMAN Fructose-bisphosphate aldolase A OS=Homo sapiens GN=ALDOA PE=1 SV=2;>sp|P04075-2|ALDOA_HUMAN Isoform 2 of Fructose-bisphosphate aldolase A OS=Homo sapiens GN=ALDOA;>tr|H3BQN4|H3BQN4_HUMAN Fructose-bisphosphate aldolase OS=Homo sapien	AAQEEYVK;ADDGRPFPQVIK;ALANSLACQGK;ALQASALK;ALSDHHIYLEGTLLK;ALSDHHIYLEGTLLKPNMVTPGHACTQK;ELSDIAHR;FSHEEIAMATVTALR;GILAADESTGSIAK;GVVPLAGTNGETTTQGLDGLSER;IGEHTPSALAIMENANVLAR;LQSIGTENTEENR;PFPQVIK;PYQYPALTPEQK;QLLLTADDR;TVPPAVTGITFLSGGQSEEEASINLNAINK;VNPCIGGVILFHETLYQK;YASICQQNGIVPIVEPEILPDGDHDLK;YASICQQNGIVPIVEPEILPDGDHDLKR;YTPSGQAGAAASESLFVSNHAY	yes;yes;yes;yes;yes;yes;yes;yes;yes;yes;yes;yes;yes;yes;yes;yes;yes;no;no;yes	76.6	69	39.42	364	2.00895e-07	1.22737		0.117197	40.678	191	1.8684	3	19	17	76.6	1.07039	38.404		0.144071	1.8154	91	17	15	70.9	1.41105	41.056		0.0836713	2.502	48	17	17	66.8	1.41743	39.126
ALDOC	Fructose-bisphosphate aldolase C	882	P09972;K7EKH5;C9J8F3;J3KSV6;J3QKP5;A8MVZ9	ALDOC_HUMAN	3;1;1;1;1;1	1;1;1;1;1;1	Fructose-bisphosphate aldolase C	ALDOC	6	3	>sp|P09972|ALDOC_HUMAN Fructose-bisphosphate aldolase C OS=Homo sapiens GN=ALDOC PE=1 SV=2	GVVPLAGTDGETTTQGLDGLSER;YASICQQNGIVPIVEPEILPDGDHDLK;YASICQQNGIVPIVEPEILPDGDHDLKR	yes;no;no	14	6.3	39.455	364	4.517e-18	1.338		0.0875306	34.401	13	2.0382	3	3	1	14	1.01828	32.417		0.16311	1.7422	6	3	1	14	1.6845	17.434	+	0.0393013	2.4958	4	3	1	14	1.64902	12.134	+
ALKBH5	RNA demethylase ALKBH5																								0
ALYREF	THO complex subunit 4	372	E9PB61;Q86V81	E9PB61_HUMAN;THOC4_HUMAN	6;6	6;6	THO complex subunit 4	ALYREF	2	6	>tr|E9PB61|E9PB61_HUMAN THO complex subunit 4 OS=Homo sapiens GN=ALYREF PE=1 SV=1;>sp|Q86V81|THOC4_HUMAN THO complex subunit 4 OS=Homo sapiens GN=ALYREF PE=1 SV=3	LLVSNLDFGVSDADIQELFAEFGTLK;MDMSLDDIIK;PMNIQLVTSQIDAQR;QQLSAEELDAQLDAYNAR;SLGTADVHFER;WQHDLFDSGFGGGAGVETGGK	yes;yes;yes;yes;yes;yes	38.3	38.3	27.557	264	5.99115e-09	0.15017		0.853456	25.058	68	0.90193	3	6	6	38.3	0.0346383	20.803		0.8833	0.82277	35	6	6	38.3	0.512176	24.037		0.521558	1.4268	18	5	6	31.4	0.182819	22.929
AMY1B;AMY2A;AMY2B;AMY1A	Alpha-amylase;Pancreatic alpha-amylase;Alpha-amylase 2B;Alpha-amylase 1																								0
ANP32A	Acidic leucine-rich nuclear phosphoprotein 32 family member A	507	H0YN26;P39687;O95626;O43423;H7BZ09	AN32A_HUMAN;H0YN26_HUMAN	8;8;2;2;1	6;6;2;2;1	Acidic leucine-rich nuclear phosphoprotein 32 family member A	ANP32A	5	8	>tr|H0YN26|H0YN26_HUMAN Acidic leucine-rich nuclear phosphoprotein 32 family member A OS=Homo sapiens GN=ANP32A PE=1 SV=1;>sp|P39687|AN32A_HUMAN Acidic leucine-rich nuclear phosphoprotein 32 family member A OS=Homo sapiens GN=ANP32A PE=1 SV=1	CPNLTHLNLSGNK;DLSTIEPLK;DLSTIEPLKK;LEGLTDEFEELEFLSTINVGLTSIANLPK;LLPQLTYLDGYDR;LLPQLTYLDGYDRDDK;SLDLFNCEVTNLNDYR;VSGGLEVLAEK	yes;yes;yes;yes;no;yes;no;yes	53.7	44.6	19.997	177	5.78498e-07	1.41148		0.0714129	19.644	42	2.5673	3	8	6	53.7	1.42073	18.736		0.056747	2.2524	16	8	6	53.7	1.41646	19.593		0.0825055	3.2874	19	6	6	45.8	1.35896	23.254
ANP32A;ANP32C	Acidic leucine-rich nuclear phosphoprotein 32 family member A;Acidic leucine-rich nuclear phosphoprotein 32 family member C																								0
ANP32B	Acidic leucine-rich nuclear phosphoprotein 32 family member B	1687	Q92688-2;Q92688;Q5T6W8	AN32B_HUMAN;Q5T6W8_HUMAN	7;7;5	5;5;3	Acidic leucine-rich nuclear phosphoprotein 32 family member B	ANP32B	3	7	>sp|Q92688-2|AN32B_HUMAN Isoform 2 of Acidic leucine-rich nuclear phosphoprotein 32 family member B OS=Homo sapiens GN=ANP32B;>sp|Q92688|AN32B_HUMAN Acidic leucine-rich nuclear phosphoprotein 32 family member B OS=Homo sapiens GN=ANP32B PE=1 SV=1;>tr|Q5T6W	ELVLDNCK;IFGGLDMLAEK;LKDISTLEPLK;LKDISTLEPLKK;LLPQLTYLDGYDR;LPNLTHLNLSGNK;SLDLFNCEVTNLNDYR	yes;yes;yes;yes;no;yes;no	37.4	22.6	22.276	195	7.5713e-06	1.29801		0.0974638	22.432	24	2.4129	3	7	5	37.4	1.23511	23.672		0.0949633	2.1575	11	6	4	36.9	1.14019	21.825		0.161013	3.1753	9	5	5	32.8	1.48852	22.859	+
ANP32E	Acidic leucine-rich nuclear phosphoprotein 32 family member E	1789	Q9BTT0-3;Q9BTT0;E9PPH5;Q5TB19;E9PLC4;Q9BTT0-2	AN32E_HUMAN;E9PPH5_HUMAN	4;4;3;1;1;1	4;4;3;1;1;1	Acidic leucine-rich nuclear phosphoprotein 32 family member E	ANP32E	6	4	>sp|Q9BTT0-3|AN32E_HUMAN Isoform 3 of Acidic leucine-rich nuclear phosphoprotein 32 family member E OS=Homo sapiens GN=ANP32E;>sp|Q9BTT0|AN32E_HUMAN Acidic leucine-rich nuclear phosphoprotein 32 family member E OS=Homo sapiens GN=ANP32E PE=1 SV=1;>tr|E9PPH	DLSTVEALQNLK;IKDLSTVEALQNLK;KLELSDNIISGGLEVLAEK;SLDLFNCEITNLEDYR	yes;yes;yes;yes	22.3	22.3	25.125	220	8.7054e-06	1.87527	+	0.0168616	81.542	7	2.8035	2	4	4	22.3	1.88741	89.321	+	0.0138333	2.8318	6	4	4	22.3	1.79481	29.921	+	0.0358254	3.4986	5	2	4	14.1	NaN	NaN
ANXA1	Annexin A1;Annexin	798	P04083;Q5T3N0;Q5T3N1	ANXA1_HUMAN;Q5T3N0_HUMAN;Q5T3N1_HUMAN	17;9;9	17;9;9	Annexin A1;Annexin	ANXA1	3	17	>sp|P04083|ANXA1_HUMAN Annexin A1 OS=Homo sapiens GN=ANXA1 PE=1 SV=2;>tr|Q5T3N0|Q5T3N0_HUMAN Annexin (Fragment) OS=Homo sapiens GN=ANXA1 PE=1 SV=1;>tr|Q5T3N1|Q5T3N1_HUMAN Annexin (Fragment) OS=Homo sapiens GN=ANXA1 PE=1 SV=1	AAYLQETGKPLDETLK;AAYLQETGKPLDETLKK;ALTGHLEEVVLALLK;AMVSEFLK;AMVSEFLKQAWFIENEEQEYVQTVK;AMVSEFLKQAWFIENEEQEYVQTVKSSK;DITSDTSGDFR;GDRSEDFGVNEDLADSDAR;GGPGSAVSPYPTFNPSSDVAALHK;GLGTDEDTLIEILASR;GTDVNVFNTILTTR;GVDEATIIDILTK;QAWFIENEEQEYVQTVK;SEDFGVNEDLADSDAR;SEIDMNDIK;TPAQFDADELR;VLDLELK	yes;yes;yes;yes;yes;yes;yes;yes;yes;yes;yes;yes;yes;yes;yes;yes;yes	53.2	53.2	38.714	346	6.4843e-10	-0.282983		0.717539	37.766	32	0.68573	3	17	17	53.2	-0.300786	45.333		0.61127	0.64606	18	10	10	42.2	-0.40442	15.156		0.589286	0.7941	9	9	17	39.6	0.0687396	23.146
ANXA11	Annexin A11	1205	P50995-2;P50995;H0Y6E1;Q5T0G9	ANX11_HUMAN	11;11;3;1	11;11;3;1	Annexin A11	ANXA11	4	11	>sp|P50995-2|ANX11_HUMAN Isoform 2 of Annexin A11 OS=Homo sapiens GN=ANXA11;>sp|P50995|ANX11_HUMAN Annexin A11 OS=Homo sapiens GN=ANXA11 PE=1 SV=1	AHLVAVFNEYQR;DAQELYAAGENR;DESTNVDMSLAQR;EMSGDLEEGMLAVVK;GFGTDEQAIIDCLGSR;GTITDAPGFDPLR;GVGTDEACLIEILASR;LLISLSQGNR;SETDLLDIR;SLYHDISGDTSGDYR;TPVLFDIYEIK	yes;yes;yes;yes;yes;yes;yes;yes;yes;yes;yes	30.1	30.1	51.242	472	2.6514e-05	0.273337		0.822539	18.377	23	1.4765	2	11	11	30.1	0.317883	18.387		0.752304	1.3875	17	7	7	18.2	0.149519	18.605		0.949721	1.6382	6	1	11	2.8	NaN	NaN
ANXA2;ANXA2P2	Annexin A2;Annexin;Putative annexin A2-like protein	839	P07355;P07355-2;H0YN42;H0YMD0;H0YMU9;A6NMY6;H0YKS4;H0YM50;H0YNP5;H0YMM1;H0YN28;H0YL33;H0YKZ7;H0YLV6;H0YMT9;H0YKX9;H0YNA0;H0YKL9;H0YMW4;H0YKV8;H0YN52;H0YMD9;H0YKN4;H0YNB8;H0YLE2	ANXA2_HUMAN;AXA2L_HUMAN;H0YKS4_HUMAN;H0YM50_HUMAN;H0YMD0_HUMAN;H0YMU9_HUMAN;H0YN42_HUMAN;H0YNP5_HUMAN	24;23;19;18;18;18;15;15;12;11;10;10;9;9;9;9;8;8;8;7;6;6;5;4;2	24;23;19;18;18;18;15;15;12;11;10;10;9;9;9;9;8;8;8;7;6;6;5;4;2	Annexin A2;Annexin;Putative annexin A2-like protein	ANXA2;ANXA2P2	25	24	>sp|P07355|ANXA2_HUMAN Annexin A2 OS=Homo sapiens GN=ANXA2 PE=1 SV=2;>sp|P07355-2|ANXA2_HUMAN Isoform 2 of Annexin A2 OS=Homo sapiens GN=ANXA2;>tr|H0YN42|H0YN42_HUMAN Annexin (Fragment) OS=Homo sapiens GN=ANXA2 PE=1 SV=1;>tr|H0YMD0|H0YMD0_HUMAN Annexin (Fr	AEDGSVIDYELIDQDAR;ALLYLCGGDD;AYTNFDAER;AYTNFDAERDALNIETAIKTK;DALNIETAIK;DIISDTSGDFR;DIISDTSGDFRK;GDLENAFLNLVQCIQNK;GDLENAFLNLVQCIQNKPLYFADR;GLGTDEDSLIEIICSR;GVDEVTIVNILTNR;LSLEGDHSTPPSAYGSVK;QDIAFAYQR;RAEDGSVIDYELIDQDAR;SALSGHLETVILGLLK;SEVDMLK;SLYYYIQQDTK;STVHEILCK;SYSPYDMLESIR;TDLEKDIISDTSGDFR;TDLEKDIISDTSGDFRK;TNQELQEINR;TPAQYDASELK;WISIMTER	yes;yes;yes;yes;yes;yes;yes;yes;yes;yes;yes;yes;yes;yes;yes;yes;yes;yes;yes;yes;yes;yes;yes;yes	68.1	68.1	38.604	339	4.8216e-09	-0.0160451		0.977809	26.655	191	0.81131	3	22	22	67.8	-0.0810643	25.512		1	0.74979	86	22	22	65.5	-0.0155054	27.042		0.998604	0.98528	58	18	22	61.1	0.0409626	27.175
ANXA3	Annexin A3;Annexin	913	P12429;D6RA82;D6RFG5;D6RCA8;D6RAZ8;D6RFJ9	ANXA3_HUMAN;D6RA82_HUMAN	15;12;7;5;4;2	15;12;7;5;4;2	Annexin A3;Annexin	ANXA3	6	15	>sp|P12429|ANXA3_HUMAN Annexin A3 OS=Homo sapiens GN=ANXA3 PE=1 SV=3;>tr|D6RA82|D6RA82_HUMAN Annexin OS=Homo sapiens GN=ANXA3 PE=1 SV=1	ALLTLADGR;ASIWVGHR;ASIWVGHRGTVRDYPDFSPSVDAEAIQK;DYPDFSPSVDAEAIQK;FTEILCLR;GAGTNEDALIEILTTR;GELSGHFEDLLLAIVNCVR;GIGTDEFTLNR;MLISILTER;NTPAFLAER;SDTSGDYEITLLK;SEIDLLDIR;SLGDDISSETSGDFR;SLGDDISSETSGDFRK;WGTDEDKFTEILCLR	yes;yes;yes;yes;yes;yes;yes;yes;yes;yes;yes;yes;yes;yes;yes	47.7	47.7	36.375	323	3.0745e-05	1.21785		0.12008	19.212	29	1.8272	3	12	12	39	1.12519	18.975		0.125938	1.6442	12	13	13	46.1	1.21649	21.267		0.180247	2.0953	13	5	12	17.3	1.31243	6.3595
ANXA4	Annexin A4;Annexin	875	P09525;Q6P452	ANXA4_HUMAN;Q6P452_HUMAN	14;12	3;2	Annexin A4;Annexin	ANXA4	2	14	>sp|P09525|ANXA4_HUMAN Annexin A4 OS=Homo sapiens GN=ANXA4 PE=1 SV=4;>tr|Q6P452|Q6P452_HUMAN Annexin OS=Homo sapiens GN=ANXA4 PE=1 SV=1	AASGFNAMEDAQTLR;AEIDMLDIR;DEGNYLDDALVR;FLTVLCSR;GAGTDEGCLIEILASR;GLGTDDNTLIR;GLGTDEDAIISVLAYR;NHLLHVFDEYK;QDAQDLYEAGEK;SDTSFMFQR;SELSGNFEQVIVGMMTPTVLYDVQELR;SETSGSFEDALLAIVK;SLEDDIRSDTSFMFQR;VLVSLSAGGR	yes;no;no;no;no;no;yes;no;no;no;yes;no;no;no	56.1	18.2	35.882	319	2.09324e-06	0.949796		0.226068	26.56	54	1.566	3	13	3	53.6	0.859254	35.676		0.232893	1.3674	23	13	3	53.9	0.995665	13.915		0.21997	1.8847	17	10	3	38.6	0.896155	21.227
ANXA5	Annexin A5;Annexin	866	P08758;D6RBL5;D6RBE9;E9PHT9;D6RCN3	ANXA5_HUMAN;D6RBE9_HUMAN;D6RBL5_HUMAN	18;14;11;8;1	18;14;11;8;1	Annexin A5;Annexin	ANXA5	5	18	>sp|P08758|ANXA5_HUMAN Annexin A5 OS=Homo sapiens GN=ANXA5 PE=1 SV=2;>tr|D6RBL5|D6RBL5_HUMAN Annexin OS=Homo sapiens GN=ANXA5 PE=1 SV=1;>tr|D6RBE9|D6RBE9_HUMAN Annexin OS=Homo sapiens GN=ANXA5 PE=1 SV=1	AIKQVYEEEYGSSLEDDVVGDTSGYYQR;ALLLLCGEDD;DLLDDLK;DLLDDLKSELTGK;DPDAGIDEAQVEQDAQALFQAGELK;ETSGNLEQLLLAVVK;FITIFGTR;GLGTDEESILTLLTSR;GTVTDFPGFDER;LYDAYELK;MLVVLLQANR;MLVVLLQANRDPDAGIDEAQVEQDAQALFQAGELK;NFATSLYSMIK;QVYEEEYGSSLEDDVVGDTSGYYQR;SEIDLFNIR;SIPAYLAETLYYAMK;VLTEIIASR;YMTISGFQIEETIDR	yes;yes;yes;yes;yes;yes;yes;yes;yes;yes;yes;yes;yes;yes;yes;yes;yes;yes	63.8	63.8	35.936	320	3.12746e-09	0.820567		0.296133	24.09	76	1.5358	3	18	18	63.8	0.956651	15.25		0.188005	1.517	27	15	15	59.4	0.798756	24.319		0.323111	1.889	27	14	18	55	0.640714	29.954
ANXA6	Annexin A6;Annexin	854	P08133;P08133-2;E5RK69;E7EMC6;E5RK63;E5RFF0;E5RJF5;H0YC77;E5RIU8;E5RJR0;E5RI05	ANXA6_HUMAN;E5RK69_HUMAN;E7EMC6_HUMAN	14;13;9;8;4;4;3;2;2;2;2	14;13;9;8;4;4;3;2;2;2;2	Annexin A6;Annexin	ANXA6	11	14	>sp|P08133|ANXA6_HUMAN Annexin A6 OS=Homo sapiens GN=ANXA6 PE=1 SV=3;>sp|P08133-2|ANXA6_HUMAN Isoform 2 of Annexin A6 OS=Homo sapiens GN=ANXA6;>tr|E5RK69|E5RK69_HUMAN Annexin OS=Homo sapiens GN=ANXA6 PE=1 SV=1;>tr|E7EMC6|E7EMC6_HUMAN Annexin OS=Homo sapien	ALIEILATR;DAFVAIVQSVK;DLEADIIGDTSGHFQK;EAILDIITSR;EEDDVVSEDLVQQDVQDLYEAGELK;GLGTDEDTIIDIITHR;GSIHDFPGFDPNQDAEALYTAMK;MLVVLLQGTR;MTNYDVEHTIK;SEIDLLNIR;SELDMLDIR;SLEDALSSDTSGHFR;SLHQAIEGDTSGDFLK;TNEQMHQLVAAYK	yes;yes;yes;yes;yes;yes;yes;yes;yes;yes;yes;yes;yes;yes	28.7	28.7	75.872	673	5.37125e-05	0.402613		0.689871	26.842	30	1.4365	3	13	13	27.2	0.331591	28.861		0.738119	1.3297	18	12	12	25	0.67428	22.983		0.529689	1.9353	9	6	13	10.4	0.399991	25.733
ANXA7	Annexin A7	973	P20073-2;P20073	ANXA7_HUMAN	3;3	3;3	Annexin A7	ANXA7	2	3	>sp|P20073-2|ANXA7_HUMAN Isoform 2 of Annexin A7 OS=Homo sapiens GN=ANXA7;>sp|P20073|ANXA7_HUMAN Annexin A7 OS=Homo sapiens GN=ANXA7 PE=1 SV=3	DENQSINHQMAQEDAQR;GFGTDEQAIVDVVANR;SEIDLVQIK	yes;yes;yes	9	9	50.315	466	0.0097851	0.920903		0.292011	16.476	2	1.6506	0	2	2	7.1	NaN	NaN		1	NaN	1	1	1	3.4	NaN	NaN		1	NaN	1	1	2	1.9	NaN	NaN
AP1B1	AP-1 complex subunit beta-1																								0
AP1B1;AP2B1	AP-2 complex subunit beta;AP-1 complex subunit beta-1	20	C9J1E7;A0A087WU93;A0A087WZQ6;P63010-3;Q10567-4;P63010;Q10567-3;Q10567-2;Q10567;P63010-2;A0A087WYD1;A0A087X253;K7EN71;K7ERB2	AP1B1_HUMAN;AP2B1_HUMAN;C9J1E7_HUMAN	3;3;3;3;3;3;3;3;3;3;2;2;1;1	3;3;3;3;3;3;3;3;3;3;2;2;1;1	AP-2 complex subunit beta;AP-1 complex subunit beta-1	AP1B1;AP2B1	14	3	>tr|C9J1E7|C9J1E7_HUMAN AP-1 complex subunit beta-1 (Fragment) OS=Homo sapiens GN=AP1B1 PE=1 SV=1;>tr|A0A087WU93|A0A087WU93_HUMAN AP-2 complex subunit beta (Fragment) OS=Homo sapiens GN=AP2B1 PE=1 SV=1;>tr|A0A087WZQ6|A0A087WZQ6_HUMAN AP-2 complex subunit b	DCEDPNPLIR;LASQANIAQVLAELK;NINLIVQK	yes;yes;yes	5.7	5.7	65.314	578	0.0028845	NaN		1	NaN	0	NaN	0	3	3	5.7	NaN	NaN		1	NaN	0	0	0	0	NaN	NaN		1	NaN	0	0	3	0	NaN	NaN
AP1G1	AP-1 complex subunit gamma-1																								0
AP1M1;MUC16	Mucin-16	173	B5ME49;Q8WXI7	B5ME49_HUMAN;MUC16_HUMAN	1;1	1;1	Mucin-16	AP1M1;MUC16	2	1	>tr|B5ME49|B5ME49_HUMAN Mucin-16 OS=Homo sapiens GN=MUC16 PE=4 SV=2;>sp|Q8WXI7|MUC16_HUMAN Mucin-16 OS=Homo sapiens GN=MUC16 PE=1 SV=2	SAQFSSSHLVSELR	yes	0.1	0.1	1519.2	14507	0.0018384	0.364573		1	8.0369	2	0.93796	0	0	0	0	NaN	NaN		1	NaN	0	1	1	0.1	NaN	NaN		1	NaN	1	1	0	0.1	NaN	NaN
AP1S1	AP-1 complex subunit sigma-1A	542	H7C1E4;P61966;P61966-2	AP1S1_HUMAN;H7C1E4_HUMAN	2;2;1	2;2;1	AP-1 complex subunit sigma-1A	AP1S1	3	2	>tr|H7C1E4|H7C1E4_HUMAN AP-1 complex subunit sigma-1A (Fragment) OS=Homo sapiens GN=AP1S1 PE=1 SV=1;>sp|P61966|AP1S1_HUMAN AP-1 complex subunit sigma-1A OS=Homo sapiens GN=AP1S1 PE=1 SV=1;>sp|P61966-2|AP1S1_HUMAN Isoform 2 of AP-1 complex subunit sigma-1A	AIEQADLLQEEDESPR;ELMQVVLAR	yes;yes	13.1	13.1	22.065	191	9.1125e-07	0.74932		0.417042	13.837	2	1.2434	0	2	2	13.1	0.74932	13.837		1	1.2434	2	0	0	0	NaN	NaN		1	NaN	0	0	2	0	NaN	NaN
AP2A1	AP-2 complex subunit alpha-1																								0
AP2B1	AP-2 complex subunit beta																								0
APCS	Serum amyloid P-component;Serum amyloid P-component(1-203)	789	P02743	SAMP_HUMAN	3	3	Serum amyloid P-component;Serum amyloid P-component(1-203)	APCS	1	3	>sp|P02743|SAMP_HUMAN Serum amyloid P-component OS=Homo sapiens GN=APCS PE=1 SV=2	AYSLFSYNTQGR;QGYFVEAQPK;VGEYSLYIGR	yes;yes;yes	14.3	14.3	25.387	223	0.00020455	-2.57321	+	0.000165078	88.731	14	0.13819	3	3	3	14.3	-2.19846	82.262	+	0.00274317	0.27964	4	3	3	14.3	-3.12193	54.701	+	5.0098e-06	0.1267	5	2	3	9.9	-2.11416	121.92	+
APEH	Acylamino-acid-releasing enzyme	213	C9JIF9;P13798;H7C393;H7C1U0;C9JLK2;F8WEH5	ACPH_HUMAN;C9JIF9_HUMAN;H7C1U0_HUMAN;H7C393_HUMAN	9;9;6;5;4;1	9;9;6;5;4;1	Acylamino-acid-releasing enzyme	APEH	6	9	>tr|C9JIF9|C9JIF9_HUMAN Acylamino-acid-releasing enzyme OS=Homo sapiens GN=APEH PE=1 SV=1;>sp|P13798|ACPH_HUMAN Acylamino-acid-releasing enzyme OS=Homo sapiens GN=APEH PE=1 SV=4;>tr|H7C393|H7C393_HUMAN Acylamino-acid-releasing enzyme (Fragment) OS=Homo sap	ALDVSASDDEIAR;GSTGFGQDSILSLPGNVGHQDVK;QFLEVWEK;QVLLSEPEEAAALYR;QYLVFHDGDSVVFAGPAGNSVETR;SALYYVDLIGGK;SFNLSALEK;TPLLLMLGQEDR;VTSVVVDVVPR	yes;yes;yes;yes;yes;yes;yes;yes;yes	17.2	17.2	81.673	737	1.429e-05	-0.134018		0.734381	22.559	18	0.94979	2	9	9	17.2	-0.179923	11.702		0.726435	0.87883	12	7	7	12.9	0.289953	19.651		0.9012	1.4928	5	1	9	1.8	NaN	NaN
APEX1	DNA-(apurinic or apyrimidinic site) lyase;DNA-(apurinic or apyrimidinic site) lyase, mitochondrial	1036	P27695;G3V5Q1;G3V3M6;H7C4A8;G3V5M0;G3V359;G3V3C7;G3V5D9;G3V3Y6	APEX1_HUMAN;G3V359_HUMAN;G3V3C7_HUMAN;G3V3M6_HUMAN;G3V5M0_HUMAN;G3V5Q1_HUMAN;H7C4A8_HUMAN	11;9;9;7;6;6;6;4;1	11;9;9;7;6;6;6;4;1	DNA-(apurinic or apyrimidinic site) lyase;DNA-(apurinic or apyrimidinic site) lyase, mitochondrial	APEX1	9	11	>sp|P27695|APEX1_HUMAN DNA-(apurinic or apyrimidinic site) lyase OS=Homo sapiens GN=APEX1 PE=1 SV=2;>tr|G3V5Q1|G3V5Q1_HUMAN DNA-(apurinic or apyrimidinic site) lyase (Fragment) OS=Homo sapiens GN=APEX1 PE=1 SV=1;>tr|G3V3M6|G3V3M6_HUMAN DNA-(apurinic or apy	ALGSDHCPITLYLAL;EAAGEGPALYEDPPDQK;EEAPDILCLQETK;EGYSGVGLLSR;GLDWVKEEAPDILCLQETK;ICSWNVDGLR;KPLVLCGDLNVAHEEIDLR;LDYFLLSHSLLPALCDSK;LPAELQELPGLSHQYWSAPSDK;QGFGELLQAVPLADSFR;WDEAFR	yes;yes;yes;yes;yes;yes;yes;yes;yes;yes;yes	48.4	48.4	35.554	318	2.2173e-05	-0.159621		0.835676	25.191	47	0.70593	3	11	11	48.4	-0.216552	16.857		0.860614	0.63702	19	10	10	43.7	-0.141414	21.158		0.862322	0.94196	17	10	11	46.5	-0.164949	40.378
API5	Apoptosis inhibitor 5																								0
APMAP	Adipocyte plasma membrane-associated protein	1851	Q9HDC9;Q9HDC9-2;H0Y512	APMAP_HUMAN;H0Y512_HUMAN	14;12;11	14;12;11	Adipocyte plasma membrane-associated protein	APMAP	3	14	>sp|Q9HDC9|APMAP_HUMAN Adipocyte plasma membrane-associated protein OS=Homo sapiens GN=APMAP PE=1 SV=2;>sp|Q9HDC9-2|APMAP_HUMAN Isoform 2 of Adipocyte plasma membrane-associated protein OS=Homo sapiens GN=APMAP;>tr|H0Y512|H0Y512_HUMAN Adipocyte plasma memb	DYLLLVMEGTDDGR;EPPLLLGVLHPNTK;FPNGVQLSPAEDFVLVAETTMAR;GGADLFVENMPGFPDNIR;GLFEVNPWK;LENGEIETIAR;LFENQLVGPESIAHIGDVMFTGTADGR;LFSQETVMK;LLEYDTVTR;LLLSSETPIEGK;PLRPQVVTDDDGQAPEAK;RDYLLLVMEGTDDGR;RPLRPQVVTDDDGQAPEAK;VLLDQLR	yes;yes;yes;yes;yes;yes;yes;yes;yes;yes;yes;yes;yes;yes	41.6	41.6	46.48	416	8.88485e-07	-0.171823		0.823775	30.655	76	0.81062	3	14	14	41.6	-0.251401	20.079		0.825281	0.7622	44	12	12	36.1	0.345964	39.856		0.660221	1.172	17	8	14	24.8	0.114367	32.381
APOA1BP	NAD(P)H-hydrate epimerase	1652	Q8NCW5-2;Q8NCW5;Q5T3I4;Q5T3I3	NNRE_HUMAN;Q5T3I3_HUMAN;Q5T3I4_HUMAN	2;2;1;1	2;2;1;1	NAD(P)H-hydrate epimerase	APOA1BP	4	2	>sp|Q8NCW5-2|NNRE_HUMAN Isoform 2 of NAD(P)H-hydrate epimerase OS=Homo sapiens GN=APOA1BP;>sp|Q8NCW5|NNRE_HUMAN NAD(P)H-hydrate epimerase OS=Homo sapiens GN=APOA1BP PE=1 SV=2;>tr|Q5T3I4|Q5T3I4_HUMAN NAD(P)H-hydrate epimerase OS=Homo sapiens GN=APOA1BP PE=1	GLTVPIASIDIPSGWDVEK;LFGYEPTIYYPK	yes;yes	16.8	16.8	20.43	185	0.000778578	0.833011		0.352538	29.028	3	1.565	1	2	2	16.8	0.847275	34.673		0.397195	1.565	3	1	1	10.3	NaN	NaN		1	NaN	1	0	2	0	NaN	NaN
APOA4	Apolipoprotein A-IV	828	P06727	APOA4_HUMAN	1	1	Apolipoprotein A-IV	APOA4	1	1	>sp|P06727|APOA4_HUMAN Apolipoprotein A-IV OS=Homo sapiens GN=APOA4 PE=1 SV=3	LGEVNTYAGDLQK	yes	3.3	3.3	45.398	396	0.00084612	NaN		1	NaN	0	NaN	0	0	0	0	NaN	NaN		1	NaN	0	1	1	3.3	NaN	NaN		1	NaN	0	1	0	3.3	NaN	NaN
APOD	Apolipoprotein D	209	C9JF17;P05090	APOD_HUMAN;C9JF17_HUMAN	2;2	2;2	Apolipoprotein D	APOD	2	2	>tr|C9JF17|C9JF17_HUMAN Apolipoprotein D (Fragment) OS=Homo sapiens GN=APOD PE=4 SV=1;>sp|P05090|APOD_HUMAN Apolipoprotein D OS=Homo sapiens GN=APOD PE=1 SV=1	NILTSNNIDVK;NPNLPPETVDSLK	yes;yes	11.2	11.2	24.158	215	0.0308045	1.53022		0.0556638	40.208	7	2.3649	2	1	1	5.1	1.17351	39.748		0.194932	2.071	4	1	1	5.1	1.65182	39.741		0.0559706	3.9928	3	1	1	6	NaN	NaN
APRT	Adenine phosphoribosyltransferase	846	P07741;H3BQF1;H3BQZ9;P07741-2;H3BQB1;H3BSW3	APT_HUMAN;H3BQB1_HUMAN;H3BQF1_HUMAN;H3BQZ9_HUMAN	7;5;5;5;4;3	7;5;5;5;4;3	Adenine phosphoribosyltransferase	APRT	6	7	>sp|P07741|APT_HUMAN Adenine phosphoribosyltransferase OS=Homo sapiens GN=APRT PE=1 SV=2;>tr|H3BQF1|H3BQF1_HUMAN Adenine phosphoribosyltransferase (Fragment) OS=Homo sapiens GN=APRT PE=1 SV=3;>tr|H3BQZ9|H3BQZ9_HUMAN Adenine phosphoribosyltransferase OS=Hom	ADSELQLVEQR;DISPVLKDPASFR;GFLFGPSLAQELGLGCVLIR;IDYIAGLDSR;LAPVPFFSLLQYE;SFPDFPTPGVVFR;VVVVDDLLATGGTMNAACELLGR	yes;yes;yes;yes;yes;yes;yes	57.2	57.2	19.608	180	1.8903e-08	0.496513		0.529327	29.084	34	1.0285	3	6	6	46.1	0.650397	30.075		0.353422	0.95276	12	7	7	57.2	0.456911	26.048		0.565967	1.1996	14	7	6	57.2	0.361656	34.083
ARCN1	Coatomer subunit delta	139	B0YIW6;P48444-2;P48444	B0YIW6_HUMAN;COPD_HUMAN	1;1;1	1;1;1	Coatomer subunit delta	ARCN1	3	1	>tr|B0YIW6|B0YIW6_HUMAN Archain 1, isoform CRA_a OS=Homo sapiens GN=ARCN1 PE=1 SV=1;>sp|P48444-2|COPD_HUMAN Isoform 2 of Coatomer subunit delta OS=Homo sapiens GN=ARCN1;>sp|P48444|COPD_HUMAN Coatomer subunit delta OS=Homo sapiens GN=ARCN1 PE=1 SV=1	LFTAESLIGLK	yes	2	2	61.626	552	8.1858e-06	0.567253		0.579161	27.913	2	1.3707	0	1	1	2	NaN	NaN		1	NaN	1	1	1	2	NaN	NaN		1	NaN	1	0	1	0	NaN	NaN
ARF1;ARF3	ADP-ribosylation factor 1;ADP-ribosylation factor 3	1385	P84077;P61204;F5H423;F5H0C7;P61204-2;F5H1V1;F5H6T5;F8WDB3;H0YGG7	ARF1_HUMAN;ARF3_HUMAN;F5H0C7_HUMAN;F5H423_HUMAN	8;7;6;4;4;1;1;1;1	4;3;2;1;2;0;0;0;1	ADP-ribosylation factor 1;ADP-ribosylation factor 3	ARF1;ARF3	9	8	>sp|P84077|ARF1_HUMAN ADP-ribosylation factor 1 OS=Homo sapiens GN=ARF1 PE=1 SV=2;>sp|P61204|ARF3_HUMAN ADP-ribosylation factor 3 OS=Homo sapiens GN=ARF3 PE=1 SV=2;>tr|F5H423|F5H423_HUMAN ADP-ribosylation factor 3 OS=Homo sapiens GN=ARF3 PE=3 SV=1;>tr|F5H0	DAVLLVFANK;HYFQNTQGLIFVVDSNDR;ILMVGLDAAGK;LGEIVTTIPTIGFNVETVEYK;MLAEDELR;NISFTVWDVGGQDK;NWYIQATCATSGDGLYEGLDWLSNQLR;QDLPNAMNAAEITDK	no;no;no;no;yes;yes;yes;yes	68.5	35.4	20.697	181	1.29717e-07	-0.344392		0.660972	35.407	142	0.66953	3	8	4	68.5	-0.340989	19.426		0.73622	0.62088	62	7	3	53.6	-0.397144	25.136		0.596297	0.80828	50	7	4	53.6	-0.299117	62.199
ARF1;ARF3;ARF5	ADP-ribosylation factor 1;ADP-ribosylation factor 3;ADP-ribosylation factor 5																								0
ARF4	ADP-ribosylation factor 4	964	P18085;C9JPM4;C9JAK5;U3KQF2	ARF4_HUMAN;C9JAK5_HUMAN;C9JPM4_HUMAN	8;7;6;3	5;4;5;3	ADP-ribosylation factor 4	ARF4	4	8	>sp|P18085|ARF4_HUMAN ADP-ribosylation factor 4 OS=Homo sapiens GN=ARF4 PE=1 SV=3;>tr|C9JPM4|C9JPM4_HUMAN ADP-ribosylation factor 4 (Fragment) OS=Homo sapiens GN=ARF4 PE=1 SV=1;>tr|C9JAK5|C9JAK5_HUMAN ADP-ribosylation factor 4 OS=Homo sapiens GN=ARF4 PE=1	DAVLLLFANK;HYFQNTQGLIFVVDSNDR;ILMVGLDAAGK;IQEVADELQK;LGEIVTTIPTIGFNVETVEYK;MLLVDELR;NICFTVWDVGGQDR;QDLPNAMAISEMTDK	yes;no;no;yes;no;yes;yes;yes	59.4	31.7	20.511	180	2.3107e-07	-0.282298		0.583905	17.813	18	0.69218	3	7	4	51.7	-0.155534	5.7628		0.750553	0.64403	6	8	5	59.4	-0.333134	20.756		0.659541	0.82957	7	7	4	51.1	-0.345913	24.086
ARF5	ADP-ribosylation factor 5	196	C9J1Z8;P84085	ARF5_HUMAN;C9J1Z8_HUMAN	7;7	3;3	ADP-ribosylation factor 5	ARF5	2	7	>tr|C9J1Z8|C9J1Z8_HUMAN ADP-ribosylation factor 5 (Fragment) OS=Homo sapiens GN=ARF5 PE=1 SV=1;>sp|P84085|ARF5_HUMAN ADP-ribosylation factor 5 OS=Homo sapiens GN=ARF5 PE=1 SV=2	DAVLLVFANK;HYFQNTQGLIFVVDSNDR;ILMVGLDAAGK;LGEIVTTIPTIGFNVETVEYK;NICFTVWDVGGQDK;QDMPNAMPVSELTDK;VQESADELQK	no;no;no;no;yes;yes;yes	66	26	17.107	150	3.1414e-07	-0.757208		0.323794	26.562	3	0.4748	1	7	3	66	-0.592114	15.183		0.320229	0.47586	3	5	1	49.3	-0.743327	37.556		0.196509	0.56678	2	5	3	49.3	NaN	NaN
ARF6	ADP-ribosylation factor 6	1326	P62330	ARF6_HUMAN	5	5	ADP-ribosylation factor 6	ARF6	1	5	>sp|P62330|ARF6_HUMAN ADP-ribosylation factor 6 OS=Homo sapiens GN=ARF6 PE=1 SV=2	FNVWDVGGQDK;HYYTGTQGLIFVVDCADR;ILMLGLDAAGK;LGQSVTTIPTVGFNVETVTYK;QDLPDAMKPHEIQEK	yes;yes;yes;yes;yes	43.4	43.4	20.082	175	9.3632e-06	-0.1811		0.685131	23.552	19	0.72419	3	4	4	34.9	-0.301568	33.534		0.610551	0.65339	8	4	4	33.1	-0.1811	11.001		0.604479	0.91429	5	3	4	24.6	-0.258218	17.23
ARFIP1	Arfaptin-1	1232	P53367-2;P53367;B4DS69	ARFP1_HUMAN;B4DS69_HUMAN	2;2;1	2;2;1	Arfaptin-1	ARFIP1	3	2	>sp|P53367-2|ARFP1_HUMAN Isoform A of Arfaptin-1 OS=Homo sapiens GN=ARFIP1;>sp|P53367|ARFP1_HUMAN Arfaptin-1 OS=Homo sapiens GN=ARFIP1 PE=1 SV=2;>tr|B4DS69|B4DS69_HUMAN Arfaptin-1 OS=Homo sapiens GN=ARFIP1 PE=1 SV=1	SGPVILADEIK;TPGVDAPSWLEEQ	yes;yes	7	7	38.598	341	0.0113747	NaN		1	NaN	0	NaN	0	1	1	3.2	NaN	NaN		1	NaN	0	1	1	3.8	NaN	NaN		1	NaN	0	0	1	0	NaN	NaN
ARFRP1	ADP-ribosylation factor-related protein 1	57	A0A087WY13;Q13795-2;Q13795	ARFRP_HUMAN	1;1;1	1;1;1	ADP-ribosylation factor-related protein 1	ARFRP1	3	1	>tr|A0A087WY13|A0A087WY13_HUMAN ADP-ribosylation factor-related protein 1 OS=Homo sapiens GN=ARFRP1 PE=1 SV=1;>sp|Q13795-2|ARFRP_HUMAN Isoform 2 of ADP-ribosylation factor-related protein 1 OS=Homo sapiens GN=ARFRP1;>sp|Q13795|ARFRP_HUMAN ADP-ribosylation	MYTLLSGLYK	yes	8.3	8.3	13.826	121	9.5809e-05	NaN		1	NaN	1	NaN	0	1	1	8.3	NaN	NaN		1	NaN	1	0	0	0	NaN	NaN		1	NaN	0	0	1	0	NaN	NaN
ARG1	Arginase-1	812	P05089;P05089-2;P05089-3	ARGI1_HUMAN	8;8;3	8;8;3	Arginase-1	ARG1	3	8	>sp|P05089|ARGI1_HUMAN Arginase-1 OS=Homo sapiens GN=ARG1 PE=1 SV=2;>sp|P05089-2|ARGI1_HUMAN Isoform 2 of Arginase-1 OS=Homo sapiens GN=ARG1	DIVYIGLR;DVDPGEHYILK;DYGDLPFADIPNDSPFQIVK;EGLYITEEIYK;KRPIHLSFDVDGLDPSFTPATGTPVVGGLTYR;RPIHLSFDVDGLDPSFTPATGTPVVGGLTYR;TGLLSGLDIMEVNPSLGK;VMEETLSYLLGR	yes;yes;yes;yes;yes;yes;yes;yes	34.8	34.8	34.735	322	0.000512414	-1.22823		1	148.48	9	0.27124	2	0	0	0	NaN	NaN		1	NaN	0	8	8	34.8	-0.800827	151.95		0.274748	0.27124	5	5	0	28.6	-1.46526	166.83
ARHGAP1	Rho GTPase-activating protein 1	1425	Q07960;H0YE29	H0YE29_HUMAN;RHG01_HUMAN	4;3	4;3	Rho GTPase-activating protein 1	ARHGAP1	2	4	>sp|Q07960|RHG01_HUMAN Rho GTPase-activating protein 1 OS=Homo sapiens GN=ARHGAP1 PE=1 SV=1;>tr|H0YE29|H0YE29_HUMAN Rho GTPase-activating protein 1 (Fragment) OS=Homo sapiens GN=ARHGAP1 PE=1 SV=1	FLLDHQGELFPSPDPSGL;IFYVNYLSELSEHVK;LEQLGIPR;VPATLQVLQTLPEENYQVLR	yes;yes;yes;yes	13.9	13.9	50.435	439	0.00314691	0.708584		0.450805	9.76	2	1.6801	0	4	4	13.9	0.708584	9.76		1	1.6801	2	2	2	5.9	NaN	NaN		1	NaN	0	0	4	0	NaN	NaN
ARHGDIA	Rho GDP-dissociation inhibitor 1	576	J3KTF8;J3QQX2;P52565;J3KRE2;J3KRY1;P52565-2;J3KS60	GDIR1_HUMAN;J3KRE2_HUMAN;J3KRY1_HUMAN;J3KTF8_HUMAN;J3QQX2_HUMAN	9;9;9;6;6;6;4	9;9;9;6;6;6;4	Rho GDP-dissociation inhibitor 1	ARHGDIA	7	9	>tr|J3KTF8|J3KTF8_HUMAN Rho GDP-dissociation inhibitor 1 (Fragment) OS=Homo sapiens GN=ARHGDIA PE=1 SV=3;>tr|J3QQX2|J3QQX2_HUMAN Rho GDP-dissociation inhibitor 1 OS=Homo sapiens GN=ARHGDIA PE=1 SV=1;>sp|P52565|GDIR1_HUMAN Rho GDP-dissociation inhibitor 1 O	AEEYEFLTPVEEAPK;AEQEPTAEQLAQIAAENEEDEHSVNYKPPAQK;IDKTDYMVGSYGPR;SIQEIQELDK;SIQEIQELDKDDESLR;SIQEIQELDKDDESLRK;TDYMVGSYGPR;VAVSADPNVPNVVVTGLTLVCSSAPGPLELDLTGDLESFK;VAVSADPNVPNVVVTGLTLVCSSAPGPLELDLTGDLESFKK	yes;yes;yes;yes;yes;yes;yes;yes;yes	61.3	61.3	21.614	194	3.6318e-06	0.420617		0.594957	33.045	67	1.2788	3	7	7	40.2	0.352758	28.714		0.582064	1.0989	27	7	7	40.2	0.428035	26.355		0.589871	1.5823	24	6	7	43.3	0.416732	45.824
ARL1	ADP-ribosylation factor-like protein 1	1130	P40616-2;P40616;F8VYN9;B4DZG7;F8VP99;F8W1Z8;F8VP63	ARL1_HUMAN;B4DZG7_HUMAN;F8VYN9_HUMAN	7;7;6;5;1;1;1	7;7;6;5;1;1;1	ADP-ribosylation factor-like protein 1	ARL1	7	7	>sp|P40616-2|ARL1_HUMAN Isoform 2 of ADP-ribosylation factor-like protein 1 OS=Homo sapiens GN=ARL1;>sp|P40616|ARL1_HUMAN ADP-ribosylation factor-like protein 1 OS=Homo sapiens GN=ARL1 PE=1 SV=1;>tr|F8VYN9|F8VYN9_HUMAN ADP-ribosylation factor-like protein	AILVVFANK;FQVWDLGGQTSIR;GTGLDEAMEWLVETLK;ILILGLDGAGK;LQVGEVVTTIPTIGFNVETVTYK;SELVAMLEEEELR;SELVAMLEEEELRK	yes;yes;yes;yes;yes;yes;yes	52.4	52.4	18.565	164	7.3807e-06	0.298189		0.796504	22.349	21	0.89242	3	5	5	37.8	0.262553	25.813		0.810367	0.88229	10	6	6	44.5	0.37629	22.906		0.812313	1.1273	8	3	5	20.1	0.156914	10.294
ARL15	ADP-ribosylation factor-like protein 15																								0
ARL2	ADP-ribosylation factor-like protein 2	1107	P36404	ARL2_HUMAN	1	1	ADP-ribosylation factor-like protein 2	ARL2	1	1	>sp|P36404|ARL2_HUMAN ADP-ribosylation factor-like protein 2 OS=Homo sapiens GN=ARL2 PE=1 SV=4	ELQSLLVEER	yes	5.4	5.4	20.878	184	0.00032323	NaN		1	NaN	1	NaN	0	1	1	5.4	NaN	NaN		1	NaN	1	0	0	0	NaN	NaN		1	NaN	0	0	1	0	NaN	NaN
ARL3	ADP-ribosylation factor-like protein 3	1108	P36405	ARL3_HUMAN	8	8	ADP-ribosylation factor-like protein 3	ARL3	1	8	>sp|P36405|ARL3_HUMAN ADP-ribosylation factor-like protein 3 OS=Homo sapiens GN=ARL3 PE=1 SV=2	FEETGQELAELLEEEK;ILLLGLDNAGK;LNVWDIGGQR;LSCVPVLIFANK;NYFENTDILIYVIDSADR;QDLLTAAPASEIAEGLNLHTIR;QLASEDISHITPTQGFNIK;RFEETGQELAELLEEEK	yes;yes;yes;yes;yes;yes;yes;yes	59.9	59.9	20.455	182	5.16695e-06	-0.0620078		0.8118	23.543	30	0.74809	3	8	8	59.9	-0.0936327	23.619		0.987004	0.72872	12	8	8	59.9	-0.072771	25.337		0.938006	1.023	11	6	8	50.5	-0.0512497	22.511
ARL6IP5	PRA1 family protein 3	724	O75915;F8WF90;C9JQU6;F8WF33	C9JQU6_HUMAN;F8WF33_HUMAN;F8WF90_HUMAN;PRAF3_HUMAN	2;1;1;1	2;1;1;1	PRA1 family protein 3	ARL6IP5	4	2	>sp|O75915|PRAF3_HUMAN PRA1 family protein 3 OS=Homo sapiens GN=ARL6IP5 PE=1 SV=1;>tr|F8WF90|F8WF90_HUMAN PRA1 family protein 3 OS=Homo sapiens GN=ARL6IP5 PE=1 SV=1;>tr|C9JQU6|C9JQU6_HUMAN PRA1 family protein 3 OS=Homo sapiens GN=ARL6IP5 PE=1 SV=1;>tr|F8WF	AWDDFFPGSDR;TPMGIVLDALEQQEEGINR	yes;yes	16	16	21.614	188	1.41248e-05	-0.150737		0.730637	20.402	3	0.77402	1	2	2	16	-0.150737	20.402		1	0.77402	3	0	0	0	NaN	NaN		1	NaN	0	0	2	0	NaN	NaN
ARL8A	ADP-ribosylation factor-like protein 8A	1704	Q96BM9;A0A087X2J2	ARL8A_HUMAN	7;3	2;2	ADP-ribosylation factor-like protein 8A	ARL8A	2	7	>sp|Q96BM9|ARL8A_HUMAN ADP-ribosylation factor-like protein 8A OS=Homo sapiens GN=ARL8A PE=1 SV=1	EEMELTLVGLQYSGK;EICCYSISCK;EKDNIDITLQWLIQHSK;GVSAIVYMVDAADQEK;LWDIGGQPR;MNLSAIQDR;NELHNLLDKPQLQGIPVLVLGNK	no;no;no;yes;yes;no;no	53.2	13.4	21.416	186	5.4714e-05	-0.600162		0.320029	26.943	7	0.45718	1	6	2	47.8	-0.621999	21.665		0.303011	0.46093	4	7	2	53.2	NaN	NaN		1	NaN	1	4	2	31.2	-0.957524	45.07
ARL8B	ADP-ribosylation factor-like protein 8B	1878	Q9NVJ2;Q9NVJ2-2	ARL8B_HUMAN	9;4	4;3	ADP-ribosylation factor-like protein 8B	ARL8B	2	9	>sp|Q9NVJ2|ARL8B_HUMAN ADP-ribosylation factor-like protein 8B OS=Homo sapiens GN=ARL8B PE=1 SV=1	DLPNALDEK;EEMELTLVGLQYSGK;EICCYSISCK;EKDNIDITLQWLIQHSK;GVNAIVYMIDAADR;LLDWFR;MLALISR;MNLSAIQDR;NELHNLLDKPQLQGIPVLVLGNK	yes;no;no;no;yes;yes;yes;no;no	59.1	19.4	21.539	186	5.4714e-05	-0.472169		0.54956	22.294	25	0.46116	3	8	4	53.8	-0.799219	26.215		0.351993	0.40384	12	9	4	59.1	-0.41423	14.318		0.579894	0.63584	9	6	4	41.9	-0.432883	11.681
ARMC10	Armadillo repeat-containing protein 10																								0
ARPC1B	Actin-related protein 2/3 complex subunit 1B																								0
ARPC2	Actin-related protein 2/3 complex subunit 2	657	O15144;C9JTV5;G5E9J0;H7C3F9;G5E9S7	ARPC2_HUMAN	9;3;3;3;2	9;3;3;3;2	Actin-related protein 2/3 complex subunit 2	ARPC2	5	9	>sp|O15144|ARPC2_HUMAN Actin-related protein 2/3 complex subunit 2 OS=Homo sapiens GN=ARPC2 PE=1 SV=1	ASHTAPQVLFSHR;DNTINLIHTFR;DSIVHQAGMLK;DTDAAVGDNIGYITFVLFPR;ELQAHGADELLK;IIEETLALK;MILLEVNNR;VYGSFLVNPESGYNVSLLYDLENLPASK;YFQFQEEGK	yes;yes;yes;yes;yes;yes;yes;yes;yes	40.7	40.7	34.333	300	0.00033871	0.988121		0.233851	22.245	22	1.4492	3	8	8	34	0.812046	24.304		0.257193	1.3234	11	8	8	36.7	1.09065	14.544		0.179704	2.0311	6	4	8	19	0.990084	27.313
ARPC3	Actin-related protein 2/3 complex subunit 3	242	C9JZD1;O15145;F8VR50	ARPC3_HUMAN;C9JZD1_HUMAN;F8VR50_HUMAN	3;3;2	3;3;2	Actin-related protein 2/3 complex subunit 3	ARPC3	3	3	>tr|C9JZD1|C9JZD1_HUMAN Actin-related protein 2/3 complex subunit 3 (Fragment) OS=Homo sapiens GN=ARPC3 PE=1 SV=1;>sp|O15145|ARPC3_HUMAN Actin-related protein 2/3 complex subunit 3 OS=Homo sapiens GN=ARPC3 PE=1 SV=3;>tr|F8VR50|F8VR50_HUMAN Actin-related pr	DTDIVDEAIYYFK;LIGNMALLPIR;PAYHSSLMDPDTK	yes;yes;yes	37.4	37.4	11.546	99	5.402e-08	0.844707		0.318941	23.493	7	1.3499	2	3	3	37.4	0.856388	3.7637		0.390232	1.3391	4	2	2	24.2	0.661202	38.976		1	1.6392	3	0	3	0	NaN	NaN
ARPC4-TTLL3;ARPC4	Actin-related protein 2/3 complex subunit 4																								0
ARPC4;ARPC4-TTLL3	Actin-related protein 2/3 complex subunit 4	1264	P59998;F8WCF6;P59998-3;H7C0A3;F8WDD7;P59998-2;F8WDW3;F8WE39	ARPC4_HUMAN;F8WCF6_HUMAN;F8WDD7_HUMAN;H7C0A3_HUMAN	10;9;9;6;5;5;2;2	4;4;3;3;4;4;2;2	Actin-related protein 2/3 complex subunit 4	ARPC4;ARPC4-TTLL3	8	10	>sp|P59998|ARPC4_HUMAN Actin-related protein 2/3 complex subunit 4 OS=Homo sapiens GN=ARPC4 PE=1 SV=3;>tr|F8WCF6|F8WCF6_HUMAN Protein ARPC4-TTLL3 OS=Homo sapiens GN=ARPC4-TTLL3 PE=4 SV=1;>sp|P59998-3|ARPC4_HUMAN Isoform 3 of Actin-related protein 2/3 compl	AENFFILR;ATLQAALCLENFSSQVVER;ELLLQPVTISR;IVAEEFLK;IVAEEFLKNF;KPVEGYDISFLITNFHTEQMYK;LVDFVIHFMEEIDK;LVDFVIHFMEEIDKEISEMK;TATLRPYLSAVR;VLIEGSINSVR	no;yes;yes;no;no;no;no;no;yes;yes	67.3	31.5	19.667	168	7.26015e-05	0.924632		0.238691	26.242	23	1.4094	3	8	3	56	0.940129	22.759		0.243461	1.3921	11	6	3	42.3	0.901417	19.005		0.265948	1.981	6	5	3	34.5	0.955015	40.146
ARPC5	Actin-related protein 2/3 complex subunit 5	662	O15511;B1ALC0;O15511-2	ARPC5_HUMAN;B1ALC0_HUMAN	4;3;3	4;3;3	Actin-related protein 2/3 complex subunit 5	ARPC5	3	4	>sp|O15511|ARPC5_HUMAN Actin-related protein 2/3 complex subunit 5 OS=Homo sapiens GN=ARPC5 PE=1 SV=3;>tr|B1ALC0|B1ALC0_HUMAN Actin-related protein 2/3 complex subunit 5 OS=Homo sapiens GN=ARPC5 PE=1 SV=1;>sp|O15511-2|ARPC5_HUMAN Isoform 2 of Actin-related	ALAAGGVGSIVR;FVDEEDGGDGQAGPDEGEVDSCLR;GFESPSDNSSAMLLQWHEK;QGNMTAALQAALK	yes;yes;yes;yes	45	45	16.32	151	0.00392721	1.00195		0.242767	12.024	5	1.8209	2	2	2	20.5	1.06267	19.185		0.182226	1.7388	2	3	3	32.5	1.02531	8.9704		0.276099	2.1959	4	3	2	32.5	1.01328	8.7833
ARPC5L	Actin-related protein 2/3 complex subunit 5-like protein	1769	Q9BPX5	ARP5L_HUMAN	6	6	Actin-related protein 2/3 complex subunit 5-like protein	ARPC5L	1	6	>sp|Q9BPX5|ARP5L_HUMAN Actin-related protein 2/3 complex subunit 5-like protein OS=Homo sapiens GN=ARPC5L PE=1 SV=1	ALAVGGLGSIIR;FVDEQEEAAAAAAEPGPDPSEVDGLLR;GFEKPTENSSAVLLQWHEK;RVDIDEFDENK;SSEIEQAVQSLDR;VDIDEFDENK	yes;yes;yes;yes;yes;yes	53.6	53.6	16.941	153	4.57016e-05	0.447738		0.645496	16.639	12	0.99781	2	6	6	53.6	0.420833	15.982		0.648129	0.9471	6	4	4	40.5	0.287236	19.891		0.904023	1.3673	4	2	6	25.5	0.583615	4.4596
ARRB1	Beta-arrestin-1	396	E9PM35;P49407-2;P49407	ARRB1_HUMAN;E9PM35_HUMAN	2;2;2	2;2;2	Beta-arrestin-1	ARRB1	3	2	>tr|E9PM35|E9PM35_HUMAN Beta-arrestin-1 (Fragment) OS=Homo sapiens GN=ARRB1 PE=1 SV=3;>sp|P49407-2|ARRB1_HUMAN Isoform 1B of Beta-arrestin-1 OS=Homo sapiens GN=ARRB1;>sp|P49407|ARRB1_HUMAN Beta-arrestin-1 OS=Homo sapiens GN=ARRB1 PE=1 SV=2	EDLDVLGLTFR;VQYAPERPGPQPTAETTR	yes;yes	11.2	11.2	29.239	258	0.0180339	NaN		1	NaN	1	NaN	0	1	1	7	NaN	NaN		1	NaN	1	1	1	4.3	NaN	NaN		1	NaN	0	0	1	0	NaN	NaN
ARSA	Arylsulfatase A;Arylsulfatase A component B;Arylsulfatase A component C																								0
ASAH1	Acid ceramidase;Acid ceramidase subunit alpha;Acid ceramidase subunit beta	350	E7EMM4;Q13510;Q13510-2;Q13510-3	ASAH1_HUMAN;E7EMM4_HUMAN	10;10;10;8	10;10;10;8	Acid ceramidase;Acid ceramidase subunit alpha;Acid ceramidase subunit beta	ASAH1	4	10	>tr|E7EMM4|E7EMM4_HUMAN Acid ceramidase OS=Homo sapiens GN=ASAH1 PE=1 SV=1;>sp|Q13510|ASAH1_HUMAN Acid ceramidase OS=Homo sapiens GN=ASAH1 PE=1 SV=5;>sp|Q13510-2|ASAH1_HUMAN Isoform 2 of Acid ceramidase OS=Homo sapiens GN=ASAH1;>sp|Q13510-3|ASAH1_HUMAN Iso	DCPDPCIGW;ESLDVYELDAK;GAVPWYTINLDLPPYK;GQFETYLR;HPFFLDDR;LPGLLGNFPGPFEEEMK;LTVYTTLIDVTK;NMINTFVPSGK;TSQENISFETMYDVLSTKPVLNK;WYVVQTNYDR	yes;yes;yes;yes;yes;yes;yes;yes;yes;yes	33.8	33.8	41.796	370	3.27175e-05	0.677621		0.389031	19.29	41	1.246	3	9	9	31.4	0.622462	15.12		0.372107	1.1583	19	10	10	33.8	0.771378	19.294		0.339616	1.6614	13	7	9	24.9	0.858379	20.2
ASF1A	Histone chaperone ASF1A	1956	Q9Y294	ASF1A_HUMAN	1	1	Histone chaperone ASF1A	ASF1A	1	1	>sp|Q9Y294|ASF1A_HUMAN Histone chaperone ASF1A OS=Homo sapiens GN=ASF1A PE=1 SV=1	VGYYVNNEYTETELR	yes	7.4	7.4	22.968	204	0.00025786	NaN		1	NaN	1	NaN	0	1	1	7.4	NaN	NaN		1	NaN	1	0	0	0	NaN	NaN		1	NaN	0	0	1	0	NaN	NaN
ASNA1	ATPase ASNA1	54	A0A087WXS7;O43681	ASNA_HUMAN	2;2	2;2	ATPase ASNA1	ASNA1	2	2	>tr|A0A087WXS7|A0A087WXS7_HUMAN ATPase ASNA1 OS=Homo sapiens GN=ASNA1 PE=1 SV=1;>sp|O43681|ASNA_HUMAN ATPase ASNA1 OS=Homo sapiens GN=ASNA1 PE=1 SV=2	LEETLPVIR;YLDQMEDLYEDFHIVK	yes;yes	7.6	7.6	37.119	331	2.05775e-05	0.836409		0.324418	30.802	3	1.6863	1	2	2	7.6	0.836409	30.802		0.405595	1.6863	3	1	1	2.7	NaN	NaN		1	NaN	1	0	2	0	NaN	NaN
ASPH	Aspartyl/asparaginyl beta-hydroxylase																								0
ASPRV1	Retroviral-like aspartic protease 1	1566	Q53RT3	APRV1_HUMAN	3	3	Retroviral-like aspartic protease 1	ASPRV1	1	3	>sp|Q53RT3|APRV1_HUMAN Retroviral-like aspartic protease 1 OS=Homo sapiens GN=ASPRV1 PE=1 SV=1	AQFLVANASAEEAIIGTDVLQDHNAILDFEHR;FLVDSGAQVSVVHPNLWEEVTDGDLDTLQPFENVVK;ILGVWDTAVSLGK	yes;yes;yes	23.6	23.6	36.991	343	7.0259e-12	-2.84011		1	37.87	3	0.10737	1	0	0	0	NaN	NaN		1	NaN	0	1	1	3.8	NaN	NaN		1	NaN	0	3	0	23.6	-2.84011	37.87	+
ASS1	Argininosuccinate synthase	774	P00966;Q5T6L5;Q5T6L6	ASSY_HUMAN	3;1;1	3;1;1	Argininosuccinate synthase	ASS1	3	3	>sp|P00966|ASSY_HUMAN Argininosuccinate synthase OS=Homo sapiens GN=ASS1 PE=1 SV=2	APNTPDILEIEFK;FAELVYTGFWHSPECEFVR;VFIEDVSR	yes;yes;yes	9.7	9.7	46.53	412	0.038287	1.0878		0.197305	35.365	2	1.8764	0	3	3	9.7	1.0878	35.365		1	1.8764	2	0	0	0	NaN	NaN		1	NaN	0	0	3	0	NaN	NaN
ATAD2	ATPase family AAA domain-containing protein 2																								0
ATAD3A;ATAD3B	ATPase family AAA domain-containing protein 3A;ATPase family AAA domain-containing protein 3B																								0
ATAD3A;ATAD3B;ATAD3C	ATPase family AAA domain-containing protein 3A;ATPase family AAA domain-containing protein 3B;ATPase family AAA domain-containing protein 3C																								0
ATAD3A;ATAD3C	ATPase family AAA domain-containing protein 3C;ATPase family AAA domain-containing protein 3A	476	Q5SV16;H0Y2W2;Q5T2N8;Q9NVI7-3;Q9NVI7-2;Q9NVI7	ATD3A_HUMAN;ATD3C_HUMAN;H0Y2W2_HUMAN;Q5SV16_HUMAN	1;1;1;1;1;1	1;1;1;1;1;1	ATPase family AAA domain-containing protein 3C;ATPase family AAA domain-containing protein 3A	ATAD3A;ATAD3C	6	1	>tr|Q5SV16|Q5SV16_HUMAN ATPase family AAA domain-containing protein 3A (Fragment) OS=Homo sapiens GN=ATAD3A PE=1 SV=1;>tr|H0Y2W2|H0Y2W2_HUMAN ATPase family AAA domain-containing protein 3A (Fragment) OS=Homo sapiens GN=ATAD3A PE=1 SV=1;>sp|Q5T2N8|ATD3C_HUM	GLLLFVDEADAFLR	yes	7	7	22.853	201	4.8609e-11	NaN		1	NaN	1	NaN	0	0	0	0	NaN	NaN		1	NaN	0	1	1	7	NaN	NaN		1	NaN	1	0	0	0	NaN	NaN
ATIC	Bifunctional purine biosynthesis protein PURH;Phosphoribosylaminoimidazolecarboxamide formyltransferase;IMP cyclohydrolase	1073	P31939;P31939-2;H7C1S2;C9JLK0;H7C084;F8WEF0;H7BZU3	PUR9_HUMAN	29;27;9;7;6;5;5	29;27;9;7;6;5;5	Bifunctional purine biosynthesis protein PURH;Phosphoribosylaminoimidazolecarboxamide formyltransferase;IMP cyclohydrolase	ATIC	7	29	>sp|P31939|PUR9_HUMAN Bifunctional purine biosynthesis protein PURH OS=Homo sapiens GN=ATIC PE=1 SV=3;>sp|P31939-2|PUR9_HUMAN Isoform 2 of Bifunctional purine biosynthesis protein PURH OS=Homo sapiens GN=ATIC	AEISNAIDQYVTGTIGEDEDLIK;AFTHTAQYDEAISDYFR;ALFEEVPELLTEAEK;ALFEEVPELLTEAEKK;ANYWWLR;APGQLALFSVSDK;DVSELTGFPEMLGGR;EALGIPAAASFK;EVSDGIIAPGYEEEALTILSK;HVSPAGAAVGIPLSEDEAK;LDFNLIR;LTEVSISSDAFFPFR;MAPGQLALFSVSDK;MSSFGDFVALSDVCDVPTAK;NGNYCVLQMDQSYKPDENEVR;NLTALGLNLVASGGTAK;RAEISNAIDQYVTGTIGEDEDLIK;SGVAYIAAPSGSAADK;SLFSNVVTK;TGLVEFAR;TLFGLHLSQK;TLHPAVHAGILAR;TLTPISAAYAR;TVASPGVTVEEAVEQIDIGGVTLLR;VCMVYDL…	yes;yes;yes;yes;yes;yes;yes;yes;yes;yes;yes;yes;yes;yes;yes;yes;yes;yes;yes;yes;yes;yes;yes;yes;yes;yes;yes;yes;yes	67.1	67.1	64.615	592	5.5108e-06	0.128953		0.874857	25.128	160	1.159	3	29	29	67.1	-0.175468	26.17		0.902623	1.066	66	27	27	63.3	0.286645	18.922		0.713058	1.5008	46	25	29	57.6	0.147828	21.688
ATL2	Atlastin-2																								0
ATL3	Atlastin-3	1593	Q6DD88;F5GWF8;F5H6I7	ATLA3_HUMAN;F5GWF8_HUMAN;F5H6I7_HUMAN	3;2;2	3;2;2	Atlastin-3	ATL3	3	3	>sp|Q6DD88|ATLA3_HUMAN Atlastin-3 OS=Homo sapiens GN=ATL3 PE=1 SV=1;>tr|F5GWF8|F5GWF8_HUMAN Atlastin-3 (Fragment) OS=Homo sapiens GN=ATL3 PE=1 SV=1;>tr|F5H6I7|F5H6I7_HUMAN Atlastin-3 OS=Homo sapiens GN=ATL3 PE=1 SV=1	ALASILLQDHIR;GADDAMESSKPGPVQVVLVQK;GGSDPETTGIQIWSEVFTVEKPGGK	yes;yes;yes	10.7	10.7	60.541	541	3.3171e-06	-0.135951		0.742447	17.12	3	1.0448	1	3	3	10.7	-0.135951	17.12		1	1.0448	3	0	0	0	NaN	NaN		1	NaN	0	0	3	0	NaN	NaN
ATP1A1	Sodium/potassium-transporting ATPase subunit alpha-1	810	P05023-3;P05023-4;P05023;P05023-2;B1AKY9;P50993;H0Y7C1;Q13733;P54707;P54707-2;Q5TC01;M0QXF2;E9PRA5;P20648	AT1A1_HUMAN	15;15;15;9;6;6;5;4;2;2;1;1;1;1	8;8;8;7;0;0;0;0;0;0;0;0;0;0	Sodium/potassium-transporting ATPase subunit alpha-1	ATP1A1	14	15	>sp|P05023-3|AT1A1_HUMAN Isoform 3 of Sodium/potassium-transporting ATPase subunit alpha-1 OS=Homo sapiens GN=ATP1A1;>sp|P05023-4|AT1A1_HUMAN Isoform 4 of Sodium/potassium-transporting ATPase subunit alpha-1 OS=Homo sapiens GN=ATP1A1;>sp|P05023|AT1A1_HUMAN	AVAGDASESALLK;AVFQANQENLPILK;DMTSEQLDDILK;EQPLDEELKDAFQNAYLELGGLGER;GVGIISEGNETVEDIAAR;IVEIPFNSTNK;LIIVEGCQR;LNIPVSQVNPR;NMVPQQALVIR;NPNTSEPQHLLVMK;QAADMILLDDNFASIVTGVEEGR;QGAIVAVTGDGVNDSPALK;SPDFTNENPLETR;TSATWLALSR;VIMVTGDHPITAK	yes;yes;yes;yes;no;yes;no;no;no;yes;no;no;yes;yes;no	21.8	11.3	109.55	992	2.2173e-05	0.875623		0.264682	22.431	28	1.9281	2	14	7	20.8	0.875623	22.742		0.280953	1.9281	26	8	5	10.4	0.967169	17.079		1	2.2505	14	0	7	0	NaN	NaN
ATP1B1	Sodium/potassium-transporting ATPase subunit beta-1	811	P05026-2;P05026;V9GYR2	AT1B1_HUMAN	8;8;4	8;8;4	Sodium/potassium-transporting ATPase subunit beta-1	ATP1B1	3	8	>sp|P05026-2|AT1B1_HUMAN Isoform 2 of Sodium/potassium-transporting ATPase subunit beta-1 OS=Homo sapiens GN=ATP1B1;>sp|P05026|AT1B1_HUMAN Sodium/potassium-transporting ATPase subunit beta-1 OS=Homo sapiens GN=ATP1B1 PE=1 SV=1;>tr|V9GYR2|V9GYR2_HUMAN Sodiu	AYGENIGYSEK;DDMIFEDCGDVPSEPK;FIWNSEK;SYEAYVLNIVR;TEISFRPNDPK;VAPPGLTQIPQIQK;VGNVEYFGLGNSPGFPLQYYPYYGK;YNPNVLPVQCTGK	yes;yes;yes;yes;yes;yes;yes;yes	35.9	35.9	34.893	301	8.59405e-06	0.347326		0.661646	14.92	39	1.2703	3	8	8	35.9	0.249506	11.518		0.824226	1.2503	16	8	8	35.9	0.459327	14.457		0.563989	1.7906	13	6	8	23.9	0.320773	15.278
ATP1B3	Sodium/potassium-transporting ATPase subunit beta-3	1241	P54709;H7C547;F8WBY4;C9JXZ1;C9JA36;P54709-2	AT1B3_HUMAN;C9JA36_HUMAN;C9JXZ1_HUMAN;F8WBY4_HUMAN;H7C547_HUMAN	4;2;2;2;2;2	4;2;2;2;2;2	Sodium/potassium-transporting ATPase subunit beta-3	ATP1B3	6	4	>sp|P54709|AT1B3_HUMAN Sodium/potassium-transporting ATPase subunit beta-3 OS=Homo sapiens GN=ATP1B3 PE=1 SV=1;>tr|H7C547|H7C547_HUMAN Sodium/potassium-transporting ATPase subunit beta-3 (Fragment) OS=Homo sapiens GN=ATP1B3 PE=1 SV=1;>tr|F8WBY4|F8WBY4_HUMA	DQIPSPGLMVFPK;LFIYNPTTGEFLGR;PVTALEYTFSR;SLNQSLAEWK	yes;yes;yes;yes	17.2	17.2	31.512	279	1.37561e-07	0.375512		0.717056	29.141	14	1.0795	2	4	4	17.2	0.268554	24.368		0.804013	1.0671	11	2	2	8.6	1.0624	3.9223		0.255208	1.602	3	1	4	5	NaN	NaN
ATP2A2	Sarcoplasmic/endoplasmic reticulum calcium ATPase 2																								0
ATP2A2;ATP2A1	Sarcoplasmic/endoplasmic reticulum calcium ATPase 2;Sarcoplasmic/endoplasmic reticulum calcium ATPase 1	951	P16615-5;P16615-2;P16615-3;P16615;H7C5W9;O14983-3;O14983-2;O14983;P16615-4	AT2A1_HUMAN;AT2A2_HUMAN;H7C5W9_HUMAN	3;3;3;3;2;2;2;2;2	3;3;3;3;2;2;2;2;2	Sarcoplasmic/endoplasmic reticulum calcium ATPase 2;Sarcoplasmic/endoplasmic reticulum calcium ATPase 1	ATP2A2;ATP2A1	9	3	>sp|P16615-5|AT2A2_HUMAN Isoform 5 of Sarcoplasmic/endoplasmic reticulum calcium ATPase 2 OS=Homo sapiens GN=ATP2A2;>sp|P16615-2|AT2A2_HUMAN Isoform 2 of Sarcoplasmic/endoplasmic reticulum calcium ATPase 2 OS=Homo sapiens GN=ATP2A2;>sp|P16615-3|AT2A2_HUMAN	IGIFGQDEDVTSK;NMLFSGTNIAAGK;VDQSILTGESVSVIK	yes;yes;yes	4.1	4.1	109.73	997	8.9399e-05	-2.17208	+	0.0129399	78.006	6	0.26888	1	3	3	4.1	-2.17208	78.006	+	0.0037576	0.26888	6	1	1	1.3	NaN	NaN		1	NaN	0	1	3	1.3	NaN	NaN
ATP2B1	Plasma membrane calcium-transporting ATPase 1	971	P20020-5;P20020-2;P20020-6;P20020-3;P20020-4;P20020;F8W1V5;P23634-5;P23634-4;P23634-3;P23634-2;P23634-7;P23634-6;P23634-8;P23634	AT2B1_HUMAN	3;3;3;3;3;3;1;1;1;1;1;1;1;1;1	3;3;3;3;3;3;1;1;1;1;1;1;1;1;1	Plasma membrane calcium-transporting ATPase 1	ATP2B1	15	3	>sp|P20020-5|AT2B1_HUMAN Isoform E of Plasma membrane calcium-transporting ATPase 1 OS=Homo sapiens GN=ATP2B1;>sp|P20020-2|AT2B1_HUMAN Isoform A of Plasma membrane calcium-transporting ATPase 1 OS=Homo sapiens GN=ATP2B1;>sp|P20020-6|AT2B1_HUMAN Isoform K o	EANHDGDFGITLAELR;IDESSLTGESDHVK;TSPNEGLSGNPADLER	yes;yes;yes	3.9	3.9	129.15	1171	0.0092588	0.793188		0.382404	10.738	3	1.3822	1	3	3	3.9	0.793188	10.738		1	1.3822	3	0	0	0	NaN	NaN		1	NaN	0	0	3	0	NaN	NaN
ATP5A1	ATP synthase subunit alpha, mitochondrial	1020	P25705;P25705-2;P25705-3;K7EK77;K7ERX7;K7EQH4;K7EJP1;K7ENJ4;K7ESA0	ATPA_HUMAN	17;16;15;8;7;5;5;4;2	17;16;15;8;7;5;5;4;2	ATP synthase subunit alpha, mitochondrial	ATP5A1	9	17	>sp|P25705|ATPA_HUMAN ATP synthase subunit alpha, mitochondrial OS=Homo sapiens GN=ATP5A1 PE=1 SV=1;>sp|P25705-2|ATPA_HUMAN Isoform 2 of ATP synthase subunit alpha, mitochondrial OS=Homo sapiens GN=ATP5A1;>sp|P25705-3|ATPA_HUMAN Isoform 3 of ATP synthase s	AVDSLVPIGR;EAYPGDVFYLHSR;EIVTNFLAGFEA;EVAAFAQFGSDLDAATQQLLSR;FENAFLSHVVSQHQALLGTIR;GMSLNLEPDNVGVVVFGNDK;HALIIYDDLSK;ILGADTSVDLEETGR;LELAQYR;LKEIVTNFLAGFEA;QGQYSPMAIEEQVAVIYAGVR;TGAIVDVPVGEELLGR;TGTAEMSSILEER;TSIAIDTIINQK;TSIAIDTIINQKR;VLSIGDGIAR;VVDALGNAIDGK	yes;yes;yes;yes;yes;yes;yes;yes;yes;yes;yes;yes;yes;yes;yes;yes;yes	39.4	39.4	59.75	553	4.6364e-06	0.648466		0.409955	40.37	110	1.5808	3	17	17	39.4	0.665029	24.712		0.343875	1.6553	49	14	14	31.6	0.55562	58.564		0.487952	2.0694	31	15	17	35.4	0.592062	36.081
ATP5B	ATP synthase subunit beta, mitochondrial;ATP synthase subunit beta	826	P06576;H0YH81;F8W079;F8W0P7;H0YI37	ATPB_HUMAN;F8W079_HUMAN;H0YH81_HUMAN	34;27;18;11;8	34;27;18;11;8	ATP synthase subunit beta, mitochondrial;ATP synthase subunit beta	ATP5B	5	34	>sp|P06576|ATPB_HUMAN ATP synthase subunit beta, mitochondrial OS=Homo sapiens GN=ATP5B PE=1 SV=3;>tr|H0YH81|H0YH81_HUMAN ATP synthase subunit beta (Fragment) OS=Homo sapiens GN=ATP5B PE=1 SV=1;>tr|F8W079|F8W079_HUMAN ATP synthase subunit beta, mitochondri	AHGGYSVFAGVGER;AIAELGIYPAVDPLDSTSR;ARVALTGLTVAEYFRDQEGQDVLLFIDNIFR;DQEGQDVLLFIDNIFR;EGNDLYHEMIESGVINLK;ETRLVLEVAQHLGESTVR;FLSQPFQVAEVFTGHMGK;FTQAGSEVSALLGR;GFQQILAGEYDHLPEQAFYMVGPIEEAVAK;GSITSVQAIYVPADDLTDPAPATTFAHLDATTVLSR;IGLFGGAGVGK;IGLFGGAGVGKTVLIMELINNVAK;ILQDYKSLQDIIAILGMDELSEEDKLTVSR;IMDPNIVGSEHYDVAR;IMNVIGEPIDER;IMNVIGEPIDERGPIKTK;IPSAVGYQPTLATDMGTMQER;IPVGPETLGR;ITTTKKGSITSVQAIYVPADDLTDP…	yes;yes;yes;yes;yes;yes;yes;yes;yes;yes;yes;yes;yes;yes;yes;yes;yes;yes;yes;yes;yes;yes;yes;yes;yes;yes;yes;yes;yes;yes;yes;yes;yes;yes	76.2	76.2	56.559	529	1.34541e-09	-0.347876		0.657816	45.436	427	0.73446	3	34	34	76.2	-0.467793	48.052		0.616229	0.65494	194	28	28	73	-0.25827	43.943		0.736693	0.79299	144	24	34	70.7	-0.0956662	35.511
ATP5C1	ATP synthase subunit gamma, mitochondrial	1110	P36542-2;P36542	ATPG_HUMAN	5;4	5;4	ATP synthase subunit gamma, mitochondrial	ATP5C1	2	5	>sp|P36542-2|ATPG_HUMAN Isoform Heart of ATP synthase subunit gamma, mitochondrial OS=Homo sapiens GN=ATP5C1;>sp|P36542|ATPG_HUMAN ATP synthase subunit gamma, mitochondrial OS=Homo sapiens GN=ATP5C1 PE=1 SV=1	HLLIGVSSDR;IYGLGSLALYEK;KPPTFGDASVIALELLNSGYEFDEGSIIFNK;QAVITKELIEIISGAAAL;THSDQFLVAFK	yes;yes;yes;yes;yes	27.6	27.6	32.881	297	0.0051595	0.729096		0.400708	18.576	5	1.2495	1	5	5	27.6	0.729096	13.885		0.38003	1.2495	3	3	3	18.2	0.991173	21.304		0.296335	2.1031	2	1	5	4	NaN	NaN
ATP5D	ATP synthase subunit delta, mitochondrial	1056	P30049;A0A087WTL3	ATPD_HUMAN	5;1	5;1	ATP synthase subunit delta, mitochondrial	ATP5D	2	5	>sp|P30049|ATPD_HUMAN ATP synthase subunit delta, mitochondrial OS=Homo sapiens GN=ATP5D PE=1 SV=2	AQAELVGTADEATR;AQAELVGTADEATRAEIQIR;IEANEALVK;PGLVVVHAEDGTTSK;YFVSSGSIAVNADSSVQLLAEEAVTLDMLDLGAAK	yes;yes;yes;yes;yes	47	47	17.49	168	0.0083788	-0.183097		0.68307	23.909	10	0.68286	2	5	5	47	-0.336938	25.919		0.578458	0.62468	6	2	2	11.9	-0.0621284	158.04		0.723135	1.0821	4	1	5	8.3	-0.197319	32.011
ATP5F1	ATP synthase F(0) complex subunit B1, mitochondrial	1013	P24539;Q5QNZ2	AT5F1_HUMAN;Q5QNZ2_HUMAN	6;5	6;5	ATP synthase F(0) complex subunit B1, mitochondrial	ATP5F1	2	6	>sp|P24539|AT5F1_HUMAN ATP synthase F(0) complex subunit B1, mitochondrial OS=Homo sapiens GN=ATP5F1 PE=1 SV=2;>tr|Q5QNZ2|Q5QNZ2_HUMAN ATP synthase F(0) complex subunit B1, mitochondrial OS=Homo sapiens GN=ATP5F1 PE=1 SV=1	EQEHMINWVEK;HYLFDVQR;LDYHISVQNMMR;QASIQHIQNAIDTEK;YGLIPEEFFQFLYPK;YGPFVADFADK	yes;yes;yes;yes;yes;yes	28.1	28.1	28.908	256	0.00110187	0.789854		0.356274	27.833	13	1.5278	3	6	6	28.1	0.762476	18.305		0.355757	1.474	5	5	5	23.4	1.12227	18.208		0.223846	1.9743	5	3	6	14.8	0.284396	36.732
ATP5H	ATP synthase subunit d, mitochondrial	728	O75947-2;O75947;F5H608	ATP5H_HUMAN;F5H608_HUMAN	7;7;4	7;7;4	ATP synthase subunit d, mitochondrial	ATP5H	3	7	>sp|O75947-2|ATP5H_HUMAN Isoform 2 of ATP synthase subunit d, mitochondrial OS=Homo sapiens GN=ATP5H;>sp|O75947|ATP5H_HUMAN ATP synthase subunit d, mitochondrial OS=Homo sapiens GN=ATP5H PE=1 SV=3;>tr|F5H608|F5H608_HUMAN ATP synthase subunit d, mitochondri	AGLVDDFEK;LAALPENPPAIDWAYYK;NLIPFDQMTIEDLNEAFPETK;SCAEWVSLSK;SWNETLTSR;TIDWVAFAEIIPQNQK;YPYWPHQPIENL	yes;yes;yes;yes;yes;yes;yes	68.6	68.6	15.773	137	0.00012063	0.769856		0.370543	33.651	16	1.6119	3	6	6	62	0.900722	35.87		0.265924	1.6119	6	6	6	59.9	0.880176	33.665		0.368829	2.0076	6	4	6	35.8	0.485736	24.553
ATP5I	ATP synthase subunit e, mitochondrial	1260	P56385	ATP5I_HUMAN	1	1	ATP synthase subunit e, mitochondrial	ATP5I	1	1	>sp|P56385|ATP5I_HUMAN ATP synthase subunit e, mitochondrial OS=Homo sapiens GN=ATP5I PE=1 SV=2	ELAEDDSILK	yes	14.5	14.5	7.9331	69	6.0127e-05	0.354678		0.799032	16.183	2	1.121	0	1	1	14.5	NaN	NaN		1	NaN	1	1	1	14.5	NaN	NaN		1	NaN	1	0	1	0	NaN	NaN
ATP5J2-PTCD1;ATP5J2	ATP synthase subunit f, mitochondrial	218	C9JJT5;C9JU26;G3V325;P56134-4;P56134-3;P56134-2;P56134	ATPK_HUMAN;C9JJT5_HUMAN;C9JU26_HUMAN;G3V325_HUMAN	2;2;2;2;2;2;2	2;2;2;2;2;2;2	ATP synthase subunit f, mitochondrial	ATP5J2-PTCD1;ATP5J2	7	2	>tr|C9JJT5|C9JJT5_HUMAN Protein ATP5J2-PTCD1 OS=Homo sapiens GN=ATP5J2-PTCD1 PE=4 SV=2;>tr|C9JU26|C9JU26_HUMAN ATP synthase subunit f, mitochondrial OS=Homo sapiens GN=ATP5J2 PE=4 SV=1;>tr|G3V325|G3V325_HUMAN Protein ATP5J2-PTCD1 OS=Homo sapiens GN=ATP5J2-	DFSPSGIFGAFQR;LGELPSWILMR	yes;yes	44.4	44.4	5.9149	54	5.13281e-06	0.525568		0.62005	18.673	6	1.1814	2	2	2	44.4	0.548042	15.369		0.664027	1.0773	3	2	2	44.4	0.507719	25.744		0.681872	1.4735	4	1	2	20.4	NaN	NaN
ATP5J2;ATP5J2-PTCD1	ATP synthase subunit f, mitochondrial																								0
ATP5L	ATP synthase subunit g, mitochondrial	399	E9PN17;O75964	ATP5L_HUMAN;E9PN17_HUMAN	3;3	3;3	ATP synthase subunit g, mitochondrial	ATP5L	2	3	>tr|E9PN17|E9PN17_HUMAN ATP synthase subunit g, mitochondrial OS=Homo sapiens GN=ATP5L PE=1 SV=1;>sp|O75964|ATP5L_HUMAN ATP synthase subunit g, mitochondrial OS=Homo sapiens GN=ATP5L PE=1 SV=3	LATFWYYAK;TPALVNAAVTYSK;VELVPPTPAEIPR	yes;yes;yes	46.1	46.1	8.4518	76	0.00058563	0.36087		0.79229	4.9858	3	1.0049	1	2	2	34.2	0.355355	0.55056		0.865893	0.93158	2	3	3	46.1	0.611739	11.394		1	1.4892	3	0	2	0	NaN	NaN
ATP5O	ATP synthase subunit O, mitochondrial	1167	P48047;H7C0C1;H7C086;H7C068	ATPO_HUMAN;H7C0C1_HUMAN	6;3;2;2	6;3;2;2	ATP synthase subunit O, mitochondrial	ATP5O	4	6	>sp|P48047|ATPO_HUMAN ATP synthase subunit O, mitochondrial OS=Homo sapiens GN=ATP5O PE=1 SV=1;>tr|H7C0C1|H7C0C1_HUMAN Uncharacterized protein (Fragment) OS=Homo sapiens PE=4 SV=2	GEVPCTVTSASPLEEATLSELK;LVRPPVQVYGIEGR;SFLSQGQVLK;TDPSILGGMIVR;VAASVLNPYVK;YATALYSAASK	yes;yes;yes;yes;yes;yes	37.6	37.6	23.277	213	7.22875e-08	0.418244		0.674369	21.186	33	1.1651	3	5	5	32.4	0.418244	18.705		0.52644	1.0719	11	6	6	37.6	0.579083	16.923		0.4703	1.4575	12	6	5	37.6	0.328377	25.874
ATP6AP1	V-type proton ATPase subunit S1																								0
ATP6AP2	Renin receptor																								0
ATP6V0D1	V-type proton ATPase subunit d 1																								0
ATP6V1A	V-type proton ATPase catalytic subunit A	1120	P38606-2;P38606;C9JA17;C9JVW8	VATA_HUMAN	6;6;2;2	6;6;2;2	V-type proton ATPase catalytic subunit A	ATP6V1A	4	6	>sp|P38606-2|VATA_HUMAN Isoform 2 of V-type proton ATPase catalytic subunit A OS=Homo sapiens GN=ATP6V1A;>sp|P38606|VATA_HUMAN V-type proton ATPase catalytic subunit A OS=Homo sapiens GN=ATP6V1A PE=1 SV=2	EILQEEEDLAEIVQLVGK;GNEMSEVLR;SDYAQLLEDMQNAFR;TALVANTSNMPVAAR;VGHSELVGEIIR;VGSHITGGDIYGIVSENSLIK	yes;yes;yes;yes;yes;yes	15.4	15.4	64.735	584	2.85872e-05	1.10601		0.177061	35.525	8	2.1498	2	5	5	12.8	1.20433	39.736		0.126609	2.0309	5	6	6	15.4	1.00763	29.329		1	2.5897	3	0	5	0	NaN	NaN
ATP6V1B2	V-type proton ATPase subunit B, brain isoform	985	P21281;H0YC04;C9J5E3;C9JNS9;C9JL73;P15313;H0YC45	H0YC04_HUMAN;VATB2_HUMAN	6;3;2;2;2;2;1	6;3;2;2;2;2;1	V-type proton ATPase subunit B, brain isoform	ATP6V1B2	7	6	>sp|P21281|VATB2_HUMAN V-type proton ATPase subunit B, brain isoform OS=Homo sapiens GN=ATP6V1B2 PE=1 SV=3;>tr|H0YC04|H0YC04_HUMAN V-type proton ATPase subunit B, brain isoform (Fragment) OS=Homo sapiens GN=ATP6V1B2 PE=1 SV=1	AVVGEEALTSDDLLYLEFLQK;AVVQVFEGTSGIDAK;GPVVLAEDFLDIMGQPINPQCR;IPIFSAAGLPHNEIAAQICR;NFIAQGPYENR;TPVSEDMLGR	yes;yes;yes;yes;yes;yes	19.4	19.4	56.5	511	0.00101661	0.724301		0.437599	5.663	6	2.1347	2	2	2	5.1	0.671656	4.3342		0.545395	1.9535	3	5	5	17.2	0.825053	6.7316		1	2.6164	3	0	2	0	NaN	NaN
ATP6V1D	V-type proton ATPase subunit D	467	G3V2S6;Q9Y5K8;H0YJH8;G3V2V6;H0YJS0;G3V559;H0YJ55	G3V2S6_HUMAN;G3V2V6_HUMAN;H0YJH8_HUMAN;VATD_HUMAN	6;6;5;3;2;2;1	6;6;5;3;2;2;1	V-type proton ATPase subunit D	ATP6V1D	7	6	>tr|G3V2S6|G3V2S6_HUMAN V-type proton ATPase subunit D OS=Homo sapiens GN=ATP6V1D PE=1 SV=1;>sp|Q9Y5K8|VATD_HUMAN V-type proton ATPase subunit D OS=Homo sapiens GN=ATP6V1D PE=1 SV=1;>tr|H0YJH8|H0YJH8_HUMAN V-type proton ATPase subunit D (Fragment) OS=Homo	AAGEVLEPANLLAEEK;AVELLVELASLQTSFVTLDEAIK;DNVAGVTLPVFEHYHEGTDSYELTGLAR;FTAGDFSTTVIQNVNK;TLAYIITELDER;VNAIEHVIIPR	yes;yes;yes;yes;yes;yes	55.2	55.2	21.921	192	0.00643295	1.07101		0.205669	31.715	6	1.6764	1	4	4	34.9	1.12658	23.348		0.218151	1.6458	4	3	3	26.6	0.724912	45.82		1	1.9379	2	0	4	0	NaN	NaN
ATP6V1E1	V-type proton ATPase subunit E 1	1111	P36543;P36543-2;C9J8H1;P36543-3;Q96A05	C9J8H1_HUMAN;VATE1_HUMAN	6;5;4;3;1	6;5;4;3;1	V-type proton ATPase subunit E 1	ATP6V1E1	5	6	>sp|P36543|VATE1_HUMAN V-type proton ATPase subunit E 1 OS=Homo sapiens GN=ATP6V1E1 PE=1 SV=1;>sp|P36543-2|VATE1_HUMAN Isoform 2 of V-type proton ATPase subunit E 1 OS=Homo sapiens GN=ATP6V1E1;>tr|C9J8H1|C9J8H1_HUMAN V-type proton ATPase subunit E 1 (Fragm	ARDDLITDLLNEAK;DDLITDLLNEAK;HMMAFIEQEANEK;IQMSNLMNQAR;LDLIAQQMMPEVR;YQVLLDGLVLQGLYQLLEPR	yes;yes;yes;yes;yes;yes	31.4	31.4	26.145	226	0.00812655	0.796432		0.351657	22.421	7	1.8047	2	5	5	31.4	1.15329	43.258		0.144889	1.7475	5	5	5	25.7	0.795933	6.1154		0.430626	1.718	3	3	5	20.8	0.926303	34.904
ATP6V1F	V-type proton ATPase subunit F	1553	Q16864;Q16864-2	VATF_HUMAN	4;4	4;4	V-type proton ATPase subunit F	ATP6V1F	2	4	>sp|Q16864|VATF_HUMAN V-type proton ATPase subunit F OS=Homo sapiens GN=ATP6V1F PE=1 SV=2;>sp|Q16864-2|VATF_HUMAN Isoform 2 of V-type proton ATPase subunit F OS=Homo sapiens GN=ATP6V1F	DDIGIILINQYIAEMVR;DTTINEIEDTFR;HPNFLVVEK;LIAVIGDEDTVTGFLLGGIGELNK	yes;yes;yes;yes	52.1	52.1	13.37	119	1.58895e-09	0.121413		0.984908	33.714	4	0.80994	1	4	4	52.1	0.121413	33.714		0.893245	0.80994	4	2	2	30.3	NaN	NaN		1	NaN	1	0	4	0	NaN	NaN
ATP6V1G1	V-type proton ATPase subunit G 1	705	O75348;F2Z307;O95670-2;O95670	VATG1_HUMAN	3;1;1;1	3;1;1;1	V-type proton ATPase subunit G 1	ATP6V1G1	4	3	>sp|O75348|VATG1_HUMAN V-type proton ATPase subunit G 1 OS=Homo sapiens GN=ATP6V1G1 PE=1 SV=3	ASQSQGIQQLLQAEK;EEAQAEIEQYR;MTILQTYFR	yes;yes;yes	29.7	29.7	13.757	118	4.3655e-16	0.947629		0.27508	13.595	5	1.8264	2	2	2	22	1.02829	14.551		0.273063	1.5146	5	3	3	29.7	1.00022	21.192		0.29088	2.4385	3	2	2	22	0.587749	1.5365
ATP6V1G1;ATP6V1G2-DDX39B;ATP6V1G2	V-type proton ATPase subunit G 1;V-type proton ATPase subunit G 2																								0
ATP8B3	Phospholipid-transporting ATPase IK																								0
ATPAF2	ATP synthase mitochondrial F1 complex assembly factor 2	1646	Q8N5M1;C9J2Q2	ATPF2_HUMAN;C9J2Q2_HUMAN	2;1	2;1	ATP synthase mitochondrial F1 complex assembly factor 2	ATPAF2	2	2	>sp|Q8N5M1|ATPF2_HUMAN ATP synthase mitochondrial F1 complex assembly factor 2 OS=Homo sapiens GN=ATPAF2 PE=1 SV=1;>tr|C9J2Q2|C9J2Q2_HUMAN ATP synthase mitochondrial F1 complex assembly factor 2 (Fragment) OS=Homo sapiens GN=ATPAF2 PE=1 SV=1	LFTVPSEALAIAVATEWDSQQDTIK;WGNIEWAHDYELQELR	yes;yes	14.2	14.2	32.772	289	0.00158224	-0.499932		0.475123	21.612	3	0.77092	0	2	2	14.2	-0.576927	30.252		0.329219	0.65641	2	2	2	14.2	-0.627872	12.54		1	0.75216	2	0	2	0	NaN	NaN
ATXN2																									0
AUH	Methylglutaconyl-CoA hydratase, mitochondrial																								0
AZGP1	Zinc-alpha-2-glycoprotein	208	C9JEV0;P25311;H7BZJ8	C9JEV0_HUMAN;ZA2G_HUMAN	5;5;1	5;5;1	Zinc-alpha-2-glycoprotein	AZGP1	3	5	>tr|C9JEV0|C9JEV0_HUMAN Zinc-alpha-2-glycoprotein OS=Homo sapiens GN=AZGP1 PE=3 SV=1;>sp|P25311|ZA2G_HUMAN Zinc-alpha-2-glycoprotein OS=Homo sapiens GN=AZGP1 PE=1 SV=2	EIPAWVPFDPAAQITK;HVEDVPAFQALGSLNDLQFFR;QKWEAEPVYVQR;WEAEPVYVQR;YSLTYIYTGLSK	yes;yes;yes;yes;yes	26.9	26.9	26.353	227	0.0039138	-1.3198		0.113507	127.28	2	0.36947	0	3	3	12.3	NaN	NaN		1	NaN	1	3	3	10.6	NaN	NaN		1	NaN	0	3	3	18.9	NaN	NaN
B2M	Beta-2-microglobulin;Beta-2-microglobulin form pI 5.3	503	H0YL18;P61769	B2MG_HUMAN	1;1	1;1	Beta-2-microglobulin;Beta-2-microglobulin form pI 5.3	B2M	2	1	>tr|H0YL18|H0YL18_HUMAN Beta-2-microglobulin OS=Homo sapiens GN=B2M PE=1 SV=1;>sp|P61769|B2MG_HUMAN Beta-2-microglobulin OS=Homo sapiens GN=B2M PE=1 SV=1	SNFLNCYVSGFHPSDIEVDLLK	yes	18	18	13.972	122	7.2779e-08	-0.769772		0.317311	11.656	3	0.44452	0	1	1	18	-0.798416	2.8072		0.214023	0.44291	2	1	1	18	NaN	NaN		1	NaN	1	0	1	0	NaN	NaN
B3GAT3	Galactosylgalactosylxylosylprotein 3-beta-glucuronosyltransferase 3																								0
BAG1	BAG family molecular chaperone regulator 1	238	C9JYK5;J3QTA2;Q99933-4;Q99933-3;Q99933-2;Q99933	BAG1_HUMAN;C9JYK5_HUMAN;J3QTA2_HUMAN	1;1;1;1;1;1	1;1;1;1;1;1	BAG family molecular chaperone regulator 1	BAG1	6	1	>tr|C9JYK5|C9JYK5_HUMAN BAG family molecular chaperone regulator 1 (Fragment) OS=Homo sapiens GN=BAG1 PE=1 SV=2;>tr|J3QTA2|J3QTA2_HUMAN BAG family molecular chaperone regulator 1 OS=Homo sapiens GN=BAG1 PE=1 SV=1;>sp|Q99933-4|BAG1_HUMAN Isoform 4 of BAG fa	IADQLEELNK	yes	6.7	6.7	16.708	150	0.0025888	NaN		1	NaN	1	NaN	0	1	1	6.7	NaN	NaN		1	NaN	1	0	0	0	NaN	NaN		1	NaN	0	0	1	0	NaN	NaN
BAG2	BAG family molecular chaperone regulator 2	750	O95816	BAG2_HUMAN	1	1	BAG family molecular chaperone regulator 2	BAG2	1	1	>sp|O95816|BAG2_HUMAN BAG family molecular chaperone regulator 2 OS=Homo sapiens GN=BAG2 PE=1 SV=1	LLESLDQLELR	yes	5.2	5.2	23.772	211	0.00050387	NaN		1	NaN	1	NaN	0	1	1	5.2	NaN	NaN		1	NaN	1	0	0	0	NaN	NaN		1	NaN	0	0	1	0	NaN	NaN
BAG3	BAG family molecular chaperone regulator 3	751	O95817	BAG3_HUMAN	1	1	BAG family molecular chaperone regulator 3	BAG3	1	1	>sp|O95817|BAG3_HUMAN BAG family molecular chaperone regulator 3 OS=Homo sapiens GN=BAG3 PE=1 SV=3	ELLALDSVDPEGR	yes	2.3	2.3	61.594	575	0.0011122	NaN		1	NaN	0	NaN	0	1	1	2.3	NaN	NaN		1	NaN	0	0	0	0	NaN	NaN		1	NaN	0	0	1	0	NaN	NaN
BAG5	BAG family molecular chaperone regulator 5																								0
BAG6	Large proline-rich protein BAG6	1154	P46379-4;P46379-5;P46379-2;P46379;P46379-3;F6TC96;F6UR09;F6U1F2;F6XTU0;F6RG75;F6WML8;F6VEM6;F6X9W3;F6U341;F6S6P2;X6REW1	BAG6_HUMAN;F6RG75_HUMAN;F6S6P2_HUMAN;F6TC96_HUMAN;F6U1F2_HUMAN;F6U341_HUMAN;F6UR09_HUMAN;F6VEM6_HUMAN;F6WML8_HUMAN;F6X9W3_HUMAN;F6XTU0_HUMAN	2;2;2;2;2;1;1;1;1;1;1;1;1;1;1;1	2;2;2;2;2;1;1;1;1;1;1;1;1;1;1;1	Large proline-rich protein BAG6	BAG6	16	2	>sp|P46379-4|BAG6_HUMAN Isoform 4 of Large proline-rich protein BAG6 OS=Homo sapiens GN=BAG6;>sp|P46379-5|BAG6_HUMAN Isoform 5 of Large proline-rich protein BAG6 OS=Homo sapiens GN=BAG6;>sp|P46379-2|BAG6_HUMAN Isoform 2 of Large proline-rich protein BAG6 O	EFKEHIAASVSIPSEK;MATHTLITGLEEYVR	yes;yes	3.4	3.4	96.798	903	0.0182207	NaN		1	NaN	0	NaN	0	2	2	3.4	NaN	NaN		1	NaN	0	0	0	0	NaN	NaN		1	NaN	0	0	2	0	NaN	NaN
BANF1	Barrier-to-autointegration factor;Barrier-to-autointegration factor, N-terminally processed	714	O75531	BAF_HUMAN	2	2	Barrier-to-autointegration factor;Barrier-to-autointegration factor, N-terminally processed	BANF1	1	2	>sp|O75531|BAF_HUMAN Barrier-to-autointegration factor OS=Homo sapiens GN=BANF1 PE=1 SV=1	AYVVLGQFLVLK;DFVAEPMGEKPVGSLAGIGEVLGK	yes;yes	40.4	40.4	10.058	89	9.25361e-09	-0.0427837		0.832818	17.297	11	0.78444	3	2	2	40.4	0.133564	13.443		0.949297	0.78444	5	2	2	40.4	-0.0427837	11.369		0.743173	0.81744	5	1	2	27	-0.336009	23.759
BARD1	BRCA1-associated RING domain protein 1																								0
BASP1	Brain acid soluble protein 1	1378	P80723	BASP1_HUMAN	2	2	Brain acid soluble protein 1	BASP1	1	2	>sp|P80723|BASP1_HUMAN Brain acid soluble protein 1 OS=Homo sapiens GN=BASP1 PE=1 SV=2	AAEAAAAPAESAAPAAGEEPSKEEGEPK;AEPPKAPEQEQAAPGPAAGGEAPK	yes;yes	22.9	22.9	22.693	227	0.00045522	-0.321351		0.546793	56.021	8	0.6597	2	2	2	22.9	-0.451267	71.998		0.409786	0.60871	3	2	2	22.9	-0.191442	58.809		0.594587	0.99805	3	1	2	10.6	-0.39914	62.071
BAX	Apoptosis regulator BAX	1423	Q07812-5;Q07812-7;Q07812-8;Q07812;Q07812-2;K4JQN1	BAX_HUMAN	3;3;3;3;3;1	3;3;3;3;3;1	Apoptosis regulator BAX	BAX	6	3	>sp|Q07812-5|BAX_HUMAN Isoform Epsilon of Apoptosis regulator BAX OS=Homo sapiens GN=BAX;>sp|Q07812-7|BAX_HUMAN Isoform Psi of Apoptosis regulator BAX OS=Homo sapiens GN=BAX;>sp|Q07812-8|BAX_HUMAN Isoform Sigma of Apoptosis regulator BAX OS=Homo sapiens GN	IGDELDSNMELQR;MGGEAPELALDPVPQDASTK;TGALLLQGFIQDR	yes;yes;yes	28	28	18.129	164	5.1696e-08	0.854235		0.337241	22.56	7	1.2633	1	3	3	28	0.854235	25.455		0.39187	1.1291	5	2	2	15.9	0.773237	19.308		1	1.4481	2	2	3	15.9	NaN	NaN
BAZ1B	Tyrosine-protein kinase BAZ1B																								0
BCAM	Basal cell adhesion molecule	51	A0A087WXM8;P50895;K7ENU8;K7ERB7	BCAM_HUMAN;K7ENU8_HUMAN	15;15;8;1	15;15;8;1	Basal cell adhesion molecule	BCAM	4	15	>tr|A0A087WXM8|A0A087WXM8_HUMAN Basal cell adhesion molecule OS=Homo sapiens GN=BCAM PE=1 SV=1;>sp|P50895|BCAM_HUMAN Basal cell adhesion molecule OS=Homo sapiens GN=BCAM PE=1 SV=2;>tr|K7ENU8|K7ENU8_HUMAN Basal cell adhesion molecule (Fragment) OS=Homo sapi	DASFHCAAHYSLPEGR;EGDEVTLICSAR;EGDTVQLLCR;GDGSPSPEYTLFR;GTLSVMEDSAQEIATCNSR;LASAEMQGSELQVTMHDTR;LEVPVEMNPEGYMTSR;LNVFAKPEATEVSPNK;LSVPPLVEVMR;LSWSQLGGSPAEPIPGR;LVLAEAQVGDER;QGWVSSSLTLK;SVILDCTPTGTHDHYMLEWFLTDR;VAYLDPLELSEGK;VEDYDAADDVQLSK	yes;yes;yes;yes;yes;yes;yes;yes;yes;yes;yes;yes;yes;yes;yes	37.9	37.9	63.693	588	2.1383e-05	-0.637401		0.42075	23.064	38	0.67277	3	15	15	37.9	-0.67955	18.072		0.315076	0.6311	25	9	9	21.4	-0.372673	23.663		0.434471	0.79509	11	4	15	8.8	-0.463589	22.38
BCAP29	B-cell receptor-associated protein 29	189	C9JP06;F8WDG1;C9JGJ9;F8WB99;C9IYK6;C9JTE9;Q9UHQ4;Q9UHQ4-2	BAP29_HUMAN;C9IYK6_HUMAN;C9JGJ9_HUMAN;C9JP06_HUMAN;C9JTE9_HUMAN;F8WB99_HUMAN;F8WDG1_HUMAN	1;1;1;1;1;1;1;1	1;1;1;1;1;1;1;1	B-cell receptor-associated protein 29	BCAP29	8	1	>tr|C9JP06|C9JP06_HUMAN B-cell receptor-associated protein 29 (Fragment) OS=Homo sapiens GN=BCAP29 PE=1 SV=1;>tr|F8WDG1|F8WDG1_HUMAN B-cell receptor-associated protein 29 OS=Homo sapiens GN=BCAP29 PE=1 SV=1;>tr|C9JGJ9|C9JGJ9_HUMAN B-cell receptor-associate	IFSFNVWGK	yes	14.1	14.1	7.5041	64	0.0010197	NaN		1	NaN	1	NaN	0	1	1	14.1	NaN	NaN		1	NaN	1	0	0	0	NaN	NaN		1	NaN	0	0	1	0	NaN	NaN
BCAP31	B-cell receptor-associated protein 31	1212	P51572;P51572-2;C9JSP1;C9JQ75;C9J0M4;C9JMD7;C9JM14;J3KP89;Q5TCS8-3;Q5TCS8-6;Q2M1P5;Q5TCS8	BAP31_HUMAN;C9J0M4_HUMAN;C9JMD7_HUMAN;C9JQ75_HUMAN;C9JSP1_HUMAN	12;12;8;8;8;7;4;1;1;1;1;1	12;12;8;8;8;7;4;1;1;1;1;1	B-cell receptor-associated protein 31	BCAP31	12	12	>sp|P51572|BAP31_HUMAN B-cell receptor-associated protein 31 OS=Homo sapiens GN=BCAP31 PE=1 SV=3;>sp|P51572-2|BAP31_HUMAN Isoform 2 of B-cell receptor-associated protein 31 OS=Homo sapiens GN=BCAP31;>tr|C9JSP1|C9JSP1_HUMAN B-cell receptor-associated protei	AENQVLAMR;KQSEGLTK;KYDDVTEK;LDVGNAEVK;LEEENR;LLEEHAK;LQAAVDGPMDK;LVTLISQQATLLASNEAFK;QAESASEAAK;RLVTLISQQATLLASNEAFK;VNLQNNPGAMEHFHMK;YMEENDQLK	yes;yes;yes;yes;yes;yes;yes;yes;yes;yes;yes;yes	45.9	45.9	27.991	246	0.0014479	-0.524874		0.506466	19.349	44	0.6543	3	12	12	45.9	-0.599921	17.269		0.501303	0.62434	23	6	6	26.4	-0.333952	15.35		0.658716	0.96005	12	3	12	17.9	-0.642369	23.056
BCAS2	Pre-mRNA-splicing factor SPF27	725	O75934	SPF27_HUMAN	3	3	Pre-mRNA-splicing factor SPF27	BCAS2	1	3	>sp|O75934|SPF27_HUMAN Pre-mRNA-splicing factor SPF27 OS=Homo sapiens GN=BCAS2 PE=1 SV=1	AGTGLVAGEVVVDALPYFDQGYEAPGVR;EAAAALVEEETR;TIVQLENEIYQIK	yes;yes;yes	23.6	23.6	26.131	225	0.00092697	NaN		1	NaN	1	NaN	0	0	0	0	NaN	NaN		1	NaN	0	3	3	23.6	NaN	NaN		1	NaN	1	0	0	0	NaN	NaN
BCAT2	Branched-chain-amino-acid aminotransferase;Branched-chain-amino-acid aminotransferase, mitochondrial	613	M0QZ10;M0QXF9;O15382;B3KSI3;M0QZP4;O15382-2;M0R2K7	B3KSI3_HUMAN;BCAT2_HUMAN;M0QXF9_HUMAN;M0QZ10_HUMAN;M0QZP4_HUMAN	12;12;12;11;9;9;5	12;12;12;11;9;9;5	Branched-chain-amino-acid aminotransferase;Branched-chain-amino-acid aminotransferase, mitochondrial	BCAT2	7	12	>tr|M0QZ10|M0QZ10_HUMAN Branched-chain-amino-acid aminotransferase OS=Homo sapiens GN=BCAT2 PE=1 SV=1;>tr|M0QXF9|M0QXF9_HUMAN Branched-chain-amino-acid aminotransferase (Fragment) OS=Homo sapiens GN=BCAT2 PE=1 SV=1;>sp|O15382|BCAT2_HUMAN Branched-chain-ami	AADLQLEMTQKPHK;AWVGGVGNYK;EVFGSGTACQVCPVHR;KPGPGEPLVFGK;LCLPSFDKLELLECIR;LELLECIR;LFRPWLNMDR;LGGNYGPTVLVQQEALK;NLHIPTMENGPELILR;PVLIGNEPSLGVSQPTR;QSLLDMAQTWGEFR;TFTDHMLMVEWNDK	yes;yes;yes;yes;yes;yes;yes;yes;yes;yes;yes;yes	38.5	38.5	45.408	405	0.00177115	-0.528178		0.371731	19.915	16	0.59307	2	11	11	36.5	-0.691453	13.207		0.307621	0.52288	8	10	10	32.6	-0.235824	18.559		0.553003	0.75274	7	2	11	4.4	-0.517771	4.0966
BCCIP	BRCA2 and CDKN1A-interacting protein	1901	Q9P287;Q9P287-4;Q9P287-3;Q9P287-2	BCCIP_HUMAN	3;2;2;2	3;2;2;2	BRCA2 and CDKN1A-interacting protein	BCCIP	4	3	>sp|Q9P287|BCCIP_HUMAN BRCA2 and CDKN1A-interacting protein OS=Homo sapiens GN=BCCIP PE=1 SV=1;>sp|Q9P287-4|BCCIP_HUMAN Isoform 4 of BRCA2 and CDKN1A-interacting protein OS=Homo sapiens GN=BCCIP;>sp|Q9P287-3|BCCIP_HUMAN Isoform 3 of BRCA2 and CDKN1A-intera	APVNTAELTDLLIQQNHIGSVIK;FLNDTTKPVGLLLSER;WSFDDVPMTPLR	yes;yes;yes	16.2	16.2	35.979	314	0.0003454	0.417272		0.731644	23.137	3	0.96835	1	3	3	16.2	0.417272	23.137		1	0.96835	3	0	0	0	NaN	NaN		1	NaN	0	0	3	0	NaN	NaN
BCKDHA	2-oxoisovalerate dehydrogenase subunit alpha, mitochondrial	430	F5H5P2;P12694;P12694-2;F5GXU9;H0YH31;M0R0C8	F5H5P2_HUMAN;ODBA_HUMAN	5;5;5;2;1;1	5;5;5;2;1;1	2-oxoisovalerate dehydrogenase subunit alpha, mitochondrial	BCKDHA	6	5	>tr|F5H5P2|F5H5P2_HUMAN Uncharacterized protein OS=Homo sapiens PE=4 SV=1;>sp|P12694|ODBA_HUMAN 2-oxoisovalerate dehydrogenase subunit alpha, mitochondrial OS=Homo sapiens GN=BCKDHA PE=1 SV=2;>sp|P12694-2|ODBA_HUMAN Isoform 2 of 2-oxoisovalerate dehydrogen	HYLLSQGWWDEEQEK;QGQIINPSEDPHLPK;SVDEVNYWDK;VDGNDVFAVYNATK;VMEAFEQAER	yes;yes;yes;yes;yes	13.4	13.4	54.202	479	0.0019182	-0.515748		0.464827	42.328	3	0.62729	0	3	3	7.3	-0.542542	2.6273		0.350172	0.61497	2	2	2	6.1	NaN	NaN		1	NaN	1	0	3	0	NaN	NaN
BCL7C	B-cell CLL/lymphoma 7 protein family member C																								0
BCLAF1	Bcl-2-associated transcription factor 1																								0
BDH1	D-beta-hydroxybutyrate dehydrogenase, mitochondrial	374	E9PCG9;Q02338	BDH_HUMAN;E9PCG9_HUMAN	1;1	1;1	D-beta-hydroxybutyrate dehydrogenase, mitochondrial	BDH1	2	1	>tr|E9PCG9|E9PCG9_HUMAN D-beta-hydroxybutyrate dehydrogenase, mitochondrial OS=Homo sapiens GN=BDH1 PE=3 SV=1;>sp|Q02338|BDH_HUMAN D-beta-hydroxybutyrate dehydrogenase, mitochondrial OS=Homo sapiens GN=BDH1 PE=1 SV=3	VSVVEPGNFIAATSLYSPESIQAIAK	yes	10.2	10.2	29.012	256	8.4147e-06	NaN		1	NaN	1	NaN	0	0	0	0	NaN	NaN		1	NaN	0	1	1	10.2	NaN	NaN		1	NaN	1	0	0	0	NaN	NaN
BID	BH3-interacting domain death agonist;BH3-interacting domain death agonist p15;BH3-interacting domain death agonist p13;BH3-interacting domain death agonist p11	1257	P55957;P55957-2;P55957-4	BID_HUMAN	3;3;2	3;3;2	BH3-interacting domain death agonist;BH3-interacting domain death agonist p15;BH3-interacting domain death agonist p13;BH3-interacting domain death agonist p11	BID	3	3	>sp|P55957|BID_HUMAN BH3-interacting domain death agonist OS=Homo sapiens GN=BID PE=1 SV=1;>sp|P55957-2|BID_HUMAN Isoform 2 of BH3-interacting domain death agonist OS=Homo sapiens GN=BID;>sp|P55957-4|BID_HUMAN Isoform 4 of BH3-interacting domain death agon	DLATALEQLLQAYPR;DVFHTTVNFINQNLR;IEADSESQEDIIR	yes;yes;yes	22.1	22.1	21.994	195	5.39e-08	0.618239		0.530943	55.676	3	1.1354	0	3	3	22.1	0.0257376	58.076		0.802984	0.75301	2	1	1	6.7	NaN	NaN		1	NaN	1	0	3	0	NaN	NaN
BLMH	Bleomycin hydrolase	1481	Q13867;J3KSD8;K7ES02;K7ESE8;J3KS79;K7ENH5	BLMH_HUMAN;J3KSD8_HUMAN;K7ES02_HUMAN;K7ESE8_HUMAN	6;5;5;4;1;1	6;5;5;4;1;1	Bleomycin hydrolase	BLMH	6	6	>sp|Q13867|BLMH_HUMAN Bleomycin hydrolase OS=Homo sapiens GN=BLMH PE=1 SV=1;>tr|J3KSD8|J3KSD8_HUMAN Bleomycin hydrolase (Fragment) OS=Homo sapiens GN=BLMH PE=1 SV=3;>tr|K7ES02|K7ES02_HUMAN Bleomycin hydrolase (Fragment) OS=Homo sapiens GN=BLMH PE=1 SV=1;>t	IGPITPLEFYR;LGLSDMNLYDHELVFGVSLK;LNSDPQFVLAQNVGTTHDLLDICLK;LVQFLLMNPANDGGQWDMLVNIVEK;LYTVEYLSNMVGGR;TLYNNQPIDFLK	yes;yes;yes;yes;yes;yes	23.5	23.5	52.562	455	0.00153005	-1.27376		0.0522533	114.86	6	0.2941	1	4	4	16	-1.21796	65.559		0.0804427	0.34279	2	1	1	2.4	NaN	NaN		1	NaN	1	4	4	12.5	-2.70078	143.38	+
BLVRA	Biliverdin reductase A	1230	P53004	BIEA_HUMAN	1	1	Biliverdin reductase A	BLVRA	1	1	>sp|P53004|BIEA_HUMAN Biliverdin reductase A OS=Homo sapiens GN=BLVRA PE=1 SV=2	SGSLENVPNVGVNK	yes	4.7	4.7	33.428	296	0.00029268	0.512075		0.63355	3.9089	3	1.1963	0	1	1	4.7	0.476952	3.4407		0.736559	1.1428	2	1	1	4.7	NaN	NaN		1	NaN	1	0	1	0	NaN	NaN
BLVRB	Flavin reductase (NADPH)	1053	P30043;M0R192;M0QZL1	BLVRB_HUMAN;M0QZL1_HUMAN;M0R192_HUMAN	6;4;3	6;4;3	Flavin reductase (NADPH)	BLVRB	3	6	>sp|P30043|BLVRB_HUMAN Flavin reductase (NADPH) OS=Homo sapiens GN=BLVRB PE=1 SV=3;>tr|M0R192|M0R192_HUMAN Flavin reductase (NADPH) OS=Homo sapiens GN=BLVRB PE=1 SV=1;>tr|M0QZL1|M0QZL1_HUMAN Flavin reductase (NADPH) OS=Homo sapiens GN=BLVRB PE=1 SV=1	CLTTDEYDGHSTYPSHQYQ;NDLSPTTVMSEGAR;PAHVVVGDVLQAADVDK;TVAGQDAVIVLLGTR;VVACTSAFLLWDPTK;YVAVMPPHIGDQPLTGAYTVTLDGR	yes;yes;yes;yes;yes;yes	51	51	22.119	206	2.49505e-06	1.59526	+	0.041488	34.006	22	2.4615	3	4	4	34.5	1.58034	18.864	+	0.0350527	2.4233	8	6	6	51	1.92509	17.069	+	0.0186505	3.5476	8	5	4	43.7	0.870029	38.099
BOLA2	BolA-like protein 2	1827	Q9H3K6;Q9H3K6-2;H3BV85;H3BTW0;H3BVE0	BOLA2_HUMAN	4;2;1;1;1	4;2;1;1;1	BolA-like protein 2	BOLA2	5	4	>sp|Q9H3K6|BOLA2_HUMAN BolA-like protein 2 OS=Homo sapiens GN=BOLA2 PE=1 SV=1;>sp|Q9H3K6-2|BOLA2_HUMAN Isoform 2 of BolA-like protein 2 OS=Homo sapiens GN=BOLA2	DLEAEHVEVEDTTLNR;LVNACLAEELPHIHAFEQK;MELSAEYLR;TLTPDQWAR	yes;yes;yes;yes	61.6	61.6	10.116	86	0.00159932	1.00547		0.224766	12.883	11	1.6068	3	4	4	61.6	1.19887	12.76		0.128474	1.5437	4	3	3	51.2	0.997328	12.999		0.292614	1.9621	4	3	4	51.2	0.90134	8.4964
BPIFA1	BPI fold-containing family A member 1	1852	Q9NP55-2;Q9NP55	BPIA1_HUMAN	4;4	4;4	BPI fold-containing family A member 1	BPIFA1	2	4	>sp|Q9NP55-2|BPIA1_HUMAN Isoform 2 of BPI fold-containing family A member 1 OS=Homo sapiens GN=BPIFA1;>sp|Q9NP55|BPIA1_HUMAN BPI fold-containing family A member 1 OS=Homo sapiens GN=BPIFA1 PE=1 SV=1	LDITAEILAVR;LQVNTPLVGASLLR;VTDPQLLELGLVQSPDGHR;VTSVIPGLNNIIDIK	yes;yes;yes;yes	24.4	24.4	25.257	242	0.00774599	NaN		1	NaN	0	NaN	0	4	4	24.4	NaN	NaN		1	NaN	0	0	0	0	NaN	NaN		1	NaN	0	0	4	0	NaN	NaN
BPNT1	3(2),5-bisphosphate nucleotidase 1	754	O95861;O95861-2;A6NF51;O95861-3;O95861-4;F8VRY7;F8VVW8;F8VZG4;F8W1J0	A6NF51_HUMAN;BPNT1_HUMAN	6;6;5;5;5;2;2;2;2	6;6;5;5;5;2;2;2;2	3(2),5-bisphosphate nucleotidase 1	BPNT1	9	6	>sp|O95861|BPNT1_HUMAN 3(2),5-bisphosphate nucleotidase 1 OS=Homo sapiens GN=BPNT1 PE=1 SV=1;>sp|O95861-2|BPNT1_HUMAN Isoform 2 of 3(2),5-bisphosphate nucleotidase 1 OS=Homo sapiens GN=BPNT1;>tr|A6NF51|A6NF51_HUMAN 3(2),5-bisphosphate nucleotidase	AIAGVINQPYYNYEAGPDAVLGR;IIQLIEGK;LTIIGEEDLPSEEVDQELIEDSQWEEILK;LVTDCVAAMNPDAVLR;VIAEGDLGIVEK;WDTCAPEVILHAVGGK	yes;yes;yes;yes;yes;yes	33.8	33.8	33.392	308	2.28117e-06	0.469365		0.624655	38.26	4	1.0842	1	5	5	31.2	0.469365	38.26		1	1.0842	4	1	1	2.6	NaN	NaN		1	NaN	0	0	5	0	NaN	NaN
BRI3BP	BRI3-binding protein	1681	Q8WY22	BRI3B_HUMAN	1	1	BRI3-binding protein	BRI3BP	1	1	>sp|Q8WY22|BRI3B_HUMAN BRI3-binding protein OS=Homo sapiens GN=BRI3BP PE=1 SV=1	TVNTFSQSVSSLFGEDNVR	yes	7.6	7.6	27.835	251	1.0187e-05	0.467801		0.626152	14.612	7	1.1041	1	1	1	7.6	0.343465	5.1163		0.878796	0.93845	2	1	1	7.6	0.558855	12.835		0.633352	1.5496	3	1	1	7.6	0.604641	20.714
BRIX1	Ribosome biogenesis protein BRX1 homolog																								0
BSG	Basigin	30	A0A087WUV8;P35613-3;P35613-4;P35613-2;P35613;A0A087X2B5;R4GN83;R4GMX5;I3L192	BASI_HUMAN	6;6;6;6;6;4;2;2;2	6;6;6;6;6;4;2;2;2	Basigin	BSG	9	6	>tr|A0A087WUV8|A0A087WUV8_HUMAN Basigin OS=Homo sapiens GN=BSG PE=1 SV=1;>sp|P35613-3|BASI_HUMAN Isoform 3 of Basigin OS=Homo sapiens GN=BSG;>sp|P35613-4|BASI_HUMAN Isoform 4 of Basigin OS=Homo sapiens GN=BSG;>sp|P35613-2|BASI_HUMAN Isoform 2 of Basigin OS	GSDQAIITLR;KPEDVLDDDDAGSAPLK;RKPEDVLDDDDAGSAPLK;SELHIENLNMEADPGQYR;SESVPPVTDWAWYK;SSEHINEGETAMLVCK	yes;yes;yes;yes;yes;yes	40.2	40.2	20.542	189	3.98275e-06	-0.294756		0.706561	44.461	56	0.94017	3	6	6	40.2	-0.416077	47.41		0.66416	0.7716	27	6	6	40.2	-0.11915	44.549		0.886766	1.2366	18	4	6	31.2	-0.138394	32.03
BSPRY	B box and SPRY domain-containing protein																								0
BTF3	Transcription factor BTF3	974	P20290-2;P20290;H0Y9Y1;D6RDG3	BTF3_HUMAN	3;3;1;1	3;3;1;1	Transcription factor BTF3	BTF3	4	3	>sp|P20290-2|BTF3_HUMAN Isoform 2 of Transcription factor BTF3 OS=Homo sapiens GN=BTF3;>sp|P20290|BTF3_HUMAN Transcription factor BTF3 OS=Homo sapiens GN=BTF3 PE=1 SV=1	APLATGEDDDDEVPDLVENFDEASK;LGVNNISGIEEVNMFTNQGTVIHFNNPK;QLTEMLPSILNQLGADSLTSLR	yes;yes;yes	46.3	46.3	17.699	162	1.9688e-11	0.0585242		0.945216	10.73	7	0.7876	1	3	3	46.3	0.0966667	5.3652		0.869717	0.76704	4	1	1	15.4	0.126709	22.615		0.924757	1.0359	2	2	3	32.7	-0.0871662	5.4949
BTF3L4	Transcription factor BTF3 homolog 4	1739	Q96K17;E9PL10;Q96K17-2	BT3L4_HUMAN;E9PL10_HUMAN	4;3;3	4;3;3	Transcription factor BTF3 homolog 4	BTF3L4	3	4	>sp|Q96K17|BT3L4_HUMAN Transcription factor BTF3 homolog 4 OS=Homo sapiens GN=BTF3L4 PE=1 SV=1;>tr|E9PL10|E9PL10_HUMAN Transcription factor BTF3 homolog 4 OS=Homo sapiens GN=BTF3L4 PE=1 SV=1;>sp|Q96K17-2|BT3L4_HUMAN Isoform 2 of Transcription factor BTF3 h	APKPEDIDEEDDDVPDLVENFDEASK;DDGTVIHFNNPK;LAVNNIAGIEEVNMIK;PITEMLPGILSQLGADSLTSLR	yes;yes;yes;yes	48.1	48.1	17.27	158	2.18202e-06	0.575119		0.527245	36.975	4	1.0017	1	4	4	48.1	0.575119	36.975		0.637165	1.0017	4	1	1	16.5	NaN	NaN		1	NaN	1	1	4	16.5	NaN	NaN
BUB3	Mitotic checkpoint protein BUB3	586	J3QT28;O43684-2;O43684;J3QSX4	BUB3_HUMAN;J3QT28_HUMAN	7;7;7;3	7;7;7;3	Mitotic checkpoint protein BUB3	BUB3	4	7	>tr|J3QT28|J3QT28_HUMAN Mitotic checkpoint protein BUB3 (Fragment) OS=Homo sapiens GN=BUB3 PE=1 SV=1;>sp|O43684-2|BUB3_HUMAN Isoform 2 of Mitotic checkpoint protein BUB3 OS=Homo sapiens GN=BUB3;>sp|O43684|BUB3_HUMAN Mitotic checkpoint protein BUB3 OS=Homo	LNQPPEDGISSVK;LYDVPANSMR;MHDLNTDQENLVGTHDAPIR;QGYVLSSIEGR;VAVEYLDPSPEVQK;VLVWDLR;VYTLSVSGDR	yes;yes;yes;yes;yes;yes;yes	30.6	30.6	31.703	278	0.00066012	0.223793		0.875001	9.8842	10	0.97269	1	7	7	30.6	0.253263	10.688		0.977489	1.039	8	1	1	7.2	NaN	NaN		1	NaN	1	1	7	5	NaN	NaN
BUD31	Protein BUD31 homolog	1135	P41223;P41223-2;C9JCD9;F8WCN7;C9JNV2	BUD31_HUMAN;C9JCD9_HUMAN;C9JNV2_HUMAN;F8WCN7_HUMAN	4;4;3;2;2	4;4;3;2;2	Protein BUD31 homolog	BUD31	5	4	>sp|P41223|BUD31_HUMAN Protein BUD31 homolog OS=Homo sapiens GN=BUD31 PE=1 SV=2;>sp|P41223-2|BUD31_HUMAN Isoform 2 of Protein BUD31 homolog OS=Homo sapiens GN=BUD31;>tr|C9JCD9|C9JCD9_HUMAN Protein BUD31 homolog OS=Homo sapiens GN=BUD31 PE=1 SV=1;>tr|F8WCN7	APPDGWELIEPTLDELDQK;DTNFGTNCICR;ELYEYCIK;KAPPDGWELIEPTLDELDQK	yes;yes;yes;yes	27.1	27.1	17	144	0.033724	-0.134683		0.743462	31.065	4	0.75559	1	1	1	13.9	NaN	NaN		1	NaN	1	0	0	0	NaN	NaN		1	NaN	0	3	1	26.4	-0.139109	38.013
BZW1	Basic leucine zipper and W2 domain-containing protein 1	1611	Q7L1Q6-2;Q7L1Q6;Q7L1Q6-4;Q7L1Q6-3	BZW1_HUMAN	1;1;1;1	1;1;1;1	Basic leucine zipper and W2 domain-containing protein 1	BZW1	4	1	>sp|Q7L1Q6-2|BZW1_HUMAN Isoform 2 of Basic leucine zipper and W2 domain-containing protein 1 OS=Homo sapiens GN=BZW1;>sp|Q7L1Q6|BZW1_HUMAN Basic leucine zipper and W2 domain-containing protein 1 OS=Homo sapiens GN=BZW1 PE=1 SV=1;>sp|Q7L1Q6-4|BZW1_HUMAN Iso	AEVLSEEPILK	yes	3.1	3.1	40.538	353	6.1671e-05	NaN		1	NaN	1	NaN	0	1	1	3.1	NaN	NaN		1	NaN	1	0	0	0	NaN	NaN		1	NaN	0	0	1	0	NaN	NaN
C12orf10	UPF0160 protein MYG1, mitochondrial	1843	Q9HB07;F8VR84;F8VQQ3;H3BPH3	F8VQQ3_HUMAN;F8VR84_HUMAN;MYG1_HUMAN	7;6;6;1	7;6;6;1	UPF0160 protein MYG1, mitochondrial	C12orf10	4	7	>sp|Q9HB07|MYG1_HUMAN UPF0160 protein MYG1, mitochondrial OS=Homo sapiens GN=C12orf10 PE=1 SV=2;>tr|F8VR84|F8VR84_HUMAN UPF0160 protein MYG1, mitochondrial OS=Homo sapiens GN=C12orf10 PE=1 SV=1;>tr|F8VQQ3|F8VQQ3_HUMAN UPF0160 protein MYG1, mitochondrial OS	ALVEEALAQR;AMDLVQEEFLQR;FQVDPSGEIVELAK;LDFYQHSWLPAR;LLAQLLGTSEEDSMVGTLYDK;LNPTWNHPDQDTEAGFK;LPLPEPWR	yes;yes;yes;yes;yes;yes;yes	25	25	42.449	376	0.00042551	0.35061		0.742356	25.877	17	1.0914	2	6	6	19.4	0.185486	22.244		0.892943	0.95788	11	7	7	25	0.843984	18.157		0.394672	1.4191	5	3	6	8.5	NaN	NaN
C14orf1	Probable ergosterol biosynthetic protein 28	1931	Q9UKR5	ERG28_HUMAN	2	2	Probable ergosterol biosynthetic protein 28	C14orf1	1	2	>sp|Q9UKR5|ERG28_HUMAN Probable ergosterol biosynthetic protein 28 OS=Homo sapiens GN=C14orf1 PE=1 SV=1	MSRFLNVLR;YLEVEPVSR	yes;yes	12.9	12.9	15.864	140	0.0365634	0.457016		0.68987	17.912	2	1.3697	0	2	2	12.9	NaN	NaN		1	NaN	1	1	1	6.4	NaN	NaN		1	NaN	1	0	2	0	NaN	NaN
C14orf166	UPF0568 protein C14orf166	1949	Q9Y224;G3V4C6;H0YJB9;G3V4E7	CN166_HUMAN;G3V4C6_HUMAN;H0YJB9_HUMAN	8;5;4;1	8;5;4;1	UPF0568 protein C14orf166	C14orf166	4	8	>sp|Q9Y224|CN166_HUMAN UPF0568 protein C14orf166 OS=Homo sapiens GN=C14orf166 PE=1 SV=1;>tr|G3V4C6|G3V4C6_HUMAN UPF0568 protein C14orf166 OS=Homo sapiens GN=C14orf166 PE=1 SV=1;>tr|H0YJB9|H0YJB9_HUMAN UPF0568 protein C14orf166 (Fragment) OS=Homo sapiens GN	AGVMALANLLQIQR;EGLPVALDK;HDDYLVMLK;HILGFDTGDAVLNEAAQILR;INEAIVAVQAIIADPK;NAEPLINLDVNNPDFK;NFIVWLEDQK;QEAIDWLLGLAVR	yes;yes;yes;yes;yes;yes;yes;yes	43.9	43.9	28.068	244	9.2635e-09	0.892741		0.255391	19.071	21	1.8993	3	8	8	43.9	1.03808	15.098		0.193494	1.8311	12	7	7	38.1	0.808591	23.461		0.317311	2.0969	6	5	8	27.9	0.626579	9.3624
C16orf58	UPF0420 protein C16orf58																								0
C19orf10	UPF0556 protein C19orf10	616	M0QYN0;Q969H8;M0QXF7	CS010_HUMAN;M0QXF7_HUMAN;M0QYN0_HUMAN	4;4;3	4;4;3	UPF0556 protein C19orf10	C19orf10	3	4	>tr|M0QYN0|M0QYN0_HUMAN UPF0556 protein C19orf10 OS=Homo sapiens GN=C19orf10 PE=1 SV=1;>sp|Q969H8|CS010_HUMAN UPF0556 protein C19orf10 OS=Homo sapiens GN=C19orf10 PE=1 SV=1;>tr|M0QXF7|M0QXF7_HUMAN UPF0556 protein C19orf10 (Fragment) OS=Homo sapiens GN=C19o	ESDVPLKTEEFEVTK;GAEIEYAMAYSK;PGGVVHSFSHNVGPGDK;SYLYFTQFK	yes;yes;yes;yes	28	28	20.387	189	0.000346385	0.308943		0.785306	60.561	14	1.1212	3	4	4	28	0.179256	18.54		0.899682	0.97526	7	2	2	12.7	0.418892	29.34		0.769257	1.6348	4	3	4	19	0.338795	124.15
C1orf123	UPF0587 protein C1orf123	1881	Q9NWV4;B1ARP7	B1ARP7_HUMAN;CA123_HUMAN	2;1	2;1	UPF0587 protein C1orf123	C1orf123	2	2	>sp|Q9NWV4|CA123_HUMAN UPF0587 protein C1orf123 OS=Homo sapiens GN=C1orf123 PE=1 SV=1;>tr|B1ARP7|B1ARP7_HUMAN UPF0587 protein C1orf123 OS=Homo sapiens GN=C1orf123 PE=1 SV=1	AQESVGIYEVTHQFVK;ATLENITNLRPVGEDFR	yes;yes	20.6	20.6	18.048	160	0.00032423	0.769433		0.370849	14.258	6	1.7865	1	2	2	20.6	0.867185	15.475		0.382079	1.6384	4	2	2	20.6	0.678252	10.9		0.52628	1.9555	2	1	2	10.6	NaN	NaN
C1QBP	Complement component 1 Q subcomponent-binding protein, mitochondrial	1420	Q07021;I3L3Q7;I3L3B0	C1QBP_HUMAN;I3L3B0_HUMAN;I3L3Q7_HUMAN	9;7;7	9;7;7	Complement component 1 Q subcomponent-binding protein, mitochondrial	C1QBP	3	9	>sp|Q07021|C1QBP_HUMAN Complement component 1 Q subcomponent-binding protein, mitochondrial OS=Homo sapiens GN=C1QBP PE=1 SV=1;>tr|I3L3Q7|I3L3Q7_HUMAN Complement component 1 Q subcomponent-binding protein, mitochondrial (Fragment) OS=Homo sapiens GN=C1QBP	AFVDFLSDEIK;AFVDFLSDEIKEER;ALVLDCHYPEDEVGQEDEAESDIFSIR;DTNYTLNTDSLDWALYDHLMDFLADR;EVSFQSTGESEWK;GVDNTFADELVELSTALEHQEYITFLEDLK;ITVTFNINNSIPPTFDGEEEPSQGQK;MSGGWELELNGTEAK;VEEQEPELTSTPNFVVEVIK	yes;yes;yes;yes;yes;yes;yes;yes;yes	60.6	60.6	31.362	282	5.9194e-18	-0.535604		0.497915	21.435	96	0.58569	3	9	9	60.6	-0.56224	19.224		0.532887	0.52082	38	9	9	60.6	-0.489646	19.728		0.510141	0.76812	31	8	9	51.4	-0.527991	26.412
C21orf33	ES1 protein homolog, mitochondrial	87	A0A096LPI6;P30042;A0A096LNH5;H7C1F6;H7C2G3;P30042-2;A0A096LP73;F2Z2Q0;H7BYH1;A0A096LNJ1;A0A096LP12	ES1_HUMAN;H7C1F6_HUMAN;H7C2G3_HUMAN	7;7;6;6;5;5;3;3;3;2;2	7;7;6;6;5;5;3;3;3;2;2	ES1 protein homolog, mitochondrial	C21orf33	11	7	>tr|A0A096LPI6|A0A096LPI6_HUMAN Uncharacterized protein OS=Homo sapiens PE=4 SV=1;>sp|P30042|ES1_HUMAN ES1 protein homolog, mitochondrial OS=Homo sapiens GN=C21orf33 PE=1 SV=3;>tr|A0A096LNH5|A0A096LNH5_HUMAN Protein LOC102724023 OS=Homo sapiens GN=LOC10272	EVVEAHVDQK;GGAEVQIFAPDVPQMHVIDHTK;ITDLANLSAANHDAAIFPGGFGAAK;NLSTFAVDGK;PIGLCCIAPVLAAK;VVTTPAFMCETALHYIHDGIGAMVR;WPYAGTAEAIK	yes;yes;yes;yes;yes;yes;yes	49.2	49.2	25.64	238	9.7377e-06	-1.51391		0.0572205	32.01	32	0.33637	3	5	5	32.8	-1.51635	48.782		0.062867	0.30646	12	6	6	45	-1.43409	13.929	+	0.0483211	0.41603	10	4	5	28.6	-1.54629	17.297	+
C2orf47	Uncharacterized protein C2orf47, mitochondrial	540	H7C0V0;Q8WWC4	CB047_HUMAN;H7C0V0_HUMAN	1;1	1;1	Uncharacterized protein C2orf47, mitochondrial	C2orf47	2	1	>tr|H7C0V0|H7C0V0_HUMAN Uncharacterized protein C2orf47, mitochondrial (Fragment) OS=Homo sapiens GN=C2orf47 PE=1 SV=1;>sp|Q8WWC4|CB047_HUMAN Uncharacterized protein C2orf47, mitochondrial OS=Homo sapiens GN=C2orf47 PE=1 SV=1	FDLLEELVAK	yes	4.4	4.4	25.006	225	0.0015281	NaN		1	NaN	1	NaN	0	1	1	4.4	NaN	NaN		1	NaN	1	0	0	0	NaN	NaN		1	NaN	0	0	1	0	NaN	NaN
C2orf68	UPF0561 protein C2orf68	1555	Q2NKX9	CB068_HUMAN	1	1	UPF0561 protein C2orf68	C2orf68	1	1	>sp|Q2NKX9|CB068_HUMAN UPF0561 protein C2orf68 OS=Homo sapiens GN=C2orf68 PE=2 SV=1	VSAHTPLDPPMR	yes	7.2	7.2	18.751	166	0.0026042	0.374622		0.77737	33.116	5	1.3326	0	1	1	7.2	0.0545011	31.373		0.965971	1.0255	2	1	1	7.2	0.536749	41.117		0.654149	1.6388	2	1	1	7.2	NaN	NaN
C3	Complement C3;Complement C3 beta chain;C3-beta-c;Complement C3 alpha chain;C3a anaphylatoxin;Acylation stimulating protein;Complement C3b alpha chain;Complement C3c alpha chain fragment 1;Complement C3dg fragment;Complement C3g fragment;Complement C3d fragment;Complement C3f fragment;Complement C3c alpha chain fragment 2	776	P01024	CO3_HUMAN	3	3	Complement C3;Complement C3 beta chain;C3-beta-c;Complement C3 alpha chain;C3a anaphylatoxin;Acylation stimulating protein;Complement C3b alpha chain;Complement C3c alpha chain fragment 1;Complement C3dg fragment;Complement C3g fragment;Complement C3d fragment;Complement C3f fragment;Complement C3c alpha chain fragment 2	C3	1	3	>sp|P01024|CO3_HUMAN Complement C3 OS=Homo sapiens GN=C3 PE=1 SV=2	IPIEDGSGEVVLSR;SNLDEDIIAEENIVSR;TKKQELSEAEQATR	yes;yes;yes	2.6	2.6	187.15	1663	0.031804	NaN		1	NaN	1	NaN	0	2	2	1.8	NaN	NaN		1	NaN	1	1	1	0.8	NaN	NaN		1	NaN	0	0	2	0	NaN	NaN
C4orf32	Uncharacterized protein C4orf32																								0
C6orf203	Uncharacterized protein C6orf203	1899	Q9P0P8	CF203_HUMAN	1	1	Uncharacterized protein C6orf203	C6orf203	1	1	>sp|Q9P0P8|CF203_HUMAN Uncharacterized protein C6orf203 OS=Homo sapiens GN=C6orf203 PE=1 SV=1	VGDTLDLLIGEDK	yes	5.4	5.4	27.941	240	9.2081e-08	NaN		1	NaN	1	NaN	0	1	1	5.4	NaN	NaN		1	NaN	1	1	1	5.4	NaN	NaN		1	NaN	0	0	1	0	NaN	NaN
C6orf211	UPF0364 protein C6orf211	420	F5GZY1;Q9H993	CF211_HUMAN;F5GZY1_HUMAN	3;3	3;3	UPF0364 protein C6orf211	C6orf211	2	3	>tr|F5GZY1|F5GZY1_HUMAN UPF0364 protein C6orf211 OS=Homo sapiens GN=C6orf211 PE=1 SV=1;>sp|Q9H993|CF211_HUMAN UPF0364 protein C6orf211 OS=Homo sapiens GN=C6orf211 PE=1 SV=1	IHEAIIQSPPIDYFDVFK;TIEDLDENQLKDEFFK;YGIFQYDGPL	yes;yes;yes	13.7	13.7	37.353	322	0.00041145	0.76086		0.407756	16.226	2	1.7769	0	3	3	13.7	0.76086	16.226		1	1.7769	2	0	0	0	NaN	NaN		1	NaN	0	0	3	0	NaN	NaN
C7orf50	Uncharacterized protein C7orf50	229	C9JQV0;Q9BRJ6;H7C0T1;H7C2R9	C9JQV0_HUMAN;CG050_HUMAN	5;5;2;2	5;5;2;2	Uncharacterized protein C7orf50	C7orf50	4	5	>tr|C9JQV0|C9JQV0_HUMAN Uncharacterized protein C7orf50 (Fragment) OS=Homo sapiens GN=C7orf50 PE=1 SV=1;>sp|Q9BRJ6|CG050_HUMAN Uncharacterized protein C7orf50 OS=Homo sapiens GN=C7orf50 PE=1 SV=1	ASAEGPLLGPEAAPSGEGAGSK;ELDEEGSDPPLPGR;GEAVLRPGLDAEPELSPEEQR;KASAEGPLLGPEAAPSGEGAGSK;SGAELALDYLCR	yes;yes;yes;yes;yes	36.5	36.5	21.883	192	3.5265e-08	-0.590528		0.326662	32.044	19	0.57882	3	5	5	36.5	-0.702257	36.242		0.300957	0.55531	8	4	4	35.9	-0.275839	17.074		0.516775	0.70754	7	4	5	35.9	-1.01005	18.557
C7orf55	UPF0562 protein C7orf55	1729	Q96HJ9;Q96HJ9-2	CG055_HUMAN	1;1	1;1	UPF0562 protein C7orf55	C7orf55	2	1	>sp|Q96HJ9|CG055_HUMAN UPF0562 protein C7orf55 OS=Homo sapiens GN=C7orf55 PE=1 SV=2;>sp|Q96HJ9-2|CG055_HUMAN Isoform 2 of UPF0562 protein C7orf55 OS=Homo sapiens GN=C7orf55	AALGSPSHTFR	yes	9.7	9.7	12.749	113	3.4428e-10	-0.429576		0.522405	13.248	5	0.58087	1	1	1	9.7	-0.429576	14.822		0.424794	0.58087	3	1	1	9.7	NaN	NaN		1	NaN	1	1	1	9.7	NaN	NaN
C8orf82	UPF0598 protein C8orf82	1598	Q6P1X6;J3KNI2;H0YF29;Q6P1X6-2	CH082_HUMAN;H0YF29_HUMAN;J3KNI2_HUMAN	2;1;1;1	2;1;1;1	UPF0598 protein C8orf82	C8orf82	4	2	>sp|Q6P1X6|CH082_HUMAN UPF0598 protein C8orf82 OS=Homo sapiens GN=C8orf82 PE=1 SV=2;>tr|J3KNI2|J3KNI2_HUMAN UPF0598 protein C8orf82 OS=Homo sapiens GN=C8orf82 PE=4 SV=1;>tr|H0YF29|H0YF29_HUMAN UPF0598 protein C8orf82 (Fragment) OS=Homo sapiens GN=C8orf82 P	EYFYYVDHQGQLFLDDSK;LALTMDLAPLLLAAR	yes;yes	15.3	15.3	23.889	216	0.00119767	0.918234		0.29374	24.348	2	1.4651	0	1	1	8.3	NaN	NaN		1	NaN	1	1	1	6.9	NaN	NaN		1	NaN	1	0	1	0	NaN	NaN
C9	Complement component C9;Complement component C9a;Complement component C9b	790	P02748	CO9_HUMAN	2	2	Complement component C9;Complement component C9a;Complement component C9b	C9	1	2	>sp|P02748|CO9_HUMAN Complement component C9 OS=Homo sapiens GN=C9 PE=1 SV=2	GTVIDVTDFVNWASSINDAPVLISQK;LSPIYNLVPVK	yes;yes	6.6	6.6	63.173	559	0.0117868	NaN		1	NaN	0	NaN	0	2	2	6.6	NaN	NaN		1	NaN	0	0	0	0	NaN	NaN		1	NaN	0	0	2	0	NaN	NaN
C9orf114	Uncharacterized protein C9orf114	1584	R4GNG4;Q5T280	CI114_HUMAN;R4GNG4_HUMAN	1;1	1;1	Uncharacterized protein C9orf114	C9orf114	2	1	>tr|R4GNG4|R4GNG4_HUMAN Putative methyltransferase C9orf114 (Fragment) OS=Homo sapiens GN=C9orf114 PE=1 SV=1;>sp|Q5T280|CI114_HUMAN Putative methyltransferase C9orf114 OS=Homo sapiens GN=C9orf114 PE=1 SV=3	GSDVASAQLPNFR	yes	14.9	14.9	9.2923	87	2.6146e-05	-0.802713		0.300719	14.791	3	0.58389	0	1	1	14.9	-0.831974	20.852		0.199487	0.52412	2	1	1	14.9	NaN	NaN		1	NaN	1	0	1	0	NaN	NaN
CA12	Carbonic anhydrase 12	672	O43570-2;O43570;B3KUB4	B3KUB4_HUMAN;CAH12_HUMAN	6;6;5	6;6;5	Carbonic anhydrase 12	CA12	3	6	>sp|O43570-2|CAH12_HUMAN Isoform 2 of Carbonic anhydrase 12 OS=Homo sapiens GN=CA12;>sp|O43570|CAH12_HUMAN Carbonic anhydrase 12 OS=Homo sapiens GN=CA12 PE=1 SV=1;>tr|B3KUB4|B3KUB4_HUMAN Carbonic anhydrase 12 OS=Homo sapiens GN=CA12 PE=2 SV=1	GQEAFVPGFNIEELLPER;GSLTTPPCNPTVLWTVFR;LNLPSDMHIQGLQSR;NPVQISQEQLLALETALYCTHMDDPSPR;SEGLAVLAVLIEMGSFNPSYDK;WTYFGPDGENSWSK	yes;yes;yes;yes;yes;yes	33.5	33.5	38.407	343	0.000444587	0.0332292		0.91696	31.657	14	0.92769	2	6	6	33.5	-0.231363	30.91		0.676471	0.83501	10	3	3	14.9	0.379399	24.408		1	0.97437	4	0	6	0	NaN	NaN
CA2	Carbonic anhydrase 2	773	P00918;E5RID5;E5RK37	CAH2_HUMAN	9;2;2	9;2;2	Carbonic anhydrase 2	CA2	3	9	>sp|P00918|CAH2_HUMAN Carbonic anhydrase 2 OS=Homo sapiens GN=CA2 PE=1 SV=2	AVQQPDGLAVLGIFLK;EPISVSSEQVLK;GGPLDGTYR;ILNNGHAFNVEFDDSQDK;LNFNGEGEPEELMVDNWR;SADFTNFDPR;VVDVLDSIK;YAAELHLVHWNTK;YDPSLKPLSVSYDQATSLR	yes;yes;yes;yes;yes;yes;yes;yes;yes	47.7	47.7	29.246	260	2.1064e-07	2.05033	+	0.00873084	21.47	42	4.0686	3	8	8	44.2	2.15059	20.295	+	0.0046373	4.0275	20	8	8	40.8	1.92661	14.904	+	0.0185585	4.9432	12	7	8	37.3	2.00313	24.463	+
CA5B;CA5BP1	Carbonic anhydrase 5B, mitochondrial;Putative inactive carbonic anhydrase 5B-like protein	1959	Q9Y2D0;C9IZP3;C9JA11;Q8WTZ4	C9IZP3_HUMAN;C9JA11_HUMAN;CA5BL_HUMAN;CAH5B_HUMAN	2;1;1;1	2;1;1;1	Carbonic anhydrase 5B, mitochondrial;Putative inactive carbonic anhydrase 5B-like protein	CA5B;CA5BP1	4	2	>sp|Q9Y2D0|CAH5B_HUMAN Carbonic anhydrase 5B, mitochondrial OS=Homo sapiens GN=CA5B PE=1 SV=1;>tr|C9IZP3|C9IZP3_HUMAN Carbonic anhydrase 5B, mitochondrial (Fragment) OS=Homo sapiens GN=CA5B PE=4 SV=1;>tr|C9JA11|C9JA11_HUMAN Carbonic anhydrase 5B, mitochond	ALHPLWESVDLVPGGDR;FENFEDAALEENGLAVIGVFLK	yes;yes	12.3	12.3	36.433	317	0.046152	NaN		1	NaN	1	NaN	0	1	1	5.4	NaN	NaN		1	NaN	1	1	1	6.9	NaN	NaN		1	NaN	0	0	1	0	NaN	NaN
CACYBP	Calcyclin-binding protein	1845	Q9HB71-3;Q9HB71	CYBP_HUMAN	9;9	9;9	Calcyclin-binding protein	CACYBP	2	9	>sp|Q9HB71-3|CYBP_HUMAN Isoform 3 of Calcyclin-binding protein OS=Homo sapiens GN=CACYBP;>sp|Q9HB71|CYBP_HUMAN Calcyclin-binding protein OS=Homo sapiens GN=CACYBP PE=1 SV=2	AELLDNEKPAAVVAPITTGYTVK;EKPSYDTETDPSEGLMNVLK;ISNYGWDQSDK;IYITLTGVHQVPTENVQVHFTER;KAELLDNEKPAAVVAPITTGYTVK;SFDLLVK;SYSMIVNNLLKPISVEGSSK;TDTVLILCR;WDYLTQVEK	yes;yes;yes;yes;yes;yes;yes;yes;yes	66.5	66.5	21.228	185	0.00010024	0.625925		0.426581	29.338	36	1.4733	3	8	8	55.7	0.627233	28.703		0.368873	1.4312	19	9	9	66.5	0.524465	29.831		0.665824	1.997	13	4	8	25.4	0.886901	29.962
CADM1	Cell adhesion molecule 1	67	A0A087X105;A0A087WZW4;A0A087X1W8;A0A0A0MTJ8;A0A087WZR6;X5DQS5;Q9BY67-5;Q9BY67;Q9BY67-4;Q9BY67-3	CADM1_HUMAN	1;1;1;1;1;1;1;1;1;1	1;1;1;1;1;1;1;1;1;1	Cell adhesion molecule 1	CADM1	10	1	>tr|A0A087X105|A0A087X105_HUMAN Cell adhesion molecule 1 OS=Homo sapiens GN=CADM1 PE=1 SV=1;>tr|A0A087WZW4|A0A087WZW4_HUMAN Cell adhesion molecule 1 OS=Homo sapiens GN=CADM1 PE=1 SV=1;>tr|A0A087X1W8|A0A087X1W8_HUMAN Cell adhesion molecule 1 OS=Homo sapiens	GADDAADADTAIINAEGGQNNSEEK	yes	6.7	6.7	41.667	373	0.0014751	NaN		1	NaN	0	NaN	0	1	1	6.7	NaN	NaN		1	NaN	0	0	0	0	NaN	NaN		1	NaN	0	0	1	0	NaN	NaN
CALM2;CALM1;CALM3	Calmodulin	483	H0Y7A7;P62158;E7ETZ0;E7EMB3;M0QZ52;F8WBR5;G3V479;Q96HY3;G3V361	CALM_HUMAN;E7EMB3_HUMAN;E7ETZ0_HUMAN;F8WBR5_HUMAN;G3V479_HUMAN;H0Y7A7_HUMAN;M0QZ52_HUMAN;Q96HY3_HUMAN	6;6;5;5;4;3;3;3;2	5;5;4;4;3;2;2;3;2	Calmodulin	CALM2;CALM1;CALM3	9	6	>tr|H0Y7A7|H0Y7A7_HUMAN Calmodulin (Fragment) OS=Homo sapiens GN=CALM2 PE=1 SV=1;>sp|P62158|CALM_HUMAN Calmodulin OS=Homo sapiens GN=CALM1 PE=1 SV=2;>tr|E7ETZ0|E7ETZ0_HUMAN Calmodulin OS=Homo sapiens GN=CALM1 PE=1 SV=1;>tr|E7EMB3|E7EMB3_HUMAN Calmodulin OS	ADQLTEEQIAEFK;DGNGYISAAELR;EADIDGDGQVNYEEFVQMMTAK;EAFSLFDK;EAFSLFDKDGDGTITTK;VFDKDGNGYISAAELR	yes;yes;yes;no;yes;yes	36.4	36.4	20.762	187	5.8075e-05	-0.620401		0.433125	37.945	33	0.59007	3	6	5	36.4	-0.587663	39.038		0.511468	0.53648	18	4	3	24.6	-0.807301	32.48		0.270804	0.67863	8	4	5	24.6	-0.37887	44.666
CALML3	Calmodulin-like protein 3	1035	P27482	CALL3_HUMAN	6	5	Calmodulin-like protein 3	CALML3	1	6	>sp|P27482|CALL3_HUMAN Calmodulin-like protein 3 OS=Homo sapiens GN=CALML3 PE=1 SV=2	AADTDGDGQVNYEEFVR;ADQLTEEQVTEFK;EAFSLFDK;LSDEEVDEMIR;SLGQNPTEAELR;VFDKDGNGFVSAAELR	yes;yes;no;yes;yes;yes	51.7	46.3	16.891	149	0.0056739	-2.95702	+	0.000910306	1.2298	2	0.098461	0	3	2	21.5	NaN	NaN		1	NaN	1	1	0	5.4	NaN	NaN		1	NaN	0	5	2	44.3	NaN	NaN
CALML5	Calmodulin-like protein 5	1893	Q9NZT1	CALL5_HUMAN	8	8	Calmodulin-like protein 5	CALML5	1	8	>sp|Q9NZT1|CALL5_HUMAN Calmodulin-like protein 5 OS=Homo sapiens GN=CALML5 PE=1 SV=2	AFDQDGDGHITVDELR;AFSAVDTDGNGTINAQELGAALK;AGELTPEEEAQYK;AGELTPEEEAQYKK;AGLEDLQVAFR;AMAGLGQPLPQEELDAMIR;LISEVDSDGDGEISFQEFLTAAK;VNYEEFAR	yes;yes;yes;yes;yes;yes;yes;yes	78.1	78.1	15.892	146	0.00393067	-2.75156	+	5.87278e-05	76.696	9	0.095415	1	7	7	77.4	-3.04585	75.742	+	4.03208e-05	0.095415	7	2	2	24.7	NaN	NaN		1	NaN	1	7	7	62.3	NaN	NaN
CALR	Calreticulin	1037	P27797;K7EJB9;K7EL50	CALR_HUMAN;K7EJB9_HUMAN	21;12;7	21;12;7	Calreticulin	CALR	3	21	>sp|P27797|CALR_HUMAN Calreticulin OS=Homo sapiens GN=CALR PE=1 SV=1;>tr|K7EJB9|K7EJB9_HUMAN Calreticulin (Fragment) OS=Homo sapiens GN=CALR PE=1 SV=1	CKDDEFTHLYTLIVRPDNTYEVK;DDEFTHLYTLIVRPDNTYEVK;DEDEEDEEDKEEDEEEDVPGQAK;DKQDEEQR;DPDASKPEDWDER;EQFLDGDGWTSR;FYALSASFEPFSNK;GLQTSQDAR;GTWIHPEIDNPEYSPDPSIYAYDNFGVLGLDLWQVK;HEQNIDCGGGYVK;IDDPTDSKPEDWDKPEHIPDPDAK;IDNSQVESGSLEDDWDFLPPK;IDNSQVESGSLEDDWDFLPPKK;IKDPDASKPEDWDER;KPEDWDEEMDGEWEPPVIQNPEYK;LFPNSLDQTDMHGDSEYNIMFGPDICGPGTK;LKEEEEDKK;PEDWDKPEHIPDPDAK;QIDNPDYK;SGTIFDNFLITNDEAYAEEFGNETWGVTK;VHVIFNYK	yes;yes;yes;yes;yes;yes;yes;yes;yes;yes;yes;yes;yes;yes;yes;yes;yes;yes;yes;yes;yes	73.9	73.9	48.141	417	2.493e-08	-1.10203		0.165635	44.384	158	0.49649	3	19	19	63.3	-1.10637	39.664		0.183912	0.45814	65	18	18	64.3	-1.04085	55.129		0.153688	0.61754	51	16	19	62.4	-1.19291	35.577
CALU	Calumenin	683	O43852-3;O43852;O43852-6;O43852-4;O43852-10;O43852-5;O43852-2;H0Y875;O43852-14;O43852-15;O43852-13;O43852-9;O43852-11;O43852-8;O43852-12;O43852-7	CALU_HUMAN;H0Y875_HUMAN	12;11;8;8;7;7;7;6;6;6;5;5;5;2;1;1	12;11;8;8;7;7;7;6;6;6;5;5;5;2;1;1	Calumenin	CALU	16	12	>sp|O43852-3|CALU_HUMAN Isoform 3 of Calumenin OS=Homo sapiens GN=CALU;>sp|O43852|CALU_HUMAN Calumenin OS=Homo sapiens GN=CALU PE=1 SV=2;>sp|O43852-6|CALU_HUMAN Isoform 6 of Calumenin OS=Homo sapiens GN=CALU;>sp|O43852-4|CALU_HUMAN Isoform 4 of Calumenin O	DGFVTVDELK;DIVVQETMEDIDK;DWILPSDYDHAEAEAR;EEFTAFLHPEEYDYMK;EEIVDKYDLFVGSQATDFGEALVR;EQFVEFR;GHDLNEDGLVSWEEYK;IDGDKDGFVTVDELK;KETDLIIMDLR;NADGFIDLEEYIGDMYSHDGNTDEPEWVK;VHNDAQSFDYDHDAFLGAEEAK;WIYEDVER	yes;yes;yes;yes;yes;yes;yes;yes;yes;yes;yes;yes	54.8	54.8	38.05	323	0.000110136	-0.54673		0.48913	35.627	52	0.52891	3	11	11	51.4	-0.749063	39.165		0.386639	0.50168	31	12	12	54.8	-0.231549	28.721		0.764936	0.65397	15	8	11	33.4	-0.459556	29.343
CAND1	Cullin-associated NEDD8-dissociated protein 1	1629	Q86VP6;Q86VP6-2;H0YH27;Q86VP6-3	CAND1_HUMAN	10;9;2;2	10;9;2;2	Cullin-associated NEDD8-dissociated protein 1	CAND1	4	10	>sp|Q86VP6|CAND1_HUMAN Cullin-associated NEDD8-dissociated protein 1 OS=Homo sapiens GN=CAND1 PE=1 SV=2;>sp|Q86VP6-2|CAND1_HUMAN Isoform 2 of Cullin-associated NEDD8-dissociated protein 1 OS=Homo sapiens GN=CAND1	AVAALLTIPEAEK;FCNVDDDELR;HTVDDGLDIR;IDALSCLYVILCNHSPQVFHPHVQALVPPVVACVGDPFYK;ISGSILNELIGLVR;LGTLSALDILIK;LTLIDPETLLPR;MLTGPVYSQSTALTHK;SVILEAFSSPSEEVK;TLEDPDLNVR	yes;yes;yes;yes;yes;yes;yes;yes;yes;yes	12.4	12.4	136.37	1230	0.020157	0.146786		0.976767	144.95	3	1.208	1	9	9	9.1	0.576377	25.166		1	1.6158	6	0	0	0	NaN	NaN		1	NaN	0	1	9	3.3	NaN	NaN
CANT1	Soluble calcium-activated nucleotidase 1																								0
CANX	Calnexin	1038	P27824;P27824-2;P27824-3;D6RGY2;D6RFL1;H0Y9Q7;H0Y9H1;D6RB85;D6RDP7;D6RAU8;D6RAQ8;D6RHJ3;D6RD16;O14967	CALX_HUMAN;D6RGY2_HUMAN	20;20;17;10;6;6;6;4;4;3;2;1;1;1	20;20;17;10;6;6;6;4;4;3;2;1;1;1	Calnexin	CANX	14	20	>sp|P27824|CALX_HUMAN Calnexin OS=Homo sapiens GN=CANX PE=1 SV=2;>sp|P27824-2|CALX_HUMAN Isoform 2 of Calnexin OS=Homo sapiens GN=CANX;>sp|P27824-3|CALX_HUMAN Isoform 3 of Calnexin OS=Homo sapiens GN=CANX;>tr|D6RGY2|D6RGY2_HUMAN Calnexin (Fragment) OS=Homo	AEEDEILNR;APVPTGEVYFADSFDR;CESAPGCGVWQR;GTLSGWILSK;IPDPEAVKPDDWDEDAPAK;IPNPDFFEDLEPFR;IVDDWANDGWGLK;KIPNPDFFEDLEPFR;KPEDWDERPK;LHFIFR;LNKPFLFDTK;PVIDNPNYK;RPDADLK;TGIYEEK;THLYTLILNPDNSFEILVDQSVVNSGNLLNDMTPPVNPSR;TPELNLDQFHDK;TPYTIMFGPDK;WEVEEMK;WKPPMIDNPSYQGIWK;WKPPMIDNPSYQGIWKPR	yes;yes;yes;yes;yes;yes;yes;yes;yes;yes;yes;yes;yes;yes;yes;yes;yes;yes;yes;yes	39	39	67.567	592	1.11794e-07	-0.708939		0.370994	30.739	203	0.60031	3	20	20	39	-0.841068	30.856		0.32464	0.54496	98	17	17	36.3	-0.614271	30.489		0.405262	0.84756	56	15	20	33.6	-0.66534	27.855
CAP1	Adenylyl cyclase-associated protein 1;Adenylyl cyclase-associated protein	1401	Q01518;Q01518-2;Q5T0R7;Q5T0R6;Q5T0R5;Q5T0R4;Q5T0R3;Q5T0R2;Q5T0R1;Q5T0R9;Q5T0R8;Q5T0S3	CAP1_HUMAN;Q5T0R1_HUMAN;Q5T0R2_HUMAN;Q5T0R3_HUMAN;Q5T0R4_HUMAN;Q5T0R5_HUMAN;Q5T0R6_HUMAN;Q5T0R7_HUMAN	10;9;5;5;5;5;5;5;5;4;1;1	10;9;5;5;5;5;5;5;5;4;1;1	Adenylyl cyclase-associated protein 1;Adenylyl cyclase-associated protein	CAP1	12	10	>sp|Q01518|CAP1_HUMAN Adenylyl cyclase-associated protein 1 OS=Homo sapiens GN=CAP1 PE=1 SV=5;>sp|Q01518-2|CAP1_HUMAN Isoform 2 of Adenylyl cyclase-associated protein 1 OS=Homo sapiens GN=CAP1;>tr|Q5T0R7|Q5T0R7_HUMAN Adenylyl cyclase-associated protein (Fr	ADMQNLVER;AGAAPYVQAFDSLLAGPVAEYLK;ALLVTASQCQQPAENK;EMNDAAMFYTNR;KEPAVLELEGK;LGLVFDDVVGIVEIINSK;LSDLLAPISEQIK;NSLDCEIVSAK;SSEMNVLIPTEGGDFNEFPVPEQFK;VENQENVSNLVIEDTELK	yes;yes;yes;yes;yes;yes;yes;yes;yes;yes	32.8	32.8	51.901	475	0.000220272	0.943809		0.258224	29.881	26	1.6565	3	9	9	29.5	0.96547	38.875		0.229741	1.4007	12	7	7	26.1	0.953303	14.491		0.319916	1.9949	10	3	9	8.8	0.834873	29.092
CAPN1	Calpain-1 catalytic subunit	840	P07384;E9PRM1;E9PJJ3;E9PLC9;E9PMC6;E9PJA6;E9PSA6;E9PQB3;E9PLX0;E9PIA9;E9PL37	CAN1_HUMAN	20;5;4;4;4;4;4;4;3;2;2	20;5;4;4;4;4;4;4;3;2;2	Calpain-1 catalytic subunit	CAPN1	11	20	>sp|P07384|CAN1_HUMAN Calpain-1 catalytic subunit OS=Homo sapiens GN=CAPN1 PE=1 SV=1	CLQSGTLFR;DFFLANASR;DMETIGFAVYEVPPELVGQPAVHLK;ESGCSFVLALMQK;GQVVSLIR;LDETDDPDDYGDR;LEICNLTPDALK;LGLVEFNILWNR;LPPGEYVVVPSTFEPNKEGDFVLR;LVFVHSAEGNEFWSALLEK;LYELIITR;MAIESAGFK;MEDGEFWMSFR;NYLSIFR;QLAGEDMEISVK;RPTELLSNPQFIVDGATR;SEQFINLR;TDICQGALGDCWLLAAIASLTLNDTLLHR;WNTTLYEGTWR;YLGQDYEQLR	yes;yes;yes;yes;yes;yes;yes;yes;yes;yes;yes;yes;yes;yes;yes;yes;yes;yes;yes;yes	37.4	37.4	81.889	714	0.00050563	0.422233		0.593521	27.633	24	1.3014	2	20	20	37.4	0.419107	26.309		0.649826	1.2344	19	6	6	10.2	0.714927	28.714		0.495352	1.7256	4	2	20	2.5	0.391108	59.244
CAPNS1	Calpain small subunit 1	806	P04632;K7ELJ7;A0A075B7C0;U3KQE2;K7EIV0;K7EKD8;K7EM73;U3KPR7;K7EMQ1;Q96L46;K7ES78	CPNS1_HUMAN;K7EIV0_HUMAN;K7EKD8_HUMAN;K7ELJ7_HUMAN;K7EM73_HUMAN	10;9;8;7;7;7;6;4;2;2;1	10;9;8;7;7;7;6;4;2;2;1	Calpain small subunit 1	CAPNS1	11	10	>sp|P04632|CPNS1_HUMAN Calpain small subunit 1 OS=Homo sapiens GN=CAPNS1 PE=1 SV=1;>tr|K7ELJ7|K7ELJ7_HUMAN Calpain small subunit 1 OS=Homo sapiens GN=CAPNS1 PE=1 SV=1;>tr|A0A075B7C0|A0A075B7C0_HUMAN Calpain small subunit 1 (Fragment) OS=Homo sapiens GN=CAP	ILGGVISAISEAAAQYNPEPPPPR;LFAQLAGDDMEVSATELMNILNK;LGFEEFK;MFLVNSFLK;SGTICSSELPGAFEAAGFHLNEHLYNMIIR;SMVAVMDSDTTGK;TDGFGIDTCR;THYSNIEANESEEVR;YLWNNIK;YSDESGNMDFDNFISCLVR	yes;yes;yes;yes;yes;yes;yes;yes;yes;yes	58.6	58.6	28.315	268	1.4768e-07	1.07642		0.169753	16.625	41	2.0378	3	9	9	51.5	1.02184	15.103		0.161753	1.9202	16	10	10	58.6	1.15556	11.254		0.155524	2.735	16	8	9	40.3	1.04733	23.917
CAPRIN1	Caprin-1	69	E9PLA9;G3V153;A0A087X082;Q14444-2;Q14444;E9PP31	CAPR1_HUMAN;E9PLA9_HUMAN;E9PP31_HUMAN;G3V153_HUMAN	3;3;3;3;3;2	3;3;3;3;3;2	Caprin-1	CAPRIN1	6	3	>tr|E9PLA9|E9PLA9_HUMAN Caprin-1 (Fragment) OS=Homo sapiens GN=CAPRIN1 PE=1 SV=1;>tr|G3V153|G3V153_HUMAN Caprin-1 OS=Homo sapiens GN=CAPRIN1 PE=1 SV=1;>tr|A0A087X082|A0A087X082_HUMAN Caprin-1 OS=Homo sapiens GN=CAPRIN1 PE=1 SV=1;>sp|Q14444-2|CAPR1_HUMAN Is	SFMALSQDIQK;TVLELQYVLDK;YQEVTNNLEFAK	yes;yes;yes	18.3	18.3	20.236	186	1.3858e-05	-0.168479		0.698212	12.317	6	0.76352	1	3	3	18.3	-0.215446	12.712		0.589122	0.76154	5	1	1	6.5	NaN	NaN		1	NaN	1	0	3	0	NaN	NaN
CAPZA1	F-actin-capping protein subunit alpha-1	1229	P52907	CAZA1_HUMAN	9	7	F-actin-capping protein subunit alpha-1	CAPZA1	1	9	>sp|P52907|CAZA1_HUMAN F-actin-capping protein subunit alpha-1 OS=Homo sapiens GN=CAPZA1 PE=1 SV=3	DVQDSLTVSNEAQTAK;EGAAHAFAQYNMDQFTPVK;FITHAPPGEFNEVFNDVR;FTITPPTAQVVGVLK;IEGYEDQVLITEHGDLGNSR;IIENAENEYQTAISENYQTMSDTTFK;IQVHYYEDGNVQLVSHK;LLLNNDNLLR;TIDGQQTIIACIESHQFQPK	yes;yes;yes;yes;yes;yes;no;no;yes	56.3	46.9	32.922	286	7.2139e-08	0.457226		0.562837	31.247	57	1.1162	3	8	6	49.3	0.4336	14.116		0.5138	1.0224	25	9	7	56.3	0.435735	30.625		0.583452	1.3639	21	7	6	41.3	0.547154	51.431
CAPZA2	F-actin-capping protein subunit alpha-2	1162	P47755;F8W9N7;C9JUG7;P47755-2;F8WED3	C9JUG7_HUMAN;CAZA2_HUMAN;F8W9N7_HUMAN	9;6;5;5;1	7;5;4;4;1	F-actin-capping protein subunit alpha-2	CAPZA2	5	9	>sp|P47755|CAZA2_HUMAN F-actin-capping protein subunit alpha-2 OS=Homo sapiens GN=CAPZA2 PE=1 SV=3;>tr|F8W9N7|F8W9N7_HUMAN F-actin-capping protein subunit alpha-2 OS=Homo sapiens GN=CAPZA2 PE=1 SV=1;>tr|C9JUG7|C9JUG7_HUMAN F-actin-capping protein subunit a	ADLEEQLSDEEK;EGAAHAFAQYNLDQFTPVK;FIIHAPPGEFNEVFNDVR;FTITPSTTQVVGILK;IDGQQTIIACIESHQFQAK;IEGYEDQVLITEHGDLGNGK;IQVHYYEDGNVQLVSHK;IVEAAENEYQTAISENYQTMSDTTFK;LLLNNDNLLR	yes;yes;yes;yes;yes;yes;no;yes;no	54.5	45.1	32.949	286	6.6804e-06	0.447949		0.64529	35.994	20	1.099	3	8	6	47.9	0.385928	20.798		0.682805	0.97013	6	9	7	54.5	0.522156	39.91		0.668028	1.4171	9	5	6	25.9	0.461214	39.605
CAPZB	F-actin-capping protein subunit beta	1163	P47756-2;B1AK87;B1AK88;P47756;B1AK85	B1AK85_HUMAN;B1AK87_HUMAN;B1AK88_HUMAN;CAPZB_HUMAN	11;10;10;10;9	11;10;10;10;9	F-actin-capping protein subunit beta	CAPZB	5	11	>sp|P47756-2|CAPZB_HUMAN Isoform 2 of F-actin-capping protein subunit beta OS=Homo sapiens GN=CAPZB;>tr|B1AK87|B1AK87_HUMAN Capping protein (Actin filament) muscle Z-line, beta, isoform CRA_a OS=Homo sapiens GN=CAPZB PE=1 SV=1;>tr|B1AK88|B1AK88_HUMAN Cappi	DETVSDCSPHIANIGR;DYLLCDYNR;GCWDSIHVVEVQEK;KLEVEANNAFDQYR;LEVEANNAFDQYR;NDLVEALK;NLSDLIDLVPSLCEDLLSSVDQPLK;SDQQLDCALDLMR;SGSGTMNLGGSLTR;STLNEIYFGK;YDPPLEDGAMPSAR	yes;yes;yes;yes;yes;yes;yes;yes;yes;yes;yes	50.4	50.4	30.628	272	2.3365e-05	0.517326		0.511995	26.945	53	1.2204	3	11	11	50.4	0.545968	24.428		0.426329	1.1263	20	11	11	50.4	0.469573	25.959		0.555634	1.5025	21	10	11	45.6	0.332737	33.729
CARHSP1	Calcium-regulated heat stable protein 1	1964	Q9Y2V2	CHSP1_HUMAN	2	2	Calcium-regulated heat stable protein 1	CARHSP1	1	2	>sp|Q9Y2V2|CHSP1_HUMAN Calcium-regulated heat stable protein 1 OS=Homo sapiens GN=CARHSP1 PE=1 SV=2	HETWSGHVISS;LQAVEVVITHLAPGTK	yes;yes	18.4	18.4	15.892	147	0.0012159	-0.0432594		0.817757	8.6849	3	0.98733	0	2	2	18.4	NaN	NaN		1	NaN	1	2	2	18.4	NaN	NaN		1	NaN	1	1	2	10.9	NaN	NaN
CARS	Cysteine--tRNA ligase, cytoplasmic	161	B4DKY1;P49589-2;P49589;P49589-3	B4DKY1_HUMAN;SYCC_HUMAN	8;8;8;8	8;8;8;8	Cysteine--tRNA ligase, cytoplasmic	CARS	4	8	>tr|B4DKY1|B4DKY1_HUMAN Cysteine--tRNA ligase, cytoplasmic OS=Homo sapiens GN=CARS PE=1 SV=1;>sp|P49589-2|SYCC_HUMAN Isoform 2 of Cysteine--tRNA ligase, cytoplasmic OS=Homo sapiens GN=CARS;>sp|P49589|SYCC_HUMAN Cysteine--tRNA ligase, cytoplasmic OS=Homo sa	ALQEGEGDLSISADR;DLLSDWLDSTLGCDVTDNSIFSK;FEDHEGLPTVVK;IPPSEMFLSETDK;IQHAVQLATEPLEK;VPEILQLSDALR;VSEYVPEIVNFVQK;WGEEEAELNK	yes;yes;yes;yes;yes;yes;yes;yes	15.3	15.3	84.277	739	0.00374885	1.18027		0.14699	38.712	5	2.2168	2	8	8	15.3	1.18027	38.712		0.191741	2.2168	5	3	3	5.5	1.01642	10.854		1	2.3341	3	0	8	0	NaN	NaN
CASC4	Protein CASC4																								0
CASK	Peripheral plasma membrane protein CASK																								0
CASP14	Caspase-14;Caspase-14 subunit p19;Caspase-14 subunit p10	1075	P31944	CASPE_HUMAN	7	7	Caspase-14;Caspase-14 subunit p19;Caspase-14 subunit p10	CASP14	1	7	>sp|P31944|CASPE_HUMAN Caspase-14 OS=Homo sapiens GN=CASP14 PE=1 SV=2	AREGSEEDLDALEHMFR;DPTAEQFQEELEK;EGFLKGEDGEMVKLENLFEALNNK;EGSEEDLDALEHMFR;GEDGEMVKLENLFEALNNK;GHILELLTEVTR;LENLFEALNNK	yes;yes;yes;yes;yes;yes;yes	27.3	27.3	27.679	242	0.0011788	-1.78717	+	0.0377377	77.271	5	0.21281	1	3	3	16.1	NaN	NaN		1	NaN	0	3	3	14.9	NaN	NaN		1	NaN	1	7	3	27.3	-1.91615	73.169	+
CASP7																									0
CASQ2	Calsequestrin-2																								0
CAST	Calpastatin																								0
CAT	Catalase	793	P04040	CATA_HUMAN	16	16	Catalase	CAT	1	16	>sp|P04040|CATA_HUMAN Catalase OS=Homo sapiens GN=CAT PE=1 SV=3	ADVLTTGAGNPVGDK;AFYVNVLNEEQR;DLFNAIATGK;DPASDQMQHWK;DPILFPSFIHSQK;FNTANDDNVTQVR;FSTVAGESGSADTVR;FSTVAGESGSADTVRDPR;GAGAFGYFEVTHDITK;GPLLVQDVVFTDEMAHFDR;LGPNYLHIPVNCPYR;LNVITVGPR;LSQEDPDYGIR;NAIHTFVQSGSHLAAR;NFTEVHPDYGSHIQALLDK;NPVNYFAEVEQIAFDPSNMPPGIEASPDK	yes;yes;yes;yes;yes;yes;yes;yes;yes;yes;yes;yes;yes;yes;yes;yes	42.9	42.9	59.755	527	1.95649e-05	-0.594182		0.45262	18.609	49	0.75779	3	15	15	40	-0.708632	16.137		0.416029	0.70247	15	11	11	28.1	-0.458683	16.796		0.53824	0.99254	19	10	15	26.2	-0.594182	16.058
CAV1	Caveolin;Caveolin-1	220	C9JKI3;E9PCT5;Q03135-2;Q03135	C9JKI3_HUMAN;CAV1_HUMAN;E9PCT5_HUMAN	1;1;1;1	1;1;1;1	Caveolin;Caveolin-1	CAV1	4	1	>tr|C9JKI3|C9JKI3_HUMAN Caveolin (Fragment) OS=Homo sapiens GN=CAV1 PE=1 SV=1;>tr|E9PCT5|E9PCT5_HUMAN Caveolin OS=Homo sapiens GN=CAV1 PE=1 SV=1;>sp|Q03135-2|CAV1_HUMAN Isoform 2 of Caveolin-1 OS=Homo sapiens GN=CAV1;>sp|Q03135|CAV1_HUMAN Caveolin-1 OS=Hom	IDFEDVIAEPEGTHSFDGIWK	yes	15.2	15.2	15.928	138	4.2411e-16	-1.28125		0.123126	37.86	4	0.37658	1	1	1	15.2	-1.61034	42.505	+	0.026355	0.36796	3	1	1	15.2	NaN	NaN		1	NaN	1	0	1	0	NaN	NaN
CBR1	Carbonyl reductase [NADPH] 1	947	P16152;E9PQ63;A8MTM1;P16152-2	A8MTM1_HUMAN;CBR1_HUMAN;E9PQ63_HUMAN	11;6;6;6	9;4;4;4	Carbonyl reductase [NADPH] 1	CBR1	4	11	>sp|P16152|CBR1_HUMAN Carbonyl reductase [NADPH] 1 OS=Homo sapiens GN=CBR1 PE=1 SV=3;>tr|E9PQ63|E9PQ63_HUMAN Carbonyl reductase [NADPH] 1 OS=Homo sapiens GN=CBR1 PE=1 SV=1;>tr|A8MTM1|A8MTM1_HUMAN Carbonyl reductase [NADPH] 1 OS=Homo sapiens GN=CBR1 PE=1 SV	EGWPSSAYGVTK;EYGGLDVLVNNAGIAFK;FHQLDIDDLQSIR;GIGLAIVR;GQAAVQQLQAEGLSPR;ILLNACCPGWVR;LFSGDVVLTAR;SETITEEELVGLMNK;SPEEGAETPVYLALLPPDAEGPHGQFVSEK;SSGIHVALVTGGNK;VVNVSSIMSVR	yes;yes;no;yes;no;yes;yes;yes;yes;yes;yes	57.4	46.9	30.375	277	5.3529e-07	0.944259		0.257968	31.179	23	1.5431	3	10	8	53.4	0.944259	13.331		0.193333	1.4504	9	10	8	53.4	1.05068	25.902		0.195927	2.0367	11	6	8	35	0.67726	65.683
CBR3	Carbonyl reductase [NADPH] 3	721	O75828	CBR3_HUMAN	3	1	Carbonyl reductase [NADPH] 3	CBR3	1	3	>sp|O75828|CBR3_HUMAN Carbonyl reductase [NADPH] 3 OS=Homo sapiens GN=CBR3 PE=1 SV=3	FHQLDIDDLQSIR;GQAAVQQLQAEGLSPR;LGVTVLSR	no;no;yes	13.4	2.9	30.85	277	1.2308e-12	1.25731		0.126389	10.468	3	1.9743	0	3	1	13.4	NaN	NaN		1	NaN	1	3	1	13.4	1.28428	14.725		1	2.5317	2	2	1	10.5	NaN	NaN
CBX1	Chromobox protein homolog 1	1384	P83916;J3KS05;K7ELA4;B5MD17;C9JWS9	B5MD17_HUMAN;C9JWS9_HUMAN;CBX1_HUMAN;J3KS05_HUMAN;K7ELA4_HUMAN	14;11;9;9;7	13;10;8;8;7	Chromobox protein homolog 1	CBX1	5	14	>sp|P83916|CBX1_HUMAN Chromobox protein homolog 1 OS=Homo sapiens GN=CBX1 PE=1 SV=1;>tr|J3KS05|J3KS05_HUMAN Chromobox protein homolog 1 (Fragment) OS=Homo sapiens GN=CBX1 PE=1 SV=3;>tr|K7ELA4|K7ELA4_HUMAN Chromobox protein homolog 1 OS=Homo sapiens GN=CBX1	CPQVVISFYEER;GFSDEDNTWEPEENLDCPDLIAEFLQSQK;GKVEYLLK;IIGATDSSGELMFLMK;KEESEKPR;KKVEEVLEEEEEEYVVEK;KVEEVLEEEEEEYVVEK;LTWHSYPSEDDDK;LTWHSYPSEDDDKK;LTWHSYPSEDDDKKDDK;NSDEADLVPAK;TAHETDK;TAHETDKSEGGK;VEEVLEEEEEEYVVEK	yes;yes;yes;no;yes;yes;yes;yes;yes;yes;yes;yes;yes;yes	70.8	62.2	21.418	185	2.2017e-08	-0.43778		0.578622	30.279	130	0.61285	3	13	12	66.5	-0.416596	32.087		0.663671	0.52466	55	12	11	63.8	-0.434208	27.67		0.560988	0.69117	46	10	12	60	-0.460469	31.696
CBX3	Chromobox protein homolog 3	1456	Q13185;S4R2Y4;C9JMM0;B8ZZ43	CBX3_HUMAN	10;5;3;3	8;5;3;3	Chromobox protein homolog 3	CBX3	4	10	>sp|Q13185|CBX3_HUMAN Chromobox protein homolog 3 OS=Homo sapiens GN=CBX3 PE=1 SV=4;>tr|S4R2Y4|S4R2Y4_HUMAN Chromobox protein homolog 3 (Fragment) OS=Homo sapiens GN=CBX3 PE=1 SV=1	CPQIVIAFYEER;DSDEADLVLAK;GFTDADNTWEPEENLDCPELIEAFLNSQK;IIGATDSSGELMFLMK;KVEEAEPEEFVVEK;LTWHSCPEDEAQ;SLSDSESDDSK;VEEAEPEEFVVEK;VEYFLK;WKDSDEADLVLAK	no;yes;yes;no;yes;yes;yes;yes;yes;yes	61.7	46.4	20.811	183	9.43355e-08	0.0877344		0.916683	26.911	51	0.83635	3	10	8	61.7	0.0703893	35.186		0.847631	0.71727	24	8	7	49.2	0.0716254	17.455		0.914556	0.95701	14	7	8	45.9	0.1644	16.964
CBX5	Chromobox protein homolog 5	1152	P45973;F8VNY3	CBX5_HUMAN	6;2	5;2	Chromobox protein homolog 5	CBX5	2	6	>sp|P45973|CBX5_HUMAN Chromobox protein homolog 5 OS=Homo sapiens GN=CBX5 PE=1 SV=1	CPQIVIAFYEER;DTDEADLVLAK;GFSEEHNTWEPEK;LTWHAYPEDAENK;NLDCPELISEFMK;WKDTDEADLVLAK	no;yes;yes;yes;yes;yes	33.5	27.2	22.225	191	4.6129e-08	-0.35275		0.517827	25.547	21	0.77704	3	6	5	33.5	-0.251831	32.099		0.656966	0.7289	11	5	5	27.2	-0.304933	19.413		0.491228	0.88294	7	3	5	20.4	-0.400835	5.9365
CCAR1	Cell division cycle and apoptosis regulator protein 1																								0
CCAR2	Cell cycle and apoptosis regulator protein 2	459	G3V119;H0YB24;Q8N163-2;Q8N163;A0A087X2B6	G3V119_HUMAN;H0YB24_HUMAN;K1967_HUMAN	2;2;2;2;1	2;2;2;2;1	Cell cycle and apoptosis regulator protein 2	CCAR2	5	2	>tr|G3V119|G3V119_HUMAN Cell cycle and apoptosis regulator protein 2 OS=Homo sapiens GN=CCAR2 PE=1 SV=1;>tr|H0YB24|H0YB24_HUMAN Cell cycle and apoptosis regulator protein 2 (Fragment) OS=Homo sapiens GN=CCAR2 PE=1 SV=1;>sp|Q8N163-2|CCAR2_HUMAN Isoform 2 of	TLAAEMQELR;VVTQNICQYR	yes;yes	3.3	3.3	67.276	598	0.00365255	1.52977		0.055745	23.575	2	2.7284	0	2	2	3.3	1.52977	23.575		1	2.7284	2	0	0	0	NaN	NaN		1	NaN	0	0	2	0	NaN	NaN
CCDC115	Coiled-coil domain-containing protein 115	455	F8WCZ3;Q96NT0	CC115_HUMAN;F8WCZ3_HUMAN	1;1	1;1	Coiled-coil domain-containing protein 115	CCDC115	2	1	>tr|F8WCZ3|F8WCZ3_HUMAN Coiled-coil domain-containing protein 115 OS=Homo sapiens GN=CCDC115 PE=4 SV=1;>sp|Q96NT0|CC115_HUMAN Coiled-coil domain-containing protein 115 OS=Homo sapiens GN=CCDC115 PE=1 SV=1	AELDSLVLQLLGDLEELEGK	yes	10.4	10.4	21.09	193	6.3799e-06	NaN		1	NaN	1	NaN	0	1	1	10.4	NaN	NaN		1	NaN	0	1	1	10.4	NaN	NaN		1	NaN	1	0	1	0	NaN	NaN
CCDC47	Coiled-coil domain-containing protein 47	1698	Q96A33-2;Q96A33;A0A087WYW6	CCD47_HUMAN	10;10;3	10;10;3	Coiled-coil domain-containing protein 47	CCDC47	3	10	>sp|Q96A33-2|CCD47_HUMAN Isoform 2 of Coiled-coil domain-containing protein 47 OS=Homo sapiens GN=CCDC47;>sp|Q96A33|CCD47_HUMAN Coiled-coil domain-containing protein 47 OS=Homo sapiens GN=CCDC47 PE=1 SV=1	ELLESNFTLVGDDGTNK;EMQDLSEFCSDKPK;IESVHFSDQFSGPK;LNQENEHIYNLWCSGR;MMRPVSDQVQIK;MVHFLTHYADK;QDLLNVLAR;TLLFTFNVPGSGNTYPK;VTMNDEDMDTYVFAVGTR;YGLPDSLAILSEMGEVTDGMMDTK	yes;yes;yes;yes;yes;yes;yes;yes;yes;yes	31.7	31.7	55.317	480	0.00027941	-0.0943102		0.776793	15.464	28	1.0447	3	10	10	31.7	-0.142194	15.694		0.76385	1.0552	14	6	6	17.1	-0.0896204	17.969		0.694985	1.3402	6	7	10	20.6	0.013641	13.774
CCDC51	Coiled-coil domain-containing protein 51																								0
CCDC58	Coiled-coil domain-containing protein 58	227	C9JQ41;H7C525;Q4VC31;C9JBU9	C9JQ41_HUMAN;CCD58_HUMAN;H7C525_HUMAN	3;3;3;1	3;3;3;1	Coiled-coil domain-containing protein 58	CCDC58	4	3	>tr|C9JQ41|C9JQ41_HUMAN Coiled-coil domain-containing protein 58 OS=Homo sapiens GN=CCDC58 PE=1 SV=1;>tr|H7C525|H7C525_HUMAN Coiled-coil domain-containing protein 58 (Fragment) OS=Homo sapiens GN=CCDC58 PE=1 SV=1;>sp|Q4VC31|CCD58_HUMAN Coiled-coil domain-c	IVHELNTTVPTASFAGK;NLDDLTLLK;WMQSELNVEEVVNDR	yes;yes;yes	31.5	31.5	15.296	130	8.8371e-08	-0.468871		0.418004	20.677	13	0.6368	3	3	3	31.5	-0.461462	31.549		0.472249	0.62552	6	2	2	20	-0.476378	4.5668		0.355353	0.86034	4	2	3	20	-0.449533	6.009
CCDC90B	Coiled-coil domain-containing protein 90B, mitochondrial																								0
CCT2	T-complex protein 1 subunit beta	408	F5GWF6;P78371;F8VQ14;P78371-2	F5GWF6_HUMAN;F8VQ14_HUMAN;TCPB_HUMAN	14;14;13;12	14;14;13;12	T-complex protein 1 subunit beta	CCT2	4	14	>tr|F5GWF6|F5GWF6_HUMAN T-complex protein 1 subunit beta OS=Homo sapiens GN=CCT2 PE=1 SV=2;>sp|P78371|TCPB_HUMAN T-complex protein 1 subunit beta OS=Homo sapiens GN=CCT2 PE=1 SV=4;>tr|F8VQ14|F8VQ14_HUMAN T-complex protein 1 subunit beta OS=Homo sapiens GN=	ASLSLAPVNIFK;DASLMVTNDGATILK;EALLSSAVDHGSDEVK;GATQQILDEAER;GSGNLEAIHIIK;ILIANTGMDTDK;LALVTGGEIASTFDHPELVK;LGGSLADSYLDEGFLLDK;LGGSLADSYLDEGFLLDKK;LIEEVMIGEDK;LTSFIGAIAIGDLVK;MLPTIIADNAGYDSADLVAQLR;SLHDALCVLAQTVK;VQDDEVGDGTTSVTVLAAELLR	yes;yes;yes;yes;yes;yes;yes;yes;yes;yes;yes;yes;yes;yes	38.1	38.1	56.806	530	8.7094e-08	0.957246		0.222424	18.918	43	2.0538	3	14	14	38.1	0.957246	15.199		0.187752	2.0538	23	13	13	37.9	0.9241	23.495		0.25432	2.3685	12	6	14	16.4	0.98652	22.499
CCT3	T-complex protein 1 subunit gamma	1179	P49368-2;P49368;B4DUR8;E9PRC8;Q5SZX6;E9PQ35;E9PM09;Q5SZW8;Q5SZX9	B4DUR8_HUMAN;TCPG_HUMAN	17;17;16;5;5;4;3;3;2	17;17;16;5;5;4;3;3;2	T-complex protein 1 subunit gamma	CCT3	9	17	>sp|P49368-2|TCPG_HUMAN Isoform 2 of T-complex protein 1 subunit gamma OS=Homo sapiens GN=CCT3;>sp|P49368|TCPG_HUMAN T-complex protein 1 subunit gamma OS=Homo sapiens GN=CCT3 PE=1 SV=4;>tr|B4DUR8|B4DUR8_HUMAN T-complex protein 1 subunit gamma OS=Homo sapie	ALDDMISTLK;AMTGVEQWPYR;AVAQALEVIPR;EDDVGTGAGLLEIK;EILSEVER;ELGIWEPLAVK;ILQMEEEYIQQLCEDIIQLKPDVVITEK;IPGGIIEDSCVLR;ISIPVDISDSDMMLNIINSSITTK;IVLLDSSLEYK;IVSRPEELREDDVGTGAGLLEIK;MMGHRPVLVLSQNTK;NLQDAMQVCR;NVLLDPQLVPGGGASEMAVAHALTEK;TAVETAVLLLR;TLIQNCGASTIR;WSSLACNIALDAVK	yes;yes;yes;yes;yes;yes;yes;yes;yes;yes;yes;yes;yes;yes;yes;yes;yes	46.9	46.9	56.43	507	1.2543e-06	0.509544		0.518441	16.458	51	1.4917	3	16	16	41.4	0.384271	13.238		0.554956	1.4908	24	15	15	39.3	0.69964	19.34		0.385381	1.9368	14	13	16	31.8	0.524264	12.978
CCT4	T-complex protein 1 subunit delta	1204	P50991;P50991-2	TCPD_HUMAN	14;13	14;13	T-complex protein 1 subunit delta	CCT4	2	14	>sp|P50991|TCPD_HUMAN T-complex protein 1 subunit delta OS=Homo sapiens GN=CCT4 PE=1 SV=4;>sp|P50991-2|TCPD_HUMAN Isoform 2 of T-complex protein 1 subunit delta OS=Homo sapiens GN=CCT4	AFADAMEVIPSTLAENAGLNPISTVTELR;ALIAGGGAPEIELALR;AQDIEAGDGTTSVVIIAGSLLDSCTK;AYILNLVK;DALSDLALHFLNK;EDIEFICK;ETLLNSATTSLNSK;GDVTITNDGATILK;GIEILTDMSR;GIEILTDMSRPVELSDR;GIHPTIISESFQK;LGGTIDDCELVEGLVLTQK;TGCNVLLIQK;VIDPATATSVDLR	yes;yes;yes;yes;yes;yes;yes;yes;yes;yes;yes;yes;yes;yes	37.1	37.1	57.924	539	2.2517e-05	0.721591		0.406418	15.934	17	2.0337	3	9	9	25.4	0.818442	14.599		0.317311	2.0337	9	11	11	30.8	0.671022	22.368		0.532493	2.3515	5	3	9	7.8	0.721591	6.4005
CCT5	T-complex protein 1 subunit epsilon	1172	P48643;B7ZAR1;E9PCA1;E7ENZ3;P48643-2;D6RIZ7	B7ZAR1_HUMAN;E7ENZ3_HUMAN;E9PCA1_HUMAN;TCPE_HUMAN	16;15;15;14;13;1	16;15;15;14;13;1	T-complex protein 1 subunit epsilon	CCT5	6	16	>sp|P48643|TCPE_HUMAN T-complex protein 1 subunit epsilon OS=Homo sapiens GN=CCT5 PE=1 SV=1;>tr|B7ZAR1|B7ZAR1_HUMAN T-complex protein 1 subunit epsilon OS=Homo sapiens GN=CCT5 PE=1 SV=1;>tr|E9PCA1|E9PCA1_HUMAN T-complex protein 1 subunit epsilon OS=Homo sa	ASMGTLAFDEYGRPFLIIK;DGDVTVTNDGATILSMMDVDHQIAK;DVDFELIK;EKFEEMIQQIK;EMNPALGIDCLHK;ETGANLAICQWGFDDEANHLLLQNNLPAVR;IAILTCPFEPPKPK;ISDSVLVDIK;ISDSVLVDIKDTEPLIQTAK;LDVTSVEDYK;LGFAGLVQEISFGTTK;QQHVIETLIGK;QQISLATQMVR;SQDDEIGDGTTGVVVLAGALLEEAEQLLDR;VVYGGGAAEISCALAVSQEADK;WVGGPEIELIAIATGGR	yes;yes;yes;yes;yes;yes;yes;yes;yes;yes;yes;yes;yes;yes;yes;yes	47.5	47.5	59.67	541	3.0013e-05	0.373954		0.637067	21.633	47	1.5144	3	14	14	41.4	0.27274	20.943		0.653536	1.3506	18	13	13	39.6	0.59053	20.242		0.461818	1.9777	15	11	14	32.3	0.445303	21.32
CCT6A	T-complex protein 1 subunit zeta	1128	P40227;P40227-2;Q92526;Q92526-2;Q92526-3;J3KRI6	TCPZ_HUMAN	12;9;3;2;2;1	12;9;3;2;2;1	T-complex protein 1 subunit zeta	CCT6A	6	12	>sp|P40227|TCPZ_HUMAN T-complex protein 1 subunit zeta OS=Homo sapiens GN=CCT6A PE=1 SV=3;>sp|P40227-2|TCPZ_HUMAN Isoform 2 of T-complex protein 1 subunit zeta OS=Homo sapiens GN=CCT6A	ALQFLEEVK;DGNVLLHEMQIQHPTASLIAK;ETLIDVAR;GIDPFSLDALSK;GLQDVLR;IITEGFEAAK;NAIDDGCVVPGAGAVEVAMAEALIK;QADLYISEGLHPR;TEVNSGFFYK;VATAQDDITGDGTTSNVLIIGELLK;VHAELADVLTEAVVDSILAIK;VLAQNSGFDLQETLVK	yes;yes;yes;yes;yes;yes;yes;yes;yes;yes;yes;yes	33.3	33.3	58.024	531	0.000599265	0.572502		0.467521	19.271	32	1.6675	3	12	12	33.3	0.470511	18.506		0.484078	1.6279	16	11	11	29.4	0.620493	19.862		0.440025	2.1568	8	7	12	22.2	0.604641	22.406
CCT7	T-complex protein 1 subunit eta	1767	Q99832;Q99832-3;Q99832-4;Q99832-2;F8WAM2;F8WBP8	TCPH_HUMAN	12;11;9;7;3;1	12;11;9;7;3;1	T-complex protein 1 subunit eta	CCT7	6	12	>sp|Q99832|TCPH_HUMAN T-complex protein 1 subunit eta OS=Homo sapiens GN=CCT7 PE=1 SV=2;>sp|Q99832-3|TCPH_HUMAN Isoform 3 of T-complex protein 1 subunit eta OS=Homo sapiens GN=CCT7;>sp|Q99832-4|TCPH_HUMAN Isoform 4 of T-complex protein 1 subunit eta OS=Hom	ALEIIPR;ATISNDGATILK;GGAEQFMEETER;INALTAASEAACLIVSVDETIK;LPIGDVATQYFADR;MMPTPVILLK;MVVDAVMMLDDLLQLK;QQLLIGAYAK;QVKPYVEEGLHPQIIIR;SQDAEVGDGTTSVTLLAAEFLK;VHTVEDYQAIVDAEWNILYDK;YNFFTGCPK	yes;yes;yes;yes;yes;yes;yes;yes;yes;yes;yes;yes	31.7	31.7	59.366	543	6.97235e-07	0.385044		0.707451	17.348	19	1.5128	3	10	10	26	0.419	15.687		0.649932	1.5128	9	6	6	16.6	0.393197	19.184		0.795151	1.916	6	4	10	11	0.186754	17.392
CCT8	T-complex protein 1 subunit theta	1203	P50990;P50990-2;P50990-3;H7C4C8;H7C2U0	TCPQ_HUMAN	21;20;18;9;4	21;20;18;9;4	T-complex protein 1 subunit theta	CCT8	5	21	>sp|P50990|TCPQ_HUMAN T-complex protein 1 subunit theta OS=Homo sapiens GN=CCT8 PE=1 SV=4;>sp|P50990-2|TCPQ_HUMAN Isoform 2 of T-complex protein 1 subunit theta OS=Homo sapiens GN=CCT8;>sp|P50990-3|TCPQ_HUMAN Isoform 3 of T-complex protein 1 subunit theta	AIADTGANVVVTGGK;ALAENSGVK;APGFAQMLK;DIDEVSSLLR;DMLEAGILDTYLGK;EDGAISTIVLR;FAEAFEAIPR;GEENLMDAQVK;GSTDNLMDDIER;HEKEDGAISTIVLR;HFSGLEEAVYR;IAVYSCPFDGMITETK;LATNAAVTVLR;LFVTNDAATILR;LTPPVLEEMGHCDSVYLSEVGDTQVVVFK;LVPGGGATEIELAK;NVGLDIEAEVPAVK;QITSYGETCPGLEQYAIK;TAEELMNFSK;VADMALHYANK;YNIMLVR	yes;yes;yes;yes;yes;yes;yes;yes;yes;yes;yes;yes;yes;yes;yes;yes;yes;yes;yes;yes;yes	46.9	46.9	59.62	548	8.978e-05	0.293135		0.712783	20.791	66	1.3559	3	18	18	36.3	0.228111	25.538		0.694883	1.2924	26	19	19	44.7	0.384934	11.345		0.626391	1.8142	21	14	18	30.7	0.364797	15.019
CD276	CD276 antigen	1589	Q5ZPR3-3;Q5ZPR3-4;Q5ZPR3;H0YL10;Q5ZPR3-2;H0YLT8;H0YN85;H0YK40;H0YN29	CD276_HUMAN	5;5;5;2;2;1;1;1;1	4;4;4;1;1;0;0;0;1	CD276 antigen	CD276	9	5	>sp|Q5ZPR3-3|CD276_HUMAN Isoform 3 of CD276 antigen OS=Homo sapiens GN=CD276;>sp|Q5ZPR3-4|CD276_HUMAN Isoform 4 of CD276 antigen OS=Homo sapiens GN=CD276;>sp|Q5ZPR3|CD276_HUMAN CD276 antigen OS=Homo sapiens GN=CD276 PE=1 SV=1	CSFSPEPGFSLAQLNLIWQLTDTK;DLRPGDTVTITCSSYR;NPVLQQDAHSSVTITPQR;SPTGAVEVQVPEDPVVALVGTDATLR;VADEGSFTCFVSIR	yes;yes;yes;yes;no	27.6	21.9	52.761	493	1.9737e-06	-0.869359		0.273387	29.228	15	0.54086	3	5	4	27.6	-0.950843	23.957		0.173781	0.51303	8	3	2	14.2	-0.737567	37.245		0.315354	0.675	4	2	4	8.9	-0.707642	22.928
CD2BP2	CD2 antigen cytoplasmic tail-binding protein 2	744	O95400	CD2B2_HUMAN	1	1	CD2 antigen cytoplasmic tail-binding protein 2	CD2BP2	1	1	>sp|O95400|CD2B2_HUMAN CD2 antigen cytoplasmic tail-binding protein 2 OS=Homo sapiens GN=CD2BP2 PE=1 SV=1	LVDPVAGSGGPGSR	yes	4.1	4.1	37.646	341	0.00048553	NaN		1	NaN	1	NaN	0	1	1	4.1	NaN	NaN		1	NaN	1	0	0	0	NaN	NaN		1	NaN	0	0	1	0	NaN	NaN
CD44	CD44 antigen	475	H0YD13;H0Y2P0;P16070-18;P16070-12;P16070-14;P16070-13;P16070-11;P16070-10;P16070-16;P16070-8;P16070-17;P16070-6;P16070-4;P16070-3;P16070-7;P16070-5;P16070;H0YE40;H0YDX6;H0YD17;J3KN83;H0YDW7;H0YCV9;H0Y5E4;P16070-15;P16070-9	CD44_HUMAN;H0Y2P0_HUMAN;H0YD13_HUMAN;H0YE40_HUMAN	3;3;3;3;3;3;3;3;3;3;3;3;3;3;3;3;3;2;1;1;1;1;1;1;1;1	3;3;3;3;3;3;3;3;3;3;3;3;3;3;3;3;3;2;1;1;1;1;1;1;1;1	CD44 antigen	CD44	26	3	>tr|H0YD13|H0YD13_HUMAN CD44 antigen OS=Homo sapiens GN=CD44 PE=1 SV=2;>tr|H0Y2P0|H0Y2P0_HUMAN CD44 antigen (Fragment) OS=Homo sapiens GN=CD44 PE=1 SV=1;>sp|P16070-18|CD44_HUMAN Isoform 18 of CD44 antigen OS=Homo sapiens GN=CD44;>sp|P16070-12|CD44_HUMAN Is	ESSETPDQFMTADETR;LVINSGNGAVEDR;YGFIEGHVVIPR	yes;yes;yes	19.9	19.9	22.683	206	0.00024043	-0.534203		0.367214	39.322	5	0.74831	1	2	2	13.6	-0.534203	39.322		0.355379	0.74831	5	3	3	19.9	NaN	NaN		1	NaN	1	0	2	0	NaN	NaN
CD46	Membrane cofactor protein																								0
CD47	Leukocyte surface antigen CD47	1433	Q08722-2;Q08722-3;Q08722-4;Q08722	CD47_HUMAN	2;2;2;2	2;2;2;2	Leukocyte surface antigen CD47	CD47	4	2	>sp|Q08722-2|CD47_HUMAN Isoform OA3-293 of Leukocyte surface antigen CD47 OS=Homo sapiens GN=CD47;>sp|Q08722-3|CD47_HUMAN Isoform OA3-305 of Leukocyte surface antigen CD47 OS=Homo sapiens GN=CD47;>sp|Q08722-4|CD47_HUMAN Isoform OA3-312 of Leukocyte surface	EGETIIELK;IEVSQLLK	yes;yes	5.8	5.8	31.742	292	0.00158405	0.377734		0.714812	24.007	23	1.348	3	2	2	5.8	0.255561	24.644		0.817787	1.3268	17	2	2	5.8	0.601887	13.517		0.593699	1.9416	5	2	2	5.8	0.694033	16.616
CD55	Complement decay-accelerating factor	148	H3BLV0;B1AP13;H7BY55;P08174-4;P08174;P08174-3;P08174-5;P08174-2;P08174-6;P08174-7;B1AP15	B1AP13_HUMAN;B1AP15_HUMAN;DAF_HUMAN;H3BLV0_HUMAN;H7BY55_HUMAN	3;3;3;3;3;3;3;3;3;3;2	3;3;3;3;3;3;3;3;3;3;2	Complement decay-accelerating factor	CD55	11	3	>tr|H3BLV0|H3BLV0_HUMAN Complement decay-accelerating factor (Fragment) OS=Homo sapiens GN=CD55 PE=1 SV=1;>tr|B1AP13|B1AP13_HUMAN Complement decay-accelerating factor OS=Homo sapiens GN=CD55 PE=1 SV=1;>tr|H7BY55|H7BY55_HUMAN Complement decay-accelerating f	EIYCPAPPQIDNGIIQGER;TSFPEDTVITYK;WSTAVEFCK	yes;yes;yes	12.3	12.3	35.695	326	0.0011126	0.172231		0.930187	51.526	9	1.0257	2	3	3	12.3	0.172231	37.085		0.941835	1.0143	5	3	3	12.3	0.525868	72.428		1	1.6032	4	0	3	0	NaN	NaN
CD58	Lymphocyte function-associated antigen 3	146	H0YDI1;B1AMW1;P19256-2;P19256-3;P19256	B1AMW1_HUMAN;H0YDI1_HUMAN;LFA3_HUMAN	1;1;1;1;1	1;1;1;1;1	Lymphocyte function-associated antigen 3	CD58	5	1	>tr|H0YDI1|H0YDI1_HUMAN Lymphocyte function-associated antigen 3 (Fragment) OS=Homo sapiens GN=CD58 PE=4 SV=1;>tr|B1AMW1|B1AMW1_HUMAN CD58 antigen, (Lymphocyte function-associated antigen 3), isoform CRA_c OS=Homo sapiens GN=CD58 PE=4 SV=1;>sp|P19256-2|LFA	VAELENSEFR	yes	7.6	7.6	15.136	131	2.1802e-11	-0.194939		0.695724	18.751	7	0.81332	1	1	1	7.6	-0.295411	16.011		0.524473	0.79073	4	1	1	7.6	0.113034	5.2271		0.909825	1.2402	2	1	1	7.6	NaN	NaN
CD59	CD59 glycoprotein	403	E9PNW4;E9PR17;P13987;H0YET2	CD59_HUMAN;E9PNW4_HUMAN;E9PR17_HUMAN;H0YET2_HUMAN	3;3;3;2	3;3;3;2	CD59 glycoprotein	CD59	4	3	>tr|E9PNW4|E9PNW4_HUMAN CD59 glycoprotein OS=Homo sapiens GN=CD59 PE=1 SV=1;>tr|E9PR17|E9PR17_HUMAN CD59 glycoprotein OS=Homo sapiens GN=CD59 PE=1 SV=1;>sp|P13987|CD59_HUMAN CD59 glycoprotein OS=Homo sapiens GN=CD59 PE=1 SV=1;>tr|H0YET2|H0YET2_HUMAN CD59 g	ENELTYYCCK;FEHCNFNDVTTR;LRENELTYYCCK	yes;yes;yes	22.2	22.2	11.985	108	0.00031412	-0.302493		0.564568	38.604	26	0.73049	3	3	3	22.2	-0.114098	40.587		0.792081	0.75063	6	3	3	22.2	-0.225076	35.581		0.771826	0.8166	12	2	3	22.2	-0.776676	42.464
CD63	CD63 antigen	437	F8VNT9;F8VV56;F8W022;F8VWK8;P08962-3;P08962-2;P08962	CD63_HUMAN;F8VNT9_HUMAN;F8VV56_HUMAN;F8VWK8_HUMAN;F8W022_HUMAN	1;1;1;1;1;1;1	1;1;1;1;1;1;1	CD63 antigen	CD63	7	1	>tr|F8VNT9|F8VNT9_HUMAN CD63 antigen (Fragment) OS=Homo sapiens GN=CD63 PE=1 SV=1;>tr|F8VV56|F8VV56_HUMAN CD63 antigen OS=Homo sapiens GN=CD63 PE=1 SV=1;>tr|F8W022|F8W022_HUMAN Tetraspanin (Fragment) OS=Homo sapiens GN=CD63 PE=1 SV=1;>tr|F8VWK8|F8VWK8_HUMA	VMSEFNNNFR	yes	7.5	7.5	14.265	133	4.4552e-27	-0.772456		0.330021	45.625	37	0.57896	3	1	1	7.5	-0.852667	55.112		0.317311	0.51825	15	1	1	7.5	-0.756477	37.337		0.302822	0.72719	12	1	1	7.5	-0.613962	42.509
CD81	CD81 antigen	123	E9PJK1;E9PRJ8;H0YDL9;H0YDJ9;E9PIF1;A6NMH8;P60033;E9PM31;H0YEE2	A6NMH8_HUMAN;CD81_HUMAN;E9PIF1_HUMAN;E9PJK1_HUMAN;E9PRJ8_HUMAN;H0YDJ9_HUMAN;H0YDL9_HUMAN	4;4;4;4;4;4;4;1;1	4;4;4;4;4;4;4;1;1	CD81 antigen	CD81	9	4	>tr|E9PJK1|E9PJK1_HUMAN Tetraspanin OS=Homo sapiens GN=CD81 PE=1 SV=1;>tr|E9PRJ8|E9PRJ8_HUMAN Tetraspanin (Fragment) OS=Homo sapiens GN=CD81 PE=1 SV=1;>tr|H0YDL9|H0YDL9_HUMAN Tetraspanin (Fragment) OS=Homo sapiens GN=CD81 PE=1 SV=1;>tr|H0YDJ9|H0YDJ9_HUMAN	IDDLFSGK;NNLCPSGSNIISNLFK;QFYDQALQQAVVDDDANNAK;TFHETLDCCGSSTLTALTTSVLK	yes;yes;yes;yes	40.6	40.6	17.963	165	3.18985e-06	0.367147		0.725521	16.192	19	0.9445	3	4	4	40.6	0.227618	18		0.695345	0.83525	8	4	4	40.6	0.387362	15.388		0.624308	1.1359	6	4	4	40.6	0.392647	9.6291
CD9	CD9 antigen	124	A6NNI4;G8JLH6;P21926;F5GXT1;A0A087WZG3;A0A087WU13	A6NNI4_HUMAN;CD9_HUMAN;G8JLH6_HUMAN	5;5;5;2;2;2	5;5;5;2;2;2	CD9 antigen	CD9	6	5	>tr|A6NNI4|A6NNI4_HUMAN Tetraspanin OS=Homo sapiens GN=CD9 PE=1 SV=1;>tr|G8JLH6|G8JLH6_HUMAN Tetraspanin (Fragment) OS=Homo sapiens GN=CD9 PE=1 SV=1;>sp|P21926|CD9_HUMAN CD9 antigen OS=Homo sapiens GN=CD9 PE=1 SV=4	AIHYALNCCGLAGGVEQFISDICPK;DVLETFTVK;EVQEFYK;EVQEFYKDTYNK;KDVLETFTVK	yes;yes;yes;yes;yes	29.6	29.6	17.764	159	0.00030232	0.274292		0.730887	26.247	25	0.87542	3	4	4	26.4	0.072586	24.591		0.845448	0.81685	10	5	5	29.6	0.425567	27.91		0.591936	1.2708	10	3	4	22	0.274292	25.004
CD99	CD99 antigen	86	A8MQT7;A0A096LP69;H7C2F2;P14209-2;P14209;P14209-3	A8MQT7_HUMAN;CD99_HUMAN;H7C2F2_HUMAN	2;2;2;2;2;1	2;2;2;2;2;1	CD99 antigen	CD99	6	2	>tr|A8MQT7|A8MQT7_HUMAN CD99 antigen OS=Homo sapiens GN=CD99 PE=4 SV=1;>tr|A0A096LP69|A0A096LP69_HUMAN CD99 antigen OS=Homo sapiens GN=CD99 PE=1 SV=1;>tr|H7C2F2|H7C2F2_HUMAN CD99 antigen (Fragment) OS=Homo sapiens GN=CD99 PE=4 SV=1;>sp|P14209-2|CD99_HUMAN	KPSAGDDFDLGDAVVDGENDDPRPPNPPK;PMPNPNPNHPSSSGSFSDADLADGVSGGEGK	yes;yes	33.9	33.9	17.694	177	0.00104545	-0.871284		0.268066	27.101	2	0.42891	0	2	2	33.9	-0.871284	27.101		1	0.42891	2	0	0	0	NaN	NaN		1	NaN	0	0	2	0	NaN	NaN
CDC37	Hsp90 co-chaperone Cdc37;Hsp90 co-chaperone Cdc37, N-terminally processed	1543	Q16543;K7EL68;K7EQA9;K7EIU0;K7EKQ2	CDC37_HUMAN;K7EL68_HUMAN;K7EQA9_HUMAN	6;4;4;2;2	6;4;4;2;2	Hsp90 co-chaperone Cdc37;Hsp90 co-chaperone Cdc37, N-terminally processed	CDC37	5	6	>sp|Q16543|CDC37_HUMAN Hsp90 co-chaperone Cdc37 OS=Homo sapiens GN=CDC37 PE=1 SV=1;>tr|K7EL68|K7EL68_HUMAN Hsp90 co-chaperone Cdc37 (Fragment) OS=Homo sapiens GN=CDC37 PE=1 SV=1;>tr|K7EQA9|K7EQA9_HUMAN Hsp90 co-chaperone Cdc37 (Fragment) OS=Homo sapiens GN	CIDSGLWVPNSK;DVQMLQDAISK;EGEEAGPGDPLLEAVPK;LGPGGLDPVEVYESLPEELQK;QYMEGFNDELEAFK;SMPWNVDTLSK	yes;yes;yes;yes;yes;yes	22.8	22.8	44.468	378	2.00603e-07	1.14241		0.144935	31.529	23	2.1866	3	6	6	22.8	1.17645	20.223		0.136357	1.9897	12	6	6	22.8	1.14241	38.739		0.213945	2.4005	9	4	6	16.7	1.03302	35.42
CDC42	Cell division control protein 42 homolog	1274	P60953;P60953-1;Q5JYX0;F8WET9;B1AH79;G3V4H1;G3V476;Q9H4E5-2;P17081;Q9H4E5	CDC42_HUMAN;Q5JYX0_HUMAN	8;6;5;1;1;1;1;1;1;1	7;5;4;0;0;0;0;0;0;0	Cell division control protein 42 homolog	CDC42	10	8	>sp|P60953|CDC42_HUMAN Cell division control protein 42 homolog OS=Homo sapiens GN=CDC42 PE=1 SV=2;>sp|P60953-1|CDC42_HUMAN Isoform 1 of Cell division control protein 42 homolog OS=Homo sapiens GN=CDC42;>tr|Q5JYX0|Q5JYX0_HUMAN Cell division control protein	CVVVGDGAVGK;DDPSTIEK;NVFDEAILAALEPPEPK;QKPITPETAEK;TCLLISYTTNK;TPFLLVGTQIDLR;WVPEITHHCPK;YVECSALTQK	no;yes;yes;yes;yes;yes;yes;yes	48.2	42.4	21.258	191	0.0111955	-0.0206477		0.973217	23.317	26	0.76685	3	8	7	48.2	-0.0746689	20.869		0.993526	0.68116	9	5	5	32.5	0.0608775	23.784		0.924891	0.91368	11	4	7	27.2	-0.117255	28.642
CDC5L	Cell division cycle 5-like protein	1751	Q99459	CDC5L_HUMAN	2	2	Cell division cycle 5-like protein	CDC5L	1	2	>sp|Q99459|CDC5L_HUMAN Cell division cycle 5-like protein OS=Homo sapiens GN=CDC5L PE=1 SV=2	GVDYNAEIPFEK;KPALGFYDTSEENYQALDADFR	yes;yes	4.2	4.2	92.25	802	0.00997475	NaN		1	NaN	1	NaN	0	2	2	4.2	NaN	NaN		1	NaN	1	0	0	0	NaN	NaN		1	NaN	0	0	2	0	NaN	NaN
CDH1	Cadherin-1;E-Cad/CTF1;E-Cad/CTF2;E-Cad/CTF3	49	A0A087WXI5;P12830;P12830-2;A0A087WX17;A0A087WU43;H3BNC6;H3BVI7;J3QKP1;P22223	CADH1_HUMAN;H3BNC6_HUMAN	11;11;9;7;7;6;5;2;1	11;11;9;7;7;6;5;2;1	Cadherin-1;E-Cad/CTF1;E-Cad/CTF2;E-Cad/CTF3	CDH1	9	11	>tr|A0A087WXI5|A0A087WXI5_HUMAN Cadherin-1 OS=Homo sapiens GN=CDH1 PE=1 SV=1;>sp|P12830|CADH1_HUMAN Cadherin-1 OS=Homo sapiens GN=CDH1 PE=1 SV=3;>sp|P12830-2|CADH1_HUMAN Isoform 2 of Cadherin-1 OS=Homo sapiens GN=CDH1;>tr|A0A087WX17|A0A087WX17_HUMAN Cadher	DNVYYYDEEGGGEEDQDFDLSQLHR;DTANWLEINPDTGAISTR;DWVIPPISCPENEK;GQVPENEANVVITTLK;KLADMYGGGEDD;MALEVGDYK;NTGVISVVTTGLDR;PANPDEIGNFIDENLK;TAYFSLDTR;VFYSITGQGADTPPVGVFIIER;VTDADAPNTPAWEAVYTILNDDGGQFVVTTNPVNNDGILK	yes;yes;yes;yes;yes;yes;yes;yes;yes;yes;yes	21.6	21.6	100.03	903	3.0874e-05	-1.13432		0.15365	34.573	18	0.45804	3	11	11	21.6	-1.18994	34.87		0.0942305	0.43702	15	5	5	9.9	-0.473951	26.095		0.357094	0.75432	3	4	11	8.3	0.414569	48.323
CDH2	Cadherin-2																								0
CDK11A;CDK11B;CDC2L1	Cyclin-dependent kinase 11A;Cyclin-dependent kinase 11B																								0
CDK5RAP3	CDK5 regulatory subunit-associated protein 3	1738	Q96JB5-2;Q96JB5;Q96JB5-4;J3QRM1;Q96JB5-3;J3QL86;J3QQY1;J3QS62	CK5P3_HUMAN;J3QRM1_HUMAN	7;7;7;5;5;2;2;1	7;7;7;5;5;2;2;1	CDK5 regulatory subunit-associated protein 3	CDK5RAP3	8	7	>sp|Q96JB5-2|CK5P3_HUMAN Isoform 2 of CDK5 regulatory subunit-associated protein 3 OS=Homo sapiens GN=CDK5RAP3;>sp|Q96JB5|CK5P3_HUMAN CDK5 regulatory subunit-associated protein 3 OS=Homo sapiens GN=CDK5RAP3 PE=1 SV=2;>sp|Q96JB5-4|CK5P3_HUMAN Isoform 4 of C	GELLALVK;GPDALTLLEYTETR;LDLLLEK;MVTMVSVLEDLIGK;NQFLDELMELEIFLAQR;NVNYEIPSLK;QQEALEEQAALEPK	yes;yes;yes;yes;yes;yes;yes	20	20	46.35	419	0.0025086	0.396159		0.754172	28.735	5	1.6066	2	7	7	20	0.678252	14.563		0.539372	1.6908	3	3	3	10.7	0.0468402	37.045		0.83809	1.3305	3	1	7	3.3	NaN	NaN
CDKN2AIPNL	CDKN2AIP N-terminal-like protein	1730	Q96HQ2-2;Q96HQ2	C2AIL_HUMAN	1;1	1;1	CDKN2AIP N-terminal-like protein	CDKN2AIPNL	2	1	>sp|Q96HQ2-2|C2AIL_HUMAN Isoform 2 of CDKN2AIP N-terminal-like protein OS=Homo sapiens GN=CDKN2AIPNL;>sp|Q96HQ2|C2AIL_HUMAN CDKN2AIP N-terminal-like protein OS=Homo sapiens GN=CDKN2AIPNL PE=1 SV=1	MVGGEAAAAVEELVSGVR	yes	21.2	21.2	9.5086	85	2.3589e-12	1.54107		0.0526291	15.37	3	2.0842	1	1	1	21.2	1.54107	15.37		0.0714599	2.0842	3	1	1	21.2	NaN	NaN		1	NaN	1	1	1	21.2	NaN	NaN
CDSN	Corneodesmosin	474	G8JLG2;Q15517	CDSN_HUMAN;G8JLG2_HUMAN	1;1	1;1	Corneodesmosin	CDSN	2	1	>tr|G8JLG2|G8JLG2_HUMAN Corneodesmosin OS=Homo sapiens GN=CDSN PE=4 SV=1;>sp|Q15517|CDSN_HUMAN Corneodesmosin OS=Homo sapiens GN=CDSN PE=1 SV=3	GSPGVPSFAAGPPISEGK	yes	3.4	3.4	51.607	529	2.2092e-05	NaN		1	NaN	0	NaN	0	1	1	3.4	NaN	NaN		1	NaN	0	1	1	3.4	NaN	NaN		1	NaN	0	1	1	3.4	NaN	NaN
CEACAM5	Carcinoembryonic antigen-related cell adhesion molecule 5	829	P06731-2;P06731;A0A024R0K5;A0A087WYX0;A0A087X013;T2HUW8;M0QX98;M0QXV9;M0R3J1;A0A087X2E2;P13688-3;P31997;P13688-4;P13688-11;P13688-9;P13688-2;P13688-6;P13688-5;P13688-8;P13688-10;P13688	CEAM5_HUMAN	6;6;5;4;3;3;2;2;1;1;1;1;1;1;1;1;1;1;1;1;1	6;6;5;4;3;3;2;2;1;1;1;1;1;1;1;1;1;1;1;1;1	Carcinoembryonic antigen-related cell adhesion molecule 5	CEACAM5	21	6	>sp|P06731-2|CEAM5_HUMAN Isoform 2 of Carcinoembryonic antigen-related cell adhesion molecule 5 OS=Homo sapiens GN=CEACAM5;>sp|P06731|CEAM5_HUMAN Carcinoembryonic antigen-related cell adhesion molecule 5 OS=Homo sapiens GN=CEACAM5 PE=1 SV=3;>tr|A0A024R0K5|	INGIPQQHTQVLFIAK;NDVGPYECGIQNK;QIIGYVIGTQQATPGPAYSGR;SDLVNEEATGQFR;SDSVILNVLYGPDAPTISPLNTSYR;TLTLLSVTR	yes;yes;yes;yes;yes;yes	13.8	13.8	76.723	701	1.75169e-07	-0.274686		0.591273	32.252	13	0.61646	2	6	6	13.8	-0.255322	30.69		0.556425	0.55862	8	2	2	3.1	-0.159412	8.1497		0.625459	0.58497	2	3	6	6.1	-0.908794	12.978
CEACAM6	Carcinoembryonic antigen-related cell adhesion molecule 6	1127	P40199;M0QYM2	CEAM6_HUMAN	3;1	3;1	Carcinoembryonic antigen-related cell adhesion molecule 6	CEACAM6	2	3	>sp|P40199|CEAM6_HUMAN Carcinoembryonic antigen-related cell adhesion molecule 6 OS=Homo sapiens GN=CEACAM6 PE=1 SV=3	EVLLLAHNLPQNR;SDPVTLNVLYGPDGPTISPSK;VDGNSLIVGYVIGTQQATPGPAYSGR	yes;yes;yes	17.4	17.4	37.194	344	0.00057038	0.0227584		0.905292	11.512	10	1.0857	1	3	3	17.4	0.0227584	11.089		0.800209	1.0857	8	2	2	9.9	NaN	NaN		1	NaN	1	2	3	9.9	NaN	NaN
CELSR2	Cadherin EGF LAG seven-pass G-type receptor 2	1848	Q9HCU4	CELR2_HUMAN	1	1	Cadherin EGF LAG seven-pass G-type receptor 2	CELSR2	1	1	>sp|Q9HCU4|CELR2_HUMAN Cadherin EGF LAG seven-pass G-type receptor 2 OS=Homo sapiens GN=CELSR2 PE=1 SV=1	ALDKPVTVQFR	yes	0.4	0.4	317.45	2923	0.00072877	-1.51235		0.0740045	0.82241	2	0.38563	0	1	1	0.4	NaN	NaN		1	NaN	1	1	1	0.4	NaN	NaN		1	NaN	1	0	1	0	NaN	NaN
CENPB	Major centromere autoantigen B																								0
CEP192		601	K7ELX0;Q8TEP8-3	CE192_HUMAN;K7ELX0_HUMAN	1;1	1;1		CEP192	2	1	>tr|K7ELX0|K7ELX0_HUMAN Centrosomal protein of 192 kDa (Fragment) OS=Homo sapiens GN=CEP192 PE=1 SV=3;>sp|Q8TEP8-3|CE192_HUMAN Isoform 3 of Centrosomal protein of 192 kDa OS=Homo sapiens GN=CEP192	LQLSFQDDDSISR	yes	1.1	1.1	134.49	1238	0.0004692	0.0775164		0.966479	32.37	9	0.95441	2	1	1	1.1	-0.0827439	46.978		0.823909	0.92925	4	1	1	1.1	0.1129	22.733		0.90968	1.2864	3	1	1	1.1	-0.171076	24.371
CFAP20	Cilia- and flagella-associated protein 20																								0
CFAP99																									0
CFL1	Cofilin-1	1008	P23528;G3V1A4;E9PP50;E9PK25;E9PQB7;E9PS23;E9PLJ3	COF1_HUMAN;E9PK25_HUMAN;E9PP50_HUMAN;E9PQB7_HUMAN;E9PS23_HUMAN;G3V1A4_HUMAN	15;13;13;13;9;8;7	12;10;10;10;6;8;6	Cofilin-1	CFL1	7	15	>sp|P23528|COF1_HUMAN Cofilin-1 OS=Homo sapiens GN=CFL1 PE=1 SV=3;>tr|G3V1A4|G3V1A4_HUMAN Cofilin 1 (Non-muscle), isoform CRA_a OS=Homo sapiens GN=CFL1 PE=1 SV=1;>tr|E9PP50|E9PP50_HUMAN Cofilin-1 (Fragment) OS=Homo sapiens GN=CFL1 PE=1 SV=3;>tr|E9PK25|E9PK	ASGVAVSDGVIK;ASGVAVSDGVIKVFNDMKVR;AVLFCLSEDK;AVLFCLSEDKK;EDLVFIFWAPESAPLK;EILVGDVGQTVDDPYATFVK;HELQANCYEEVK;HELQANCYEEVKDR;KEDLVFIFWAPESAPLK;KSSTPEEVK;LGGSAVISLEGK;LGGSAVISLEGKPL;NIILEEGK;NIILEEGKEILVGDVGQTVDDPYATFVK;YALYDATYETK	yes;yes;yes;yes;no;yes;yes;yes;no;yes;yes;yes;yes;yes;no	74.7	57.8	18.502	166	8.3028e-08	0.584097		0.458454	29.662	145	1.3317	3	15	12	74.7	0.694212	30.126		0.325333	1.2969	67	13	10	64.5	0.567253	27.97		0.479156	1.64	40	13	12	64.5	0.506196	29.729
CFL2	Cofilin-2	1954	Q9Y281;Q9Y281-3;G3V2U0;F8WDN3	COF2_HUMAN	5;4;1;1	2;1;1;1	Cofilin-2	CFL2	4	5	>sp|Q9Y281|COF2_HUMAN Cofilin-2 OS=Homo sapiens GN=CFL2 PE=1 SV=1;>sp|Q9Y281-3|COF2_HUMAN Isoform 3 of Cofilin-2 OS=Homo sapiens GN=CFL2	ASGVTVNDEVIK;EDLVFIFWAPESAPLK;KEDLVFIFWAPESAPLK;QILVGDIGDTVEDPYTSFVK;YALYDATYETK	yes;no;no;yes;no	36.1	19.3	18.736	166	5.5446e-06	0.891886		0.311171	10.141	2	1.3311	0	5	2	36.1	0.891886	10.141		1	1.3311	2	3	0	16.9	NaN	NaN		1	NaN	0	3	2	16.9	NaN	NaN
CGGBP1	CGG triplet repeat-binding protein 1																								0
CGN	Cingulin	1904	Q9P2M7	CING_HUMAN	1	1	Cingulin	CGN	1	1	>sp|Q9P2M7|CING_HUMAN Cingulin OS=Homo sapiens GN=CGN PE=1 SV=2	EVEEQHEVNEQLQAR	yes	1.3	1.3	136.38	1197	0.00044692	NaN		1	NaN	1	NaN	0	1	1	1.3	NaN	NaN		1	NaN	1	0	0	0	NaN	NaN		1	NaN	0	0	1	0	NaN	NaN
CHCHD1	Coiled-coil-helix-coiled-coil-helix domain-containing protein 1	1705	Q96BP2	CHCH1_HUMAN	1	1	Coiled-coil-helix-coiled-coil-helix domain-containing protein 1	CHCHD1	1	1	>sp|Q96BP2|CHCH1_HUMAN Coiled-coil-helix-coiled-coil-helix domain-containing protein 1 OS=Homo sapiens GN=CHCHD1 PE=1 SV=1	SIQETLGESGSLLPNK	yes	13.6	13.6	13.475	118	2.9828e-10	NaN		1	NaN	1	NaN	0	1	1	13.6	NaN	NaN		1	NaN	1	0	0	0	NaN	NaN		1	NaN	0	0	1	0	NaN	NaN
CHCHD2;CHCHD2P9	Coiled-coil-helix-coiled-coil-helix domain-containing protein 2, mitochondrial;Putative coiled-coil-helix-coiled-coil-helix domain-containing protein CHCHD2P9, mitochondrial																								0
CHCHD3	MICOS complex subunit MIC19	232	C9JRZ6;Q9NX63;F8WAR4	C9JRZ6_HUMAN;CHCH3_HUMAN;F8WAR4_HUMAN	3;3;2	3;3;2	MICOS complex subunit MIC19	CHCHD3	3	3	>tr|C9JRZ6|C9JRZ6_HUMAN MICOS complex subunit MIC19 OS=Homo sapiens GN=CHCHD3 PE=1 SV=1;>sp|Q9NX63|MIC19_HUMAN MICOS complex subunit MIC19 OS=Homo sapiens GN=CHCHD3 PE=1 SV=1;>tr|F8WAR4|F8WAR4_HUMAN MICOS complex subunit MIC19 OS=Homo sapiens GN=CHCHD3 PE=	VAEELALEQAK;YESHPVCADLQAK;YSGAYGASVSDEELK	yes;yes;yes	16.8	16.8	26.694	232	5.0851e-06	-0.0296764		0.828955	17.001	8	0.95832	1	3	3	16.8	-0.073454	22.326		0.712119	0.88493	5	2	2	11.2	0.028852	4.4179		0.8188	1.2214	2	1	3	4.7	NaN	NaN
CHD4	Chromodomain-helicase-DNA-binding protein 4																								0
CHID1	Chitinase domain-containing protein 1	1805	Q9BWS9-3;Q9BWS9;Q9BWS9-2	CHID1_HUMAN	3;3;3	3;3;3	Chitinase domain-containing protein 1	CHID1	3	3	>sp|Q9BWS9-3|CHID1_HUMAN Isoform 3 of Chitinase domain-containing protein 1 OS=Homo sapiens GN=CHID1;>sp|Q9BWS9|CHID1_HUMAN Chitinase domain-containing protein 1 OS=Homo sapiens GN=CHID1 PE=1 SV=1;>sp|Q9BWS9-2|CHID1_HUMAN Isoform 2 of Chitinase domain-cont	LLFEDWTYDDFR;NQHFDGFVVEVWNQLLSQK;NVLDSEDEIEELSK	yes;yes;yes	12.4	12.4	41.677	362	2.9005e-06	0.385044		0.766118	34.248	5	1.2824	1	2	2	7.2	0.0871912	29.195		0.999852	0.88823	2	3	3	12.4	0.620493	31.146		1	1.3627	3	0	2	0	NaN	NaN
CHMP4A	Charged multivesicular body protein 4a	1808	Q9BY43;Q9BY43-2;H0YIN6;E9PQ80;E9PSI1;E9PQI5	CHM4A_HUMAN;E9PQ80_HUMAN;E9PSI1_HUMAN;H0YIN6_HUMAN	3;3;2;2;2;1	3;3;2;2;2;1	Charged multivesicular body protein 4a	CHMP4A	6	3	>sp|Q9BY43|CHM4A_HUMAN Charged multivesicular body protein 4a OS=Homo sapiens GN=CHMP4A PE=1 SV=3;>sp|Q9BY43-2|CHM4A_HUMAN Isoform 2 of Charged multivesicular body protein 4a OS=Homo sapiens GN=CHMP4A;>tr|H0YIN6|H0YIN6_HUMAN Charged multivesicular body pro	AYQDMDIDKVDELMTDITEQQEVAQQISDAISR;EAIENATTNAEVLR;LPSVPSTHLPAGPAPK	yes;yes;yes	28.4	28.4	25.098	222	2.2652e-06	0.118227		0.988345	20.094	5	0.91038	1	3	3	28.4	-0.309842	46.178		0.513205	0.62215	3	2	2	13.5	0.170566	17.762		0.972799	1.1587	2	1	3	7.2	NaN	NaN
CHMP4B	Charged multivesicular body protein 4b	1832	Q9H444	CHM4B_HUMAN	2	2	Charged multivesicular body protein 4b	CHMP4B	1	2	>sp|Q9H444|CHM4B_HUMAN Charged multivesicular body protein 4b OS=Homo sapiens GN=CHMP4B PE=1 SV=1	EALENANTNTEVLK;QLAQIDGTLSTIEFQR	yes;yes	13.4	13.4	24.95	224	3.29044e-05	0.293724		0.866131	17.262	6	0.95476	1	2	2	13.4	0.0461418	12.058		0.822057	0.79812	3	1	1	6.2	0.42664	4.8694		0.761497	1.2708	2	1	2	6.2	NaN	NaN
CHMP5	Charged multivesicular body protein 5	1894	Q9NZZ3;Q9NZZ3-2	CHMP5_HUMAN	2;1	2;1	Charged multivesicular body protein 5	CHMP5	2	2	>sp|Q9NZZ3|CHMP5_HUMAN Charged multivesicular body protein 5 OS=Homo sapiens GN=CHMP5 PE=1 SV=1;>sp|Q9NZZ3-2|CHMP5_HUMAN Isoform 2 of Charged multivesicular body protein 5 OS=Homo sapiens GN=CHMP5	DGVLVDEFGLPQIPAS;DNLAQQSFNMEQANYTIQSLK	yes;yes	16.9	16.9	24.57	219	0.00540921	NaN		1	NaN	1	NaN	0	2	2	16.9	NaN	NaN		1	NaN	1	0	0	0	NaN	NaN		1	NaN	0	0	2	0	NaN	NaN
CHMP6	Charged multivesicular body protein 6	555	I3L3E4;I3L4G8;I3L4A1;Q96FZ7	CHMP6_HUMAN;I3L3E4_HUMAN;I3L4A1_HUMAN;I3L4G8_HUMAN	2;2;2;2	2;2;2;2	Charged multivesicular body protein 6	CHMP6	4	2	>tr|I3L3E4|I3L3E4_HUMAN Charged multivesicular body protein 6 (Fragment) OS=Homo sapiens GN=CHMP6 PE=1 SV=1;>tr|I3L4G8|I3L4G8_HUMAN Charged multivesicular body protein 6 (Fragment) OS=Homo sapiens GN=CHMP6 PE=1 SV=1;>tr|I3L4A1|I3L4A1_HUMAN Charged multives	ILDETQEAVEYQR;VMEGLQFGNECLNK	yes;yes	23.9	23.9	12.939	113	2.58929e-06	0.0615688		0.904967	14.462	6	0.82371	1	2	2	23.9	0.0855606	19.763		0.859193	0.76057	3	2	2	23.9	-0.0509059	8.6758		0.734737	0.94835	2	1	2	11.5	NaN	NaN
CHP1	Calcineurin B homologous protein 1	1760	Q99653;H0YLY7;H0YKE7;F5GX29;H0YNG9	CHP1_HUMAN;F5GX29_HUMAN;H0YKE7_HUMAN;H0YLY7_HUMAN;H0YNG9_HUMAN	5;3;3;3;3	5;3;3;3;3	Calcineurin B homologous protein 1	CHP1	5	5	>sp|Q99653|CHP1_HUMAN Calcineurin B homologous protein 1 OS=Homo sapiens GN=CHP1 PE=1 SV=3;>tr|H0YLY7|H0YLY7_HUMAN Calcineurin B homologous protein 1 (Fragment) OS=Homo sapiens GN=CHP1 PE=1 SV=1;>tr|H0YKE7|H0YKE7_HUMAN Calcineurin B homologous protein 1 OS	DELLQVLR;IINAFFPEGEDQVNFR;IPELAINPLGDR;TIQEADQDGDSAISFTEFVK;TLAHFRPIEDNEK	yes;yes;yes;yes;yes	35.4	35.4	22.456	195	4.388e-05	-0.206645		0.658945	26.965	12	0.77493	2	5	5	35.4	-0.22366	15.32		0.683869	0.72867	6	4	4	28.7	0.236707	24.607		0.956717	1.0062	5	1	5	6.2	NaN	NaN
CHTOP	Chromatin target of PRMT1 protein																								0
CIB1	Calcium and integrin-binding protein 1	1766	Q99828;Q99828-2	CIB1_HUMAN	5;5	5;5	Calcium and integrin-binding protein 1	CIB1	2	5	>sp|Q99828|CIB1_HUMAN Calcium and integrin-binding protein 1 OS=Homo sapiens GN=CIB1 PE=1 SV=4;>sp|Q99828-2|CIB1_HUMAN Isoform 2 of Calcium and integrin-binding protein 1 OS=Homo sapiens GN=CIB1	AQVPFEQILSLPELK;ELLAEYQDLTFLTK;IFDFDDDGTLNR;QLIDNILEESDIDR;SPDFASSFK	yes;yes;yes;yes;yes	33.5	33.5	21.703	191	3.8149e-05	0.0415233		0.888168	6.3012	3	0.64496	1	5	5	33.5	0.0415233	6.3012		1	0.64496	3	0	0	0	NaN	NaN		1	NaN	0	0	5	0	NaN	NaN
CIRBP	Cold-inducible RNA-binding protein	1484	Q14011;K7ENX8;K7ELV6;K7EJV5;K7ELT6;K7EJV1;K7EMY9;K7EPM4;K7ER40;K7EQR7;D6W5Y5;Q14011-2;K7EQX4;K7ENN6;K7EIF7;K7EQL0	CIRBP_HUMAN;D6W5Y5_HUMAN;K7EJV5_HUMAN;K7ELT6_HUMAN;K7ELV6_HUMAN;K7EMY9_HUMAN;K7ENX8_HUMAN;K7EPM4_HUMAN;K7EQR7_HUMAN;K7ER40_HUMAN	4;3;3;3;3;3;3;3;3;3;3;3;1;1;1;1	4;3;3;3;3;3;3;3;3;3;3;3;1;1;1;1	Cold-inducible RNA-binding protein	CIRBP	16	4	>sp|Q14011|CIRBP_HUMAN Cold-inducible RNA-binding protein OS=Homo sapiens GN=CIRBP PE=1 SV=1;>tr|K7ENX8|K7ENX8_HUMAN Cold-inducible RNA-binding protein (Fragment) OS=Homo sapiens GN=CIRBP PE=1 SV=2;>tr|K7ELV6|K7ELV6_HUMAN Cold-inducible RNA-binding protein	DSYDSYATHNE;GFGFVTFENIDDAK;LFVGGLSFDTNEQSLEQVFSK;YGQISEVVVVK	yes;yes;yes;yes	33.1	33.1	18.648	172	4.88458e-05	-0.0795085		0.914624	19.962	32	0.81118	3	4	4	33.1	-0.0578872	22.002		0.849352	0.77849	13	3	3	26.7	-0.154891	21.634		0.847588	0.97526	11	3	4	26.7	-0.0516384	15.888
CISD1	CDGSH iron-sulfur domain-containing protein 1	1890	Q9NZ45	CISD1_HUMAN	2	2	CDGSH iron-sulfur domain-containing protein 1	CISD1	1	2	>sp|Q9NZ45|CISD1_HUMAN CDGSH iron-sulfur domain-containing protein 1 OS=Homo sapiens GN=CISD1 PE=1 SV=1	HNEETGDNVGPLIIK;IVHAFDMEDLGDK	yes;yes	25.9	25.9	12.199	108	1.41006e-06	-0.265102		0.600611	17.436	13	0.70823	3	2	2	25.9	-0.15756	19.176		0.638099	0.70823	7	2	2	25.9	-0.391058	15.139		0.419747	0.91997	3	2	2	25.9	-0.124377	10.25
CISD2	CDGSH iron-sulfur domain-containing protein 2	1645	Q8N5K1;D6RCF4;I3L1N9	CISD2_HUMAN;D6RCF4_HUMAN	5;3;2	5;3;2	CDGSH iron-sulfur domain-containing protein 2	CISD2	3	5	>sp|Q8N5K1|CISD2_HUMAN CDGSH iron-sulfur domain-containing protein 2 OS=Homo sapiens GN=CISD2 PE=1 SV=1;>tr|D6RCF4|D6RCF4_HUMAN CDGSH iron-sulfur domain-containing protein 2 OS=Homo sapiens GN=CISD2 PE=1 SV=1	DSLINLK;HNELTGDNVGPLILK;LPVPESITGFAR;VQLPAYLK;VVNEINIEDLCLTK	yes;yes;yes;yes;yes	41.5	41.5	15.278	135	0.00038988	0.0912598		0.929925	6.0757	11	0.92842	3	4	4	31.1	0.0190613	6.5521		0.928998	0.84656	4	3	3	25.2	0.105678	7.0528		0.901806	1.2089	4	3	4	30.4	0.101919	1.057
CKAP4	Cytoskeleton-associated protein 4	1421	Q07065	CKAP4_HUMAN	18	18	Cytoskeleton-associated protein 4	CKAP4	1	18	>sp|Q07065|CKAP4_HUMAN Cytoskeleton-associated protein 4 OS=Homo sapiens GN=CKAP4 PE=1 SV=2	ASVSQVEADLK;DFTSLENTVEER;DLSDGIHVVK;EELGQGLQGVEQK;GLLDDLR;HSEAFEALQQK;LALQALTEK;LEGLGSSEADQDGLASTVR;LQHVEDGVLSMQVASAR;QREELGQGLQGVEQK;QTESLESLLSK;SINDNIAIFTEVQK;SLGETQLVLYGDVEELKR;STLQTMESDIYTEVR;SVGELPSTVESLQK;TAVDSLVAYSVK;VQEQVHTLLSQDQAQAAR;VQSLQATFGTFESILR	yes;yes;yes;yes;yes;yes;yes;yes;yes;yes;yes;yes;yes;yes;yes;yes;yes;yes	38	38	66.022	602	4.1516e-05	0.684729		0.435165	40.952	27	1.8155	3	14	14	29.1	0.684729	36.566		0.413826	1.8155	15	12	12	27.2	0.768671	43.217		0.451842	2.5161	9	4	14	10.1	0.103665	61.905
CKB	Creatine kinase B-type																								0
CKM	Creatine kinase M-type;Creatine kinase M-type, N-terminally processed	830	P06732	KCRM_HUMAN	2	2	Creatine kinase M-type;Creatine kinase M-type, N-terminally processed	CKM	1	2	>sp|P06732|KCRM_HUMAN Creatine kinase M-type OS=Homo sapiens GN=CKM PE=1 SV=2	SFLVWVNEEDHLR;SMTEKEQQQLIDDHFLFDKPVSPLLLASGMAR	yes;yes	11.8	11.8	43.101	381	0.0367758	NaN		1	NaN	0	NaN	0	2	2	11.8	NaN	NaN		1	NaN	0	0	0	0	NaN	NaN		1	NaN	0	0	2	0	NaN	NaN
CKMT1A;CKMT1B	Creatine kinase U-type, mitochondrial	914	P12532;P12532-2;F8WCN3;C9JSQ1;C9J8F6;C9J995;C9J6W7;C9JT96;C9JJX8	F8WCN3_HUMAN;KCRU_HUMAN	11;10;7;5;4;3;3;3;2	8;7;6;4;3;3;2;2;2	Creatine kinase U-type, mitochondrial	CKMT1A;CKMT1B	9	11	>sp|P12532|KCRU_HUMAN Creatine kinase U-type, mitochondrial OS=Homo sapiens GN=CKMT1A PE=1 SV=1;>sp|P12532-2|KCRU_HUMAN Isoform 2 of Creatine kinase U-type, mitochondrial OS=Homo sapiens GN=CKMT1A;>tr|F8WCN3|F8WCN3_HUMAN Creatine kinase U-type, mitochondri	GTGGVDTAATGGVFDISNLDR;GWEFMWNER;HTTDLDASK;LGYILTCPSNLGTGLR;LSEMTEAEQQQLIDDHFLFDKPVSPLLTAAGMAR;LYPPSAEYPDLR;SEVELVQLVIDGVNYLIDCER;SFLIWVNEEDHTR;TTPTGWTLDQCIQTGVDNPGHPFIK;TVGMVAGDEETYEVFADLFDPVIQER;VVVDALSGLK	yes;no;no;no;yes;yes;yes;yes;yes;yes;yes	47	38.8	47.036	417	2.412e-05	-0.0395476		0.954372	60.01	38	0.77001	3	11	8	47	-0.347142	66.981		0.730217	0.69437	20	8	8	38.8	0.386038	28.233		0.625443	1.0573	13	3	8	12.5	0.244034	20.124
CKMT2	Creatine kinase S-type, mitochondrial	957	P17540;D6RHV3;D6R998	KCRS_HUMAN	7;3;3	4;2;2	Creatine kinase S-type, mitochondrial	CKMT2	3	7	>sp|P17540|KCRS_HUMAN Creatine kinase S-type, mitochondrial OS=Homo sapiens GN=CKMT2 PE=1 SV=2	GIWHNYDKTFLIWINEEDHTR;GTGGVDTAAVADVYDISNIDR;GWEFMWNER;HTTDLDASK;LGYILTCPSNLGTGLR;TVGMVAGDEESYEVFADLFDPVIK;TVGMVAGDEESYEVFADLFDPVIKLR	yes;yes;no;no;no;yes;yes	24.3	16.2	47.504	419	0.00046293	-2.91964	+	0.000252054	97.977	20	0.1436	2	7	4	24.3	-2.93479	99.672	+	0.000216935	0.090493	13	1	1	5.7	-2.59005	89.181	+	0.000126824	0.15595	6	1	4	5.7	NaN	NaN
CLDN3	Claudin-3	663	O15551;O14493;O95484;P56747	CLD3_HUMAN	3;1;1;1	3;1;1;1	Claudin-3	CLDN3	4	3	>sp|O15551|CLD3_HUMAN Claudin-3 OS=Homo sapiens GN=CLDN3 PE=1 SV=1	DFYNPVVPEAQK;STGPGASLGTGYDR;VYDSLLALPQDLQAAR	yes;yes;yes	19.1	19.1	23.318	220	8.5806e-06	0.0204844		0.902761	19.047	24	0.90989	3	3	3	19.1	0.101112	18.915		0.984666	0.89163	10	3	3	19.1	-0.0587585	19.705		0.953547	1.1009	8	2	3	12.7	0.062398	20.389
CLDN3;CLDN4;CLDN9;CLDN6	Claudin-3;Claudin-4;Claudin-9;Claudin-6																								0
CLDN7	Claudin;Claudin-7	427	K7EP40;F5H496;I3L3X1;O95471-2;O95471	CLD7_HUMAN;F5H496_HUMAN;I3L3X1_HUMAN;K7EP40_HUMAN	1;1;1;1;1	1;1;1;1;1	Claudin;Claudin-7	CLDN7	5	1	>tr|K7EP40|K7EP40_HUMAN Claudin (Fragment) OS=Homo sapiens GN=CLDN7 PE=3 SV=1;>tr|F5H496|F5H496_HUMAN Claudin OS=Homo sapiens GN=CLDN7 PE=3 SV=1;>tr|I3L3X1|I3L3X1_HUMAN Claudin (Fragment) OS=Homo sapiens GN=CLDN7 PE=3 SV=3;>sp|O95471-2|CLD7_HUMAN Isoform 2	MYDSVLALSAALQATR	yes	12.4	12.4	13.649	129	1.0713e-05	NaN		1	NaN	1	NaN	0	1	1	12.4	NaN	NaN		1	NaN	0	1	1	12.4	NaN	NaN		1	NaN	1	0	1	0	NaN	NaN
CLIC1	Chloride intracellular channel protein 1	632	O00299	CLIC1_HUMAN	12	12	Chloride intracellular channel protein 1	CLIC1	1	12	>sp|O00299|CLIC1_HUMAN Chloride intracellular channel protein 1 OS=Homo sapiens GN=CLIC1 PE=1 SV=4	AEEQPQVELFVK;EEFASTCPDDEEIELAYEQVAK;FLDGNELTLADCNLLPK;GFTIPEAFR;GVTFNVTTVDTK;IEEFLEAVLCPPR;KFLDGNELTLADCNLLPK;LAALNPESNTAGLDIFAK;LFMVLWLK;LHIVQVVCK;NSNPALNDNLEK;VLDNYLTSPLPEEVDETSAEDEGVSQR	yes;yes;yes;yes;yes;yes;yes;yes;yes;yes;yes;yes	66.4	66.4	26.922	241	1.33853e-05	1.2676		0.105608	17.948	40	2.3783	3	9	9	56.8	1.3376	18.673		0.0718933	2.0371	15	12	12	66.4	1.26514	18.93		0.120417	2.8012	20	5	9	32.4	1.24999	14.556
CLIC3	Chloride intracellular channel protein 3	753	Q5SQ17;O95833	CLIC3_HUMAN;Q5SQ17_HUMAN	5;5	5;5	Chloride intracellular channel protein 3	CLIC3	2	5	>tr|Q5SQ17|Q5SQ17_HUMAN Chloride intracellular channel protein 3 (Fragment) OS=Homo sapiens GN=CLIC3 PE=4 SV=1;>sp|O95833|CLIC3_HUMAN Chloride intracellular channel protein 3 OS=Homo sapiens GN=CLIC3 PE=1 SV=2	APLEHELAGEPQLR;DFAPGSQLPILLYDSDAK;GVPFTLTTVDTR;NPVPAQDEALYQQLLR;TDTLQIEDFLEETLGPPDFPSLAPR	yes;yes;yes;yes;yes	50.9	50.9	18.811	167	1.1024e-05	-0.0924633		0.778783	20.394	10	0.9772	2	4	4	43.7	0.113434	14.47		0.971229	0.978	5	5	5	50.9	-0.323877	8.0627		1	0.95955	5	0	4	0	NaN	NaN
CLIC4	Chloride intracellular channel protein 4	1991	Q9Y696	CLIC4_HUMAN	8	8	Chloride intracellular channel protein 4	CLIC4	1	8	>sp|Q9Y696|CLIC4_HUMAN Chloride intracellular channel protein 4 OS=Homo sapiens GN=CLIC4 PE=1 SV=4	AGSDGESIGNCPFSQR;EEDKEPLIELFVK;EMTGIWR;EVEIAYSDVAK;FLDGNEMTLADCNLLPK;GVVFSVTTVDLK;IEEFLEEVLCPPK;TDVNKIEEFLEEVLCPPK	yes;yes;yes;yes;yes;yes;yes;yes	37.2	37.2	28.772	253	0.000152987	0.687598		0.432886	21.662	9	1.815	2	6	6	29.2	0.663663	24.959		0.430476	1.6477	5	6	6	32.8	0.787182	17.175		1	2.2813	4	0	6	0	NaN	NaN
CLIP1	CAP-Gly domain-containing linker protein 1	423	F5H0N7;J3KP58;P30622-2;P30622-1;P30622;F5H6A0	CLIP1_HUMAN;F5H0N7_HUMAN;F5H6A0_HUMAN;J3KP58_HUMAN	4;4;4;4;4;2	4;4;4;4;4;2	CAP-Gly domain-containing linker protein 1	CLIP1	6	4	>tr|F5H0N7|F5H0N7_HUMAN CAP-Gly domain-containing linker protein 1 OS=Homo sapiens GN=CLIP1 PE=1 SV=1;>tr|J3KP58|J3KP58_HUMAN CAP-Gly domain-containing linker protein 1 OS=Homo sapiens GN=CLIP1 PE=1 SV=2;>sp|P30622-2|CLIP1_HUMAN Isoform 3 of CAP-Gly domain	AEDQHLVEMEDTLNK;ATSHVGEIEQELALAR;GLGTETAEFAELK;SQQLSALQEENVK	yes;yes;yes;yes	5.6	5.6	116.25	1013	0.0103752	0.962512		0.265947	19.901	3	2.1263	1	4	4	5.6	0.962512	19.901		1	2.1263	3	0	0	0	NaN	NaN		1	NaN	0	0	4	0	NaN	NaN
CLNS1A	Methylosome subunit pICln	398	E9PMI6;J3KN38;P54105;E9PJF4	E9PJF4_HUMAN;E9PMI6_HUMAN;ICLN_HUMAN;J3KN38_HUMAN	2;2;2;1	2;2;2;1	Methylosome subunit pICln	CLNS1A	4	2	>tr|E9PMI6|E9PMI6_HUMAN Methylosome subunit pICln OS=Homo sapiens GN=CLNS1A PE=1 SV=1;>tr|J3KN38|J3KN38_HUMAN Methylosome subunit pICln OS=Homo sapiens GN=CLNS1A PE=1 SV=1;>sp|P54105|ICLN_HUMAN Methylosome subunit pICln OS=Homo sapiens GN=CLNS1A PE=1 SV=1;	DYEDGMEVDTTPTVAGQFEDADVDH;GLGTGTLYIAESR	yes;yes	22.8	22.8	18.259	167	0.00123047	1.50726		0.059937	11.153	2	2.6028	0	2	2	22.8	NaN	NaN		1	NaN	1	1	1	7.8	NaN	NaN		1	NaN	1	0	2	0	NaN	NaN
CLPB	Caseinolytic peptidase B protein homolog	168	Q7Z777;H0YFF5;B4DXW4;H0YGM0;Q9H078-3;Q9H078-4;Q9H078-2;Q9H078	B4DXW4_HUMAN;CLPB_HUMAN;H0YFF5_HUMAN;H0YGM0_HUMAN;Q7Z777_HUMAN	1;1;1;1;1;1;1;1	1;1;1;1;1;1;1;1	Caseinolytic peptidase B protein homolog	CLPB	8	1	>tr|Q7Z777|Q7Z777_HUMAN CLPB protein OS=Homo sapiens GN=CLPB PE=1 SV=1;>tr|H0YFF5|H0YFF5_HUMAN Caseinolytic peptidase B protein homolog (Fragment) OS=Homo sapiens GN=CLPB PE=1 SV=1;>tr|B4DXW4|B4DXW4_HUMAN Caseinolytic peptidase B protein homolog OS=Homo sa	IAENLGDVQISDK	yes	4.1	4.1	36.173	315	0.00019028	NaN		1	NaN	1	NaN	0	1	1	4.1	NaN	NaN		1	NaN	1	0	0	0	NaN	NaN		1	NaN	0	0	1	0	NaN	NaN
CLPP	ATP-dependent Clp protease proteolytic subunit;ATP-dependent Clp protease proteolytic subunit, mitochondrial	622	M0R208;Q16740;M0QYV5	CLPP_HUMAN;M0R208_HUMAN	3;3;1	3;3;1	ATP-dependent Clp protease proteolytic subunit;ATP-dependent Clp protease proteolytic subunit, mitochondrial	CLPP	3	3	>tr|M0R208|M0R208_HUMAN ATP-dependent Clp protease proteolytic subunit OS=Homo sapiens GN=CLPP PE=1 SV=1;>sp|Q16740|CLPP_HUMAN ATP-dependent Clp protease proteolytic subunit, mitochondrial OS=Homo sapiens GN=CLPP PE=1 SV=1	EPVEAAPAAEPVPAST;GQATDIAIQAEEIMK;VLVHPPQDGEDEPTLVQK	yes;yes;yes	25.8	25.8	20.568	190	0.0001319	-0.829049		0.287877	34.681	7	0.5827	1	3	3	25.8	-0.8096	41.622		0.209096	0.50931	4	3	3	25.8	-1.106	14.284		0.0733606	0.59962	2	2	3	17.4	-0.0748968	29.914
CLTA	Clathrin light chain A	873	P09496-2;F8WF69;P09496-5;P09496-4;P09496-3;P09496;C9J8P9	CLCA_HUMAN;F8WF69_HUMAN	3;2;2;2;2;2;1	3;2;2;2;2;2;1	Clathrin light chain A	CLTA	7	3	>sp|P09496-2|CLCA_HUMAN Isoform Non-brain of Clathrin light chain A OS=Homo sapiens GN=CLTA;>tr|F8WF69|F8WF69_HUMAN Clathrin light chain A OS=Homo sapiens GN=CLTA PE=1 SV=1;>sp|P09496-5|CLCA_HUMAN Isoform 5 of Clathrin light chain A OS=Homo sapiens GN=CLTA	AAEEAFVNDIDESSPGTEWER;ELEEWYAR;LQSEPESIR	yes;yes;yes	17.4	17.4	23.662	218	0.035352	-0.0828509		0.789164	22.501	16	0.90586	2	2	2	13.3	0.0133551	17.664		0.923057	0.81789	9	3	3	17.4	-0.262573	29.096		1	1.0012	7	0	2	0	NaN	NaN
CLTB	Clathrin light chain B	874	P09497-2;P09497;D6RJD1	CLCB_HUMAN;D6RJD1_HUMAN	2;2;1	2;2;1	Clathrin light chain B	CLTB	3	2	>sp|P09497-2|CLCB_HUMAN Isoform Non-brain of Clathrin light chain B OS=Homo sapiens GN=CLTB;>sp|P09497|CLCB_HUMAN Clathrin light chain B OS=Homo sapiens GN=CLTB PE=1 SV=1;>tr|D6RJD1|D6RJD1_HUMAN Clathrin light chain B (Fragment) OS=Homo sapiens GN=CLTB PE=	DLEEWNQR;VAQLCDFNPK	yes;yes	8.5	8.5	23.181	211	0.00183555	-0.201377		0.69069	27.525	6	0.80848	2	2	2	8.5	0.287591	35.428		0.939807	0.66385	5	2	2	8.5	-0.533869	11.296		0.315687	0.81342	3	1	2	4.7	-0.13584	12.782
CLTC	Clathrin heavy chain 1	40	A0A087WVQ6;Q00610-2;Q00610;J3KS13;A0A087WX41;P53675-2;P53675;J3KSQ2;K7EJJ5;J3QL20;J3KRF5;F5H5N6	CLH1_HUMAN	41;41;41;14;9;9;9;4;4;2;2;1	41;41;41;14;9;9;9;4;4;2;2;1	Clathrin heavy chain 1	CLTC	12	41	>tr|A0A087WVQ6|A0A087WVQ6_HUMAN Clathrin heavy chain OS=Homo sapiens GN=CLTC PE=1 SV=1;>sp|Q00610-2|CLH1_HUMAN Isoform 2 of Clathrin heavy chain 1 OS=Homo sapiens GN=CLTC;>sp|Q00610|CLH1_HUMAN Clathrin heavy chain 1 OS=Homo sapiens GN=CLTC PE=1 SV=5	AFMTADLPNELIELLEK;AHTMTDDVTFWK;ALEHFTDLYDIK;CNEPAVWSQLAK;DTELAEELLQWFLQEEK;EAIDSYIK;EDKLECSEELGDLVK;EHLELFWSR;EVCFACVDGK;FNALFAQGNYSEAAK;GQCDLELINVCNENSLFK;GQFSTDELVAEVEK;HDVVFLITK;HELIEFR;HSSLAGCQIINYR;ISGETIFVTAPHEATAGIIGVNR;IVLDNSVFSEHR;KFDVNTSAVQVLIEHIGNLDR;LAELEEFINGPNNAHIQQVGDR;LAQMCGLHIVVHADELEELINYYQDR;LASTLVHLGEYQAAVDGAR;LDNYDAPDIANIAISNELFEEAFAIFR;LECSEELGDLVK;LHIIEVGTPPTGNQPFPK;LLLPWLE…	yes;yes;yes;yes;yes;yes;yes;yes;yes;yes;yes;yes;yes;yes;yes;yes;yes;yes;yes;yes;yes;yes;yes;yes;yes;yes;yes;yes;yes;yes;yes;yes;yes;yes;yes;yes;yes;yes;yes;yes;yes	36	36	192.06	1679	6.7933e-06	-0.186508		0.809507	57.087	105	0.91528	3	41	41	36	-0.0491285	58.241		0.858356	1.0153	93	7	7	5.4	-0.186508	11.883		0.813239	0.64433	3	12	41	10.1	-0.646993	14.285
CLU	Clusterin;Clusterin;Clusterin beta chain;Clusterin alpha chain	493	H0YC35;P10909-3;P10909-4;P10909;P10909-5;P10909-2;H0YAS8;E7ERK6;H0YLK8	CLUS_HUMAN;E7ERK6_HUMAN;H0YAS8_HUMAN;H0YC35_HUMAN;H0YLK8_HUMAN	2;2;2;2;2;2;1;1;1	2;2;2;2;2;2;1;1;1	Clusterin;Clusterin;Clusterin beta chain;Clusterin alpha chain	CLU	9	2	>tr|H0YC35|H0YC35_HUMAN Clusterin (Fragment) OS=Homo sapiens GN=CLU PE=3 SV=1;>sp|P10909-3|CLUS_HUMAN Isoform 3 of Clusterin OS=Homo sapiens GN=CLU;>sp|P10909-4|CLUS_HUMAN Isoform 4 of Clusterin OS=Homo sapiens GN=CLU;>sp|P10909|CLUS_HUMAN Clusterin OS=Hom	ASSIIDELFQDR;VTTVASHTSDSDVPSGVTEVVVK	yes;yes	12.3	12.3	33.419	284	0.000235884	0.562474		0.583784	6.4981	2	1.2615	0	2	2	12.3	0.562474	6.4981		1	1.2615	2	0	0	0	NaN	NaN		1	NaN	0	0	2	0	NaN	NaN
CMC1	COX assembly mitochondrial protein homolog	1619	Q7Z7K0	COXM1_HUMAN	1	1	COX assembly mitochondrial protein homolog	CMC1	1	1	>sp|Q7Z7K0|COXM1_HUMAN COX assembly mitochondrial protein homolog OS=Homo sapiens GN=CMC1 PE=1 SV=1	ALDPADQHLR	yes	9.4	9.4	12.49	106	0.00081319	-0.0790818		0.78841	8.722	2	0.72229	0	1	1	9.4	NaN	NaN		1	NaN	1	0	0	0	NaN	NaN		1	NaN	0	1	1	9.4	NaN	NaN
CMC2	COX assembly mitochondrial protein 2 homolog	520	H3BQQ1;H3BNN8;H3BTB6;Q9NRP2	COXM2_HUMAN;H3BNN8_HUMAN;H3BQQ1_HUMAN;H3BTB6_HUMAN	1;1;1;1	1;1;1;1	COX assembly mitochondrial protein 2 homolog	CMC2	4	1	>tr|H3BQQ1|H3BQQ1_HUMAN COX assembly mitochondrial protein 2 homolog (Fragment) OS=Homo sapiens GN=CMC2 PE=1 SV=1;>tr|H3BNN8|H3BNN8_HUMAN COX assembly mitochondrial protein 2 homolog OS=Homo sapiens GN=CMC2 PE=1 SV=1;>tr|H3BTB6|H3BTB6_HUMAN COX assembly mi	FFGYCNDVDR	yes	18.5	18.5	6.1571	54	3.6607e-05	-1.29265		0.120216	14.776	2	0.33442	0	1	1	18.5	NaN	NaN		1	NaN	1	1	1	18.5	NaN	NaN		1	NaN	1	0	1	0	NaN	NaN
CMPK1	UMP-CMP kinase	1059	P30085;P30085-2;Q5T0D2	KCY_HUMAN;Q5T0D2_HUMAN	6;4;3	6;4;3	UMP-CMP kinase	CMPK1	3	6	>sp|P30085|KCY_HUMAN UMP-CMP kinase OS=Homo sapiens GN=CMPK1 PE=1 SV=3;>sp|P30085-2|KCY_HUMAN Isoform 2 of UMP-CMP kinase OS=Homo sapiens GN=CMPK1;>tr|Q5T0D2|Q5T0D2_HUMAN UMP-CMP kinase OS=Homo sapiens GN=CMPK1 PE=1 SV=1	FLIDGFPR;IQTYLQSTKPIIDLYEEMGK;KNPDSQYGELIEK;SVDEVFDEVVQIFDK;SVDEVFDEVVQIFDKEG;YGYTHLSAGELLR	yes;yes;yes;yes;yes;yes	36.2	36.2	22.222	196	5.90871e-05	1.07929		0.188934	43.851	8	1.9047	2	6	6	36.2	1.07929	35.258		0.174892	1.8421	4	3	3	20.9	1.37546	31.423		0.121477	2.474	4	2	6	14.3	0.980683	89.202
CNBP	Cellular nucleic acid-binding protein	1329	P62633-2;P62633;P62633-7;P62633-3;P62633-5;P62633-6	CNBP_HUMAN	3;3;2;2;2;2	1;1;1;1;0;0	Cellular nucleic acid-binding protein	CNBP	6	3	>sp|P62633-2|CNBP_HUMAN Isoform 2 of Cellular nucleic acid-binding protein OS=Homo sapiens GN=CNBP;>sp|P62633|CNBP_HUMAN Cellular nucleic acid-binding protein OS=Homo sapiens GN=CNBP PE=1 SV=1;>sp|P62633-7|CNBP_HUMAN Isoform 7 of Cellular nucleic acid-bind	CYSCGEFGHIQK;DCDLQEDACYNCGR;GFQFVSSSLPDICYR	no;yes;no	24.1	8.2	18.742	170	1.6402e-07	-0.992632		0.122115	19.209	11	0.41355	3	3	1	24.1	-0.940728	19.063		0.178013	0.40762	4	3	1	24.1	-1.05823	23.616		0.146824	0.51752	4	3	1	24.1	-1.11522	11.701
CNDP2	Cytosolic non-specific dipeptidase	1740	Q96KP4;Q96KP4-2;J3QKT2;J3KSV5;A0A087WYZ1;J3QQN6;J3QR27;J3QLU1;J3QKQ0;J3QRD0;J3QL02;A0A087WVS2;J3KRD5;J3QRA8;J3KSS4;J3QRH4;J3QRP4	CNDP2_HUMAN;J3QKT2_HUMAN	13;9;7;6;6;5;5;5;5;5;5;4;3;3;2;2;1	13;9;7;6;6;5;5;5;5;5;5;4;3;3;2;2;1	Cytosolic non-specific dipeptidase	CNDP2	17	13	>sp|Q96KP4|CNDP2_HUMAN Cytosolic non-specific dipeptidase OS=Homo sapiens GN=CNDP2 PE=1 SV=2;>sp|Q96KP4-2|CNDP2_HUMAN Isoform 2 of Cytosolic non-specific dipeptidase OS=Homo sapiens GN=CNDP2;>tr|J3QKT2|J3QKT2_HUMAN Cytosolic non-specific dipeptidase (Fragm	AALTTLFK;EGGSIPVTLTFQEATGK;GNILIPGINEAVAAVTEEEHK;GSTDDKGPVAGWINALEAYQK;LPDGSEIPLPPILLGR;LYDDIDFDIEEFAK;NVMLLPVGSADDGAHSQNEK;QKLPDGSEIPLPPILLGR;QLGGSVELVDIGK;TGQEIPVNVR;TVFGVEPDLTR;WVAIQSVSAWPEK;YPSLSLHGIEGAFSGSGAK	yes;yes;yes;yes;yes;yes;yes;yes;yes;yes;yes;yes;yes	38.9	38.9	52.878	475	0.0012171	1.22014		0.119381	19.036	25	2.3008	3	13	13	38.9	1.15465	14.408		0.144377	2.3008	13	12	12	38.5	1.22014	13.656		0.133997	2.8367	5	7	13	23.6	1.23106	29.1
CNP	2,3-cyclic-nucleotide 3-phosphodiesterase																								0
CNPY2	Protein canopy homolog 2	1958	Q9Y2B0;H0YI18	CNPY2_HUMAN	9;4	1;1	Protein canopy homolog 2	CNPY2	2	9	>sp|Q9Y2B0|CNPY2_HUMAN Protein canopy homolog 2 OS=Homo sapiens GN=CNPY2 PE=1 SV=1	ALVDELEWEIAQVDPK;FACESIVEEYEDELIEFFSR;IDSDISGTLK;INPDGSQSVVEVPYAR;MKEYGEQIDPSTHR;NGESSELDLQGIR;RTDLCDHALHISHDEL;SEAHLTELLEEICDR;TIQMGSFR	no;no;no;no;no;no;yes;no;no	70.3	8.8	20.652	182	3.4316e-06	-0.481807		0.541546	21.728	44	0.60033	3	9	1	70.3	-0.579642	22.722		0.518177	0.58022	21	9	1	70.3	-0.358436	15.759		0.634217	0.87393	13	6	1	45.1	-0.449375	24.908
CNPY3	Protein canopy homolog 3	1787	Q9BT09	CNPY3_HUMAN	4	4	Protein canopy homolog 3	CNPY3	1	4	>sp|Q9BT09|CNPY3_HUMAN Protein canopy homolog 3 OS=Homo sapiens GN=CNPY3 PE=1 SV=1	DTSCLAEQWSGK;LIEVTETICK;NHQEEDLTEFLCANHVLK;QCDVLVEEFEEVIEDWYR	yes;yes;yes;yes	20.9	20.9	30.748	278	0.000131641	-1.19248		0.147684	13.382	4	0.45858	2	2	2	10.8	-1.38007	26.925		0.0519602	0.36562	2	2	2	10.1	-1.27953	14.476	+	0.0424232	0.44908	3	3	2	16.5	-1.56674	11.303	+
COA3	Cytochrome c oxidase assembly factor 3 homolog, mitochondrial	1962	Q9Y2R0	COA3_HUMAN	1	1	Cytochrome c oxidase assembly factor 3 homolog, mitochondrial	COA3	1	1	>sp|Q9Y2R0|COA3_HUMAN Cytochrome c oxidase assembly factor 3 homolog, mitochondrial OS=Homo sapiens GN=COA3 PE=1 SV=1	FLDELEDEAK	yes	9.4	9.4	11.731	106	1.208e-07	-0.396024		0.545776	16.299	3	0.75144	0	1	1	9.4	-0.198957	19.318		0.602896	0.70132	2	1	1	9.4	NaN	NaN		1	NaN	1	0	1	0	NaN	NaN
COA6	Cytochrome c oxidase assembly factor 6 homolog	1574	X6R5Z6;Q5JTJ3-3;Q5JTJ3;Q5JTJ3-2	COA6_HUMAN	2;2;2;2	2;2;2;2	Cytochrome c oxidase assembly factor 6 homolog	COA6	4	2	>tr|X6R5Z6|X6R5Z6_HUMAN Cytochrome c oxidase assembly factor 6 homolog OS=Homo sapiens GN=COA6 PE=1 SV=1;>sp|Q5JTJ3-3|COA6_HUMAN Isoform 3 of Cytochrome c oxidase assembly factor 6 homolog OS=Homo sapiens GN=COA6;>sp|Q5JTJ3|COA6_HUMAN Cytochrome c oxidase	FEAGQFEPSETTAK;SSFESSCPQQWIK	yes;yes	17.4	17.4	18.006	155	3.51085e-06	-1.09333		0.17936	9.9171	2	0.35264	0	2	2	17.4	-1.09333	9.9171		1	0.35264	2	0	0	0	NaN	NaN		1	NaN	0	0	2	0	NaN	NaN
COA7	Cytochrome c oxidase assembly factor 7	1706	Q96BR5	SELR1_HUMAN	2	2	Cytochrome c oxidase assembly factor 7	COA7	1	2	>sp|Q96BR5|COA7_HUMAN Cytochrome c oxidase assembly factor 7 OS=Homo sapiens GN=COA7 PE=1 SV=2	DPDGCYRLVDYLEGIR;LVDYLEGIR	yes;yes	6.9	6.9	25.709	231	0.0431074	-1.55161		0.0675241	221.54	3	0.3719	0	2	2	6.9	0.885887	281.29		0.368205	1.7588	2	1	1	3.9	NaN	NaN		1	NaN	1	0	2	0	NaN	NaN
COIL	Coilin																								0
COL6A1	Collagen alpha-1(VI) chain																								0
COL6A2	Collagen alpha-2(VI) chain																								0
COL6A3	Collagen alpha-3(VI) chain																								0
COL9A2	Collagen alpha-2(IX) chain																								0
COMT	Catechol O-methyltransferase	990	P21964-2;P21964;E7EMS6;H7BZ45;E7EUU8	COMT_HUMAN;E7EMS6_HUMAN	3;3;2;1;1	3;3;2;1;1	Catechol O-methyltransferase	COMT	5	3	>sp|P21964-2|COMT_HUMAN Isoform Soluble of Catechol O-methyltransferase OS=Homo sapiens GN=COMT;>sp|P21964|COMT_HUMAN Catechol O-methyltransferase OS=Homo sapiens GN=COMT PE=1 SV=2;>tr|E7EMS6|E7EMS6_HUMAN Catechol O-methyltransferase (Fragment) OS=Homo sap	GTVLLADNVICPGAPDFLAHVR;YDVDTLDMVFLDHWK;YLPDTLLLEECGLLR	yes;yes;yes	23.5	23.5	24.449	221	1.8652e-05	0.749749		0.416695	35.847	6	1.4904	1	2	2	16.7	1.04383	31.375		0.263798	1.8281	2	3	3	23.5	1.10393	22.71		0.233145	1.5194	3	1	2	10	NaN	NaN
COPB1	Coatomer subunit beta	1235	P53618;E9PP73	COPB_HUMAN;E9PP73_HUMAN	2;1	2;1	Coatomer subunit beta	COPB1	2	2	>sp|P53618|COPB_HUMAN Coatomer subunit beta OS=Homo sapiens GN=COPB1 PE=1 SV=3;>tr|E9PP73|E9PP73_HUMAN Coatomer subunit beta (Fragment) OS=Homo sapiens GN=COPB1 PE=1 SV=3	EAGELKPEEEITVGPVQK;EDIQSVMTEIR	yes;yes	3	3	107.14	953	0.000695545	NaN		1	NaN	1	NaN	0	2	2	3	NaN	NaN		1	NaN	1	0	0	0	NaN	NaN		1	NaN	0	0	2	0	NaN	NaN
COPB2	Coatomer subunit beta	1100	P35606-2;P35606;D6RBZ7;D6RCL6;D6RBG7;D6RBT6;D6R997;H0Y938	COPB2_HUMAN	4;4;1;1;1;1;1;1	4;4;1;1;1;1;1;1	Coatomer subunit beta	COPB2	8	4	>sp|P35606-2|COPB2_HUMAN Isoform 2 of Coatomer subunit beta OS=Homo sapiens GN=COPB2;>sp|P35606|COPB2_HUMAN Coatomer subunit beta OS=Homo sapiens GN=COPB2 PE=1 SV=2	FELALQLGELK;VDACLELLIR;VFNYNTLER;VLAAQETHEGVTEDGIEDAFEVLGEIQEIVK	yes;yes;yes;yes	7	7	99.045	877	0.0150306	1.10414		0.177877	0.6776	4	2.2336	1	4	4	7	1.11263	33.672		0.160844	1.9436	3	1	1	1.1	1.09565	0		1	2.5668	2	0	4	0	NaN	NaN
COPE	Coatomer subunit epsilon	71	A0A087X0I4;M0QXB4;O14579-2;O14579;M0R061;O14579-3	COPE_HUMAN;M0QXB4_HUMAN	3;3;3;3;1;1	3;3;3;3;1;1	Coatomer subunit epsilon	COPE	6	3	>tr|A0A087X0I4|A0A087X0I4_HUMAN Coatomer subunit epsilon OS=Homo sapiens GN=COPE PE=1 SV=1;>tr|M0QXB4|M0QXB4_HUMAN Coatomer protein complex, subunit epsilon, isoform CRA_g OS=Homo sapiens GN=COPE PE=1 SV=1;>sp|O14579-2|COPE_HUMAN Isoform 2 of Coatomer subu	FGVVLDEIKPSSAPELQAVR;MQDLDEDATLTQLATAWVSLATGGEK;WEAAEGLLQEALDK	yes;yes;yes	19.5	19.5	34.51	307	2.2272e-08	0.481299		0.664795	18.716	3	1.5434	0	2	2	15	0.625645	14.152		0.588314	1.3494	2	2	2	11.1	0.268315	23.567		1	1.5672	2	0	2	0	NaN	NaN
COPG1	Coatomer subunit gamma-1																								0
COPG2	Coatomer subunit gamma-2	1907	Q9UBF2-2;Q9UBF2	COPG2_HUMAN	1;1	1;1	Coatomer subunit gamma-2	COPG2	2	1	>sp|Q9UBF2-2|COPG2_HUMAN Isoform 2 of Coatomer subunit gamma-2 OS=Homo sapiens GN=COPG2;>sp|Q9UBF2|COPG2_HUMAN Coatomer subunit gamma-2 OS=Homo sapiens GN=COPG2 PE=1 SV=1	DEESGSGSNPFQHLEK	yes	2.2	2.2	81.482	726	0.00023975	NaN		1	NaN	0	NaN	0	1	1	2.2	NaN	NaN		1	NaN	0	1	1	2.2	NaN	NaN		1	NaN	0	1	1	2.2	NaN	NaN
COPS3	COP9 signalosome complex subunit 3	225	J3QKR0;C9JLV5;Q9UNS2;J3QL22;J3QS85;J3KTQ1;K7ES36;H7C3P9;Q9UNS2-2	C9JLV5_HUMAN;CSN3_HUMAN;H7C3P9_HUMAN;J3KTQ1_HUMAN;J3QKR0_HUMAN;J3QL22_HUMAN;J3QS85_HUMAN;K7ES36_HUMAN	2;2;2;1;1;1;1;1;1	2;2;2;1;1;1;1;1;1	COP9 signalosome complex subunit 3	COPS3	9	2	>tr|J3QKR0|J3QKR0_HUMAN COP9 signalosome complex subunit 3 OS=Homo sapiens GN=COPS3 PE=1 SV=1;>tr|C9JLV5|C9JLV5_HUMAN COP9 signalosome complex subunit 3 (Fragment) OS=Homo sapiens GN=COPS3 PE=1 SV=3;>sp|Q9UNS2|CSN3_HUMAN COP9 signalosome complex subunit 3	ASALEQFVNSVR;YATDTFAGLCHQLTNALVER	yes;yes	27.6	27.6	12.783	116	5.5555e-05	1.64316	+	0.038167	22.517	3	2.4253	0	2	2	27.6	1.21537	20.685		0.175801	2.1936	2	1	1	10.3	NaN	NaN		1	NaN	1	0	2	0	NaN	NaN
COPS5	COP9 signalosome complex subunit 5	1692	Q92905;E5RFS1;E5RG35;E5RK55;E5RHF2;E5RHH5	CSN5_HUMAN;E5RFS1_HUMAN;E5RG35_HUMAN;E5RHF2_HUMAN;E5RHH5_HUMAN;E5RK55_HUMAN	2;1;1;1;1;1	2;1;1;1;1;1	COP9 signalosome complex subunit 5	COPS5	6	2	>sp|Q92905|CSN5_HUMAN COP9 signalosome complex subunit 5 OS=Homo sapiens GN=COPS5 PE=1 SV=4;>tr|E5RFS1|E5RFS1_HUMAN COP9 signalosome complex subunit 5 OS=Homo sapiens GN=COPS5 PE=1 SV=1;>tr|E5RG35|E5RG35_HUMAN COP9 signalosome complex subunit 5 OS=Homo sap	GYKPPDEGPSEYQTIPLNK;QQQEILAAK	yes;yes	8.4	8.4	37.578	334	0.017888	-0.328616		0.54002	40.372	9	0.68544	2	2	2	8.4	-0.386996	62.567		0.534442	0.66702	4	1	1	2.7	-0.292634	19.525		0.700892	0.86476	3	1	2	2.7	-0.395189	6.5252
COPS6	COP9 signalosome complex subunit 6																								0
COPS7A	COP9 signalosome complex subunit 7a	1912	Q9UBW8	CSN7A_HUMAN	1	1	COP9 signalosome complex subunit 7a	COPS7A	1	1	>sp|Q9UBW8|CSN7A_HUMAN COP9 signalosome complex subunit 7a OS=Homo sapiens GN=COPS7A PE=1 SV=1	VTTAAAAAATSQDPEQHLTELR	yes	8	8	30.276	275	6.0354e-08	0.805375		0.373104	27.236	2	1.6628	0	1	1	8	NaN	NaN		1	NaN	1	1	1	8	NaN	NaN		1	NaN	1	0	1	0	NaN	NaN
COPS7B	COP9 signalosome complex subunit 7b	77	J3QT95;A0A087X1P5;J3KQ34;J3KQ41;Q9H9Q2-2;Q9H9Q2;Q9H9Q2-3	CSN7B_HUMAN;J3KQ34_HUMAN;J3KQ41_HUMAN;J3QT95_HUMAN	1;1;1;1;1;1;1	1;1;1;1;1;1;1	COP9 signalosome complex subunit 7b	COPS7B	7	1	>tr|J3QT95|J3QT95_HUMAN COP9 signalosome complex subunit 7b (Fragment) OS=Homo sapiens GN=COPS7B PE=1 SV=1;>tr|A0A087X1P5|A0A087X1P5_HUMAN COP9 signalosome complex subunit 7b OS=Homo sapiens GN=COPS7B PE=1 SV=1;>tr|J3KQ34|J3KQ34_HUMAN COP9 signalosome comp	ELEDLIIEAVYTDIIQGK	yes	12	12	16.956	150	2.7177e-05	NaN		1	NaN	1	NaN	0	0	0	0	NaN	NaN		1	NaN	0	1	1	12	NaN	NaN		1	NaN	1	0	0	0	NaN	NaN
COPS8	COP9 signalosome complex subunit 8	382	E9PGT6;Q99627-2;Q99627;H7C3S9	CSN8_HUMAN;E9PGT6_HUMAN;H7C3S9_HUMAN	3;3;3;2	3;3;3;2	COP9 signalosome complex subunit 8	COPS8	4	3	>tr|E9PGT6|E9PGT6_HUMAN COP9 signalosome complex subunit 8 OS=Homo sapiens GN=COPS8 PE=1 SV=1;>sp|Q99627-2|CSN8_HUMAN Isoform 2 of COP9 signalosome complex subunit 8 OS=Homo sapiens GN=COPS8;>sp|Q99627|CSN8_HUMAN COP9 signalosome complex subunit 8 OS=Homo	FIPLSEPAPVPPIPNEQQLAR;GILEQGWQADSTTR;SANSELGGIWSVGQR	yes;yes;yes	28.9	28.9	19.344	173	0.0042597	1.01892		0.233241	33.987	4	1.6042	0	2	2	16.8	1.48021	21.718		0.0856694	1.8316	2	2	2	20.2	1.20232	41.481		0.186365	1.9498	2	2	2	20.2	0.934856	30.972
COPZ1	Coatomer subunit zeta-1	442	F8VVA7;P61923;P61923-4;F8W651;F8VYZ4;P61923-5;F8VYK5;F8VXB1;F8VUC5;F8W156;F8VXR1;P61923-2;P61923-3;F8VYE0	COPZ1_HUMAN;F8VUC5_HUMAN;F8VVA7_HUMAN;F8VXB1_HUMAN;F8VXR1_HUMAN;F8VYK5_HUMAN;F8VYZ4_HUMAN;F8W156_HUMAN;F8W651_HUMAN	4;4;4;3;3;3;2;2;2;2;2;2;2;1	4;4;4;3;3;3;2;2;2;2;2;2;2;1	Coatomer subunit zeta-1	COPZ1	14	4	>tr|F8VVA7|F8VVA7_HUMAN Coatomer subunit zeta-1 OS=Homo sapiens GN=COPZ1 PE=1 SV=1;>sp|P61923|COPZ1_HUMAN Coatomer subunit zeta-1 OS=Homo sapiens GN=COPZ1 PE=1 SV=1;>sp|P61923-4|COPZ1_HUMAN Isoform 4 of Coatomer subunit zeta-1 OS=Homo sapiens GN=COPZ1;>tr|	AILILDNDGDR;ALLENMEGLFLAVDEIVDGGVILESDPQQVVHR;GEDVPLTEQTVSQVLQSAK;YYDDTYPSVK	yes;yes;yes;yes	36.9	36.9	22.34	198	1.28751e-05	0.763752		0.374969	21.107	6	1.3877	1	4	4	36.9	0.901108	14.922		0.357149	1.3603	4	2	2	10.6	0.459327	9.9438		1	1.4817	2	0	4	0	NaN	NaN
COQ9	Ubiquinone biosynthesis protein COQ9, mitochondrial																								0
CORO1B	Coronin-1B	1774	Q9BR76;A0A087WW53;F5H390;F5H0D2	COR1B_HUMAN	6;2;2;1	6;2;2;1	Coronin-1B	CORO1B	4	6	>sp|Q9BR76|COR1B_HUMAN Coronin-1B OS=Homo sapiens GN=CORO1B PE=1 SV=1	DADPILISLR;KSDLFQDDLYPDTAGPEAALEAEEWVSGR;LEEVMQELR;PAMAPGSSHLGAPASTTTAADATPSGSLAR;VGIIAWHPTAR;VTWDSTFCAVNPK	yes;yes;yes;yes;yes;yes	20.9	20.9	54.234	489	3.63902e-05	0.147958		0.9563	27.088	27	1.2605	3	6	6	20.9	0.0441843	18.02		0.955197	1.1838	15	5	5	19	0.396159	30.002		0.792153	1.6242	7	4	6	16.4	0.35682	39.556
CORO1C	Coronin-1C;Coronin	1937	Q9ULV4;Q9ULV4-2;Q9ULV4-3;B4E3S0;H0YHL7;F8W1H8;F8VUX3;F8VSA4;F8VRE9;F8VTT6;F8VVB7;F8VV53	B4E3S0_HUMAN;COR1C_HUMAN	7;7;7;6;3;2;2;2;2;2;2;1	7;7;7;6;3;2;2;2;2;2;2;1	Coronin-1C;Coronin	CORO1C	12	7	>sp|Q9ULV4|COR1C_HUMAN Coronin-1C OS=Homo sapiens GN=CORO1C PE=1 SV=1;>sp|Q9ULV4-2|COR1C_HUMAN Isoform 2 of Coronin-1C OS=Homo sapiens GN=CORO1C;>sp|Q9ULV4-3|COR1C_HUMAN Isoform 3 of Coronin-1C OS=Homo sapiens GN=CORO1C;>tr|B4E3S0|B4E3S0_HUMAN Coronin OS=H	KSDLFQDDLYPDTAGPEAALEAEEWFEGK;NADPILISLK;QLALWNPK;SIKDTICNQDER;VGIVAWHPTAR;VTWDSSFCAVNPR;YFEITDESPYVHYLNTFSSK	yes;yes;yes;yes;yes;yes;yes	21.7	21.7	53.248	474	0.00016474	-1.38379	+	0.0361112	18.839	8	0.4221	2	7	7	21.7	-1.4346	10.355	+	0.0445194	0.41389	7	3	3	7.2	-0.777344	25.918		0.180777	0.69406	3	2	7	6.3	-0.91817	10.338
COX20	Cytochrome c oxidase protein 20 homolog	1578	Q5RI15;Q5RI15-2	COX20_HUMAN	2;2	2;2	Cytochrome c oxidase protein 20 homolog	COX20	2	2	>sp|Q5RI15|COX20_HUMAN Cytochrome c oxidase protein 20 homolog OS=Homo sapiens GN=COX20 PE=1 SV=2;>sp|Q5RI15-2|COX20_HUMAN Isoform 2 of Cytochrome c oxidase protein 20 homolog OS=Homo sapiens GN=COX20	ILYEGTHLDPER;LLGFLDVENTPCAR	yes;yes	22	22	13.291	118	0.0177417	-0.546414		0.445222	18.468	6	0.70121	1	1	1	10.2	NaN	NaN		1	NaN	1	2	2	22	-0.534621	26.097		0.315188	0.77783	3	2	1	22	-0.429829	15.236
COX4I1	Cytochrome c oxidase subunit 4 isoform 1, mitochondrial	920	P13073;Q86WV2;H3BPG0;H3BN72;H3BNV9;H3BNI5	COX41_HUMAN;H3BN72_HUMAN;H3BNV9_HUMAN;H3BPG0_HUMAN;Q86WV2_HUMAN	5;3;3;3;3;1	5;3;3;3;3;1	Cytochrome c oxidase subunit 4 isoform 1, mitochondrial	COX4I1	6	5	>sp|P13073|COX41_HUMAN Cytochrome c oxidase subunit 4 isoform 1, mitochondrial OS=Homo sapiens GN=COX4I1 PE=1 SV=1;>tr|Q86WV2|Q86WV2_HUMAN COX4I1 protein OS=Homo sapiens GN=COX4I1 PE=1 SV=1;>tr|H3BPG0|H3BPG0_HUMAN Cytochrome c oxidase subunit 4 isoform 1,	ASWSSLSMDEK;DHPLPEVAHVK;HYVYGPLPQSFDK;SEDFSLPAYMDR;VNPIQGLASK	yes;yes;yes;yes;yes	33.7	33.7	19.576	169	3.247e-08	-0.0460122		0.947932	27.392	40	0.85389	3	5	5	33.7	-0.215999	28.978		0.861178	0.81342	19	5	5	33.7	0.000865329	23.487		0.982783	1.195	13	3	5	19.5	-0.0460122	23.897
COX5A	Cytochrome c oxidase subunit 5A, mitochondrial	982	P20674;H3BNX8;H3BRM5;H3BV69;H3BRI0	COX5A_HUMAN;H3BNX8_HUMAN;H3BRM5_HUMAN;H3BV69_HUMAN	5;4;3;3;1	5;4;3;3;1	Cytochrome c oxidase subunit 5A, mitochondrial	COX5A	5	5	>sp|P20674|COX5A_HUMAN Cytochrome c oxidase subunit 5A, mitochondrial OS=Homo sapiens GN=COX5A PE=1 SV=2;>tr|H3BNX8|H3BNX8_HUMAN Cytochrome c oxidase subunit 5A, mitochondrial OS=Homo sapiens GN=COX5A PE=1 SV=1;>tr|H3BRM5|H3BRM5_HUMAN Cytochrome c oxidase	EIYPYVIQELRPTLNELGISTPEELGLDKV;GINTLVTYDMVPEPK;LNDFASTVR;RLNDFASTVR;WVTYFNKPDIDAWELR	yes;yes;yes;yes;yes	47.3	47.3	16.762	150	2.7463e-05	-0.380765		0.492669	17.065	18	0.69284	2	4	4	27.3	-0.323624	15.508		0.590445	0.62293	10	3	3	26.7	-0.59094	12.2		0.279303	0.87719	7	2	4	30	-0.234024	28.657
COX5B	Cytochrome c oxidase subunit 5B, mitochondrial	891	P10606	COX5B_HUMAN	3	3	Cytochrome c oxidase subunit 5B, mitochondrial	COX5B	1	3	>sp|P10606|COX5B_HUMAN Cytochrome c oxidase subunit 5B, mitochondrial OS=Homo sapiens GN=COX5B PE=1 SV=2	EDPNLVPSISNK;GLDPYNVLAPK;KGLDPYNVLAPK	yes;yes;yes	18.6	18.6	13.696	129	0.00052976	-0.564265		0.345195	18.781	8	0.53432	2	2	2	17.8	-0.580353	21.007		0.381775	0.52833	5	3	3	18.6	-0.63554	23.428		0.252934	0.78023	3	2	2	18.6	-0.236571	21.517
COX6B1	Cytochrome c oxidase subunit 6B1	937	P14854	CX6B1_HUMAN	2	2	Cytochrome c oxidase subunit 6B1	COX6B1	1	2	>sp|P14854|CX6B1_HUMAN Cytochrome c oxidase subunit 6B1 OS=Homo sapiens GN=COX6B1 PE=1 SV=2	GGDISVCEWYQR;NCWQNYLDFHR	yes;yes	26.7	26.7	10.192	86	0.00960516	1.43723		0.0746813	29.087	4	2.0975	0	2	2	26.7	1.82085	7.8878	+	0.0286675	2.3757	2	2	2	26.7	1.1042	2.9288		1	1.9179	2	0	2	0	NaN	NaN
COX6C	Cytochrome c oxidase subunit 6C	879	P09669	COX6C_HUMAN	2	2	Cytochrome c oxidase subunit 6C	COX6C	1	2	>sp|P09669|COX6C_HUMAN Cytochrome c oxidase subunit 6C OS=Homo sapiens GN=COX6C PE=1 SV=2	AGIFQSVK;AYADFYR	yes;yes	20	20	8.7813	75	0.0485425	-0.667241		0.276301	11.753	6	0.48046	1	2	2	20	-0.583852	2.1672		0.3251	0.48595	3	1	1	9.3	-0.636055	22.148		0.252639	0.60717	2	1	2	9.3	-0.777838	4.295
COX7A2	Cytochrome c oxidase subunit 7A2, mitochondrial	336	D6RIE3;D6RGV5;H0UI06;P14406	CX7A2_HUMAN;D6RGV5_HUMAN;D6RIE3_HUMAN;H0UI06_HUMAN	1;1;1;1	1;1;1;1	Cytochrome c oxidase subunit 7A2, mitochondrial	COX7A2	4	1	>tr|D6RIE3|D6RIE3_HUMAN Uncharacterized protein OS=Homo sapiens GN=COX7A2 PE=1 SV=1;>tr|D6RGV5|D6RGV5_HUMAN Cytochrome c oxidase subunit 7A2, mitochondrial (Fragment) OS=Homo sapiens GN=COX7A2 PE=1 SV=1;>tr|H0UI06|H0UI06_HUMAN Cytochrome c oxidase subunit	LFQEDDEIPLYLK	yes	14.3	14.3	10.264	91	0.00095333	NaN		1	NaN	1	NaN	0	0	0	0	NaN	NaN		1	NaN	0	1	1	14.3	NaN	NaN		1	NaN	1	0	0	0	NaN	NaN
COX7A2L	Cytochrome c oxidase subunit 7A-related protein, mitochondrial	642	O14548;E5RJZ1;H0YBD2	COX7R_HUMAN;E5RJZ1_HUMAN;H0YBD2_HUMAN	2;1;1	2;1;1	Cytochrome c oxidase subunit 7A-related protein, mitochondrial	COX7A2L	3	2	>sp|O14548|COX7R_HUMAN Cytochrome c oxidase subunit 7A-related protein, mitochondrial OS=Homo sapiens GN=COX7A2L PE=1 SV=2;>tr|E5RJZ1|E5RJZ1_HUMAN Cytochrome c oxidase subunit 7A-related protein, mitochondrial OS=Homo sapiens GN=COX7A2L PE=1 SV=1;>tr|H0YBD	ADGVPVYLK;LTSDSTVYDYAGK	yes;yes	19.3	19.3	12.615	114	0.0301019	NaN		1	NaN	1	NaN	0	2	2	19.3	NaN	NaN		1	NaN	1	0	0	0	NaN	NaN		1	NaN	0	0	2	0	NaN	NaN
CPNE1	Copine-1	125	Q5JX56;Q5JX58;Q5JX59;Q5JX61;Q5JX60;Q5JX44;Q5JX52;Q5JX45;E7ENH5;A6PVH9;F2Z2V0;B0QZ18;Q99829;Q5JX53;Q5JX54;Q5JX57;E7EV27;Q5JX55	A6PVH9_HUMAN;B0QZ18_HUMAN;CPNE1_HUMAN;E7ENH5_HUMAN;E7EV27_HUMAN;F2Z2V0_HUMAN;Q5JX44_HUMAN;Q5JX45_HUMAN;Q5JX52_HUMAN;Q5JX53_HUMAN;Q5JX54_HUMAN;Q5JX55_HUMAN;Q5JX56_HUMAN;Q5JX57_HUMAN;Q5JX58_HUMAN;Q5JX59_HUMAN;Q5JX60_HUMAN;Q5JX61_HUMAN	2;2;2;2;2;2;2;2;2;2;2;2;2;1;1;1;1;1	2;2;2;2;2;2;2;2;2;2;2;2;2;1;1;1;1;1	Copine-1	CPNE1	18	2	>tr|Q5JX56|Q5JX56_HUMAN Copine-1 (Fragment) OS=Homo sapiens GN=CPNE1 PE=1 SV=1;>tr|Q5JX58|Q5JX58_HUMAN Copine-1 (Fragment) OS=Homo sapiens GN=CPNE1 PE=1 SV=3;>tr|Q5JX59|Q5JX59_HUMAN Copine-1 (Fragment) OS=Homo sapiens GN=CPNE1 PE=1 SV=1;>tr|Q5JX61|Q5JX61_H	SDPFLEFFR;SDPLCVLLQDVGGGSWAELGR	yes;yes	17.2	17.2	19.418	174	0.00158182	-0.812511		0.295898	38.042	2	0.60164	0	2	2	17.2	-0.812511	38.042		1	0.60164	2	0	0	0	NaN	NaN		1	NaN	0	0	2	0	NaN	NaN
CPNE3	Copine-3	701	O75131;A0A087WYQ3;H0YB26;A0A087WXR6;E5RHZ0;A0A087WUS8;E5RFT7;E7ENV7;Q86YQ8-2;Q9HCH3-2;Q96FN4-2;Q96FN4;Q8IYJ1;Q96A23;O95741;Q9UBL6-2;Q86YQ8;Q96A23-2;Q9HCH3;O95741-2;Q9UBL6	CPNE3_HUMAN	15;9;6;4;4;3;1;1;1;1;1;1;1;1;1;1;1;1;1;1;1	15;9;6;4;4;3;1;1;1;1;1;1;1;1;1;1;1;1;1;1;1	Copine-3	CPNE3	21	15	>sp|O75131|CPNE3_HUMAN Copine-3 OS=Homo sapiens GN=CPNE3 PE=1 SV=1;>tr|A0A087WYQ3|A0A087WYQ3_HUMAN Copine-3 (Fragment) OS=Homo sapiens GN=CPNE3 PE=1 SV=1	DIVQFVPFR;EALAQCVLAEIPQQVVGYFNTYK;FAAAATQQQTASQYFVLLIITDGVITDLDETR;FGVYDIDNK;GSITISAEEIK;ISLNSLCYGDMDK;LYGPTNFSPIINHVAR;NNLNPVWR;NNLNPVWRPFK;QTSDGNWLMVHR;SDPYLEFHK;SPLGEVAIR;SSPVEFECINEK;TIELSDDDFLGECECTLGQIVSSK;VALNVSCANLLDK	yes;yes;yes;yes;yes;yes;yes;yes;yes;yes;yes;yes;yes;yes;yes	37.8	37.8	60.13	537	0.00023279	0.0312541		0.974349	33.194	50	1.1075	3	14	14	35.4	-0.0384063	17.394		0.956841	1.0719	22	11	11	27.7	0.0809305	51.887		0.90562	1.4584	16	9	14	23.1	-0.0716334	15.893
CPOX	Oxygen-dependent coproporphyrinogen-III oxidase, mitochondrial	1112	P36551;H0YA22	HEM6_HUMAN	10;3	10;3	Oxygen-dependent coproporphyrinogen-III oxidase, mitochondrial	CPOX	2	10	>sp|P36551|HEM6_HUMAN Oxygen-dependent coproporphyrinogen-III oxidase, mitochondrial OS=Homo sapiens GN=CPOX PE=1 SV=3	AVVPSYIPLVK;EAEILEVLR;FGLFTPGSR;GIGGIFFDDLDSPSK;GIGGIFFDDLDSPSKEEVFR;IESILMSLPLTAR;WCDDYFFIAHR;WEYMHSPSENSK;YFEVEEADGNK;YVEFNLLYDR	yes;yes;yes;yes;yes;yes;yes;yes;yes;yes	23.3	23.3	50.151	454	3.19135e-05	-0.350044		0.520291	18.318	15	0.718	3	9	9	20.9	-0.360305	12.071		0.474818	0.6343	8	5	5	13.4	-0.280177	25.747		0.512922	0.86552	5	7	9	16.7	-0.202821	26.169
CPPED1	Serine/threonine-protein phosphatase CPPED1	1776	Q9BRF8-2;Q9BRF8;Q9BRF8-3	CPPED_HUMAN	2;2;1	2;2;1	Serine/threonine-protein phosphatase CPPED1	CPPED1	3	2	>sp|Q9BRF8-2|CPPED_HUMAN Isoform 2 of Serine/threonine-protein phosphatase CPPED1 OS=Homo sapiens GN=CPPED1;>sp|Q9BRF8|CPPED_HUMAN Serine/threonine-protein phosphatase CPPED1 OS=Homo sapiens GN=CPPED1 PE=1 SV=3;>sp|Q9BRF8-3|CPPED_HUMAN Isoform 3 of Serine/	LTEQAVQAINK;YYSLDELSEK	yes;yes	12.2	12.2	19.035	172	0.019389	NaN		1	NaN	1	NaN	0	0	0	0	NaN	NaN		1	NaN	0	2	2	12.2	NaN	NaN		1	NaN	1	0	0	0	NaN	NaN
CPSF2	Cleavage and polyadenylation specificity factor subunit 2																								0
CPSF3L	Integrator complex subunit 11																								0
CPSF6	Cleavage and polyadenylation specificity factor subunit 6	456	F8WJN3;Q16630-3;Q16630;Q16630-2;F8W084	CPSF6_HUMAN;F8WJN3_HUMAN	5;5;5;5;1	5;5;5;5;1	Cleavage and polyadenylation specificity factor subunit 6	CPSF6	5	5	>tr|F8WJN3|F8WJN3_HUMAN Cleavage and polyadenylation-specificity factor subunit 6 OS=Homo sapiens GN=CPSF6 PE=1 SV=1;>sp|Q16630-3|CPSF6_HUMAN Isoform 3 of Cleavage and polyadenylation specificity factor subunit 6 OS=Homo sapiens GN=CPSF6;>sp|Q16630|CPSF6_H	AVSDASAGDYGSAIETLVTAISLIK;GAAPNVVYTYTGK;GFALVGVGSEASSK;TPLSEAEFEEIMNR;VLISSLQDCLHGIESK	yes;yes;yes;yes;yes	17.2	17.2	52.269	478	2.9066e-05	-0.0799964		0.792254	26.102	13	1.0977	2	4	4	14.2	-0.0799964	29.683		0.826713	0.90663	7	5	5	17.2	-0.0333776	11.058		0.75298	1.2586	4	2	4	8.6	0.290189	39.179
CPSF7	Cleavage and polyadenylation specificity factor subunit 7	431	F5H669;Q8N684-2;Q8N684;Q8N684-3	CPSF7_HUMAN;F5H669_HUMAN	1;1;1;1	1;1;1;1	Cleavage and polyadenylation specificity factor subunit 7	CPSF7	4	1	>tr|F5H669|F5H669_HUMAN Cleavage and polyadenylation-specificity factor subunit 7 (Fragment) OS=Homo sapiens GN=CPSF7 PE=1 SV=1;>sp|Q8N684-2|CPSF7_HUMAN Isoform 2 of Cleavage and polyadenylation specificity factor subunit 7 OS=Homo sapiens GN=CPSF7;>sp|Q8N	AVSGASAGDYSDAIETLLTAIAVIK	yes	6.7	6.7	41.265	374	3.2337e-12	-0.177343		0.70955	2.0835	2	1.0641	0	1	1	6.7	NaN	NaN		1	NaN	1	1	1	6.7	NaN	NaN		1	NaN	1	0	1	0	NaN	NaN
CPT1A	Carnitine O-palmitoyltransferase 1, liver isoform	1199	P50416-2;P50416	CPT1A_HUMAN	1;1	1;1	Carnitine O-palmitoyltransferase 1, liver isoform	CPT1A	2	1	>sp|P50416-2|CPT1A_HUMAN Isoform 2 of Carnitine O-palmitoyltransferase 1, liver isoform OS=Homo sapiens GN=CPT1A;>sp|P50416|CPT1A_HUMAN Carnitine O-palmitoyltransferase 1, liver isoform OS=Homo sapiens GN=CPT1A PE=1 SV=2	IPGEETDTIQHMR	yes	1.7	1.7	86.238	756	0.0016236	NaN		1	NaN	0	NaN	0	1	1	1.7	NaN	NaN		1	NaN	0	0	0	0	NaN	NaN		1	NaN	0	0	1	0	NaN	NaN
CPT2	Carnitine O-palmitoyltransferase 2, mitochondrial	1010	P23786	CPT2_HUMAN	11	11	Carnitine O-palmitoyltransferase 2, mitochondrial	CPT2	1	11	>sp|P23786|CPT2_HUMAN Carnitine O-palmitoyltransferase 2, mitochondrial OS=Homo sapiens GN=CPT2 PE=1 SV=2	AGLLEPEVFHLNPAK;ALEDMFDALEGK;DIWAELR;DSTQTPAVTPQSQPATTDSTVTVQK;EFLQCVEK;FFNEVFK;LNFELTDALK;SFNLIIAK;TLTIDCVQFQR;YILSDSSPAPEFPLAYLTSENR;YLSAQKPLLNDGQFR	yes;yes;yes;yes;yes;yes;yes;yes;yes;yes;yes	21.3	21.3	73.776	658	0.00018172	-0.320612		0.547484	33.126	26	0.82753	3	11	11	21.3	-0.582707	36.611		0.380098	0.76233	13	9	9	18.4	-0.141876	16.92		0.642648	1.1757	7	5	11	9	-0.178714	22.685
CRABP1	Cellular retinoic acid-binding protein 1	1049	P29762;B5MCB5	RABP1_HUMAN	5;2	5;2	Cellular retinoic acid-binding protein 1	CRABP1	2	5	>sp|P29762|RABP1_HUMAN Cellular retinoic acid-binding protein 1 OS=Homo sapiens GN=CRABP1 PE=1 SV=2	ALGVNAMLR;IHCTQTLLEGDGPK;SLATWENENK;SSENFDELLK;VGEGFEEETVDGR	yes;yes;yes;yes;yes	40.9	40.9	15.565	137	0.0002688	-1.27394		0.125019	12.703	14	0.3386	3	5	5	40.9	-1.20234	13.694		0.0837555	0.33037	8	2	2	16.8	-1.48612	12.177	+	0.0206892	0.39669	3	3	5	27	-1.26666	5.6548
CRABP2	Cellular retinoic acid-binding protein 2	1045	P29373;Q5SYZ4	Q5SYZ4_HUMAN;RABP2_HUMAN	6;4	6;4	Cellular retinoic acid-binding protein 2	CRABP2	2	6	>sp|P29373|RABP2_HUMAN Cellular retinoic acid-binding protein 2 OS=Homo sapiens GN=CRABP2 PE=1 SV=2;>tr|Q5SYZ4|Q5SYZ4_HUMAN Cellular retinoic acid-binding protein 2 (Fragment) OS=Homo sapiens GN=CRABP2 PE=1 SV=1	ELTNDGELILTMTADDVVCTR;QEGDTFYIK;SENFEELLK;VGEEFEEQTVDGR;VGEEFEEQTVDGRPCK;VLGVNVMLR	yes;yes;yes;yes;yes;yes	46.4	46.4	15.693	138	2.29593e-06	0.857583		0.274724	17.578	40	1.5082	3	6	6	46.4	0.859095	20.513		0.232972	1.4609	24	5	5	44.2	0.787182	14.828		0.330024	2.0295	9	6	6	46.4	0.85822	8.4793
CREB1	Cyclic AMP-responsive element-binding protein 1																								0
CREG1	Protein CREG1	718	O75629	CREG1_HUMAN	1	1	Protein CREG1	CREG1	1	1	>sp|O75629|CREG1_HUMAN Protein CREG1 OS=Homo sapiens GN=CREG1 PE=1 SV=1	FVTHVSDWGALATISTLEAVR	yes	9.5	9.5	24.074	220	0.00011336	-0.234228		0.631132	25.425	6	0.84213	1	1	1	9.5	-0.240145	0.25569		0.668074	0.74075	2	1	1	9.5	-0.214977	30.952		0.572358	1.0348	3	1	1	9.5	-1.00506	45.194
CRELD2	Cysteine-rich with EGF-like domain protein 2	128	A6PWM2;Q6UXH1-3;Q6UXH1-2;Q6UXH1-4;Q6UXH1;Q6UXH1-6;Q6UXH1-5	A6PWM2_HUMAN;CREL2_HUMAN	1;1;1;1;1;1;1	1;1;1;1;1;1;1	Cysteine-rich with EGF-like domain protein 2	CRELD2	7	1	>tr|A6PWM2|A6PWM2_HUMAN Cysteine-rich with EGF-like domain protein 2 (Fragment) OS=Homo sapiens GN=CRELD2 PE=1 SV=1;>sp|Q6UXH1-3|CREL2_HUMAN Isoform 3 of Cysteine-rich with EGF-like domain protein 2 OS=Homo sapiens GN=CRELD2;>sp|Q6UXH1-2|CREL2_HUMAN Isofor	NFGGGNTAWEEK	yes	5.2	5.2	25.129	229	0.0014751	NaN		1	NaN	1	NaN	0	1	1	5.2	NaN	NaN		1	NaN	1	0	0	0	NaN	NaN		1	NaN	0	0	1	0	NaN	NaN
CRIP2	Cysteine-rich protein 2	496	H0YFA4;P52943;P52943-2;H0YHD8	CRIP2_HUMAN;H0YFA4_HUMAN;H0YHD8_HUMAN	2;2;2;1	2;2;2;1	Cysteine-rich protein 2	CRIP2	4	2	>tr|H0YFA4|H0YFA4_HUMAN Cysteine-rich protein 2 (Fragment) OS=Homo sapiens GN=CRIP2 PE=1 SV=1;>sp|P52943|CRIP2_HUMAN Cysteine-rich protein 2 OS=Homo sapiens GN=CRIP2 PE=1 SV=1;>sp|P52943-2|CRIP2_HUMAN Isoform 2 of Cysteine-rich protein 2 OS=Homo sapiens GN	GVNIGGAGSYIYEKPLAEGPQVTGPIEVPAAR;GVNTGAVGSYIYDR	yes;yes	24	24	20.6	192	1.15655e-05	0.115166		0.950073	60.297	6	0.90869	1	2	2	24	0.040682	10.099		0.816943	0.83349	3	1	1	7.3	0.247077	5.6219		0.94588	1.2156	2	1	2	16.7	NaN	NaN
CRK	Adapter molecule crk	554	I3L297;P46108-2;P46108	CRK_HUMAN;I3L297_HUMAN	2;2;2	2;2;2	Adapter molecule crk	CRK	3	2	>tr|I3L297|I3L297_HUMAN Adapter molecule crk OS=Homo sapiens GN=CRK PE=1 SV=1;>sp|P46108-2|CRK_HUMAN Isoform Crk-I of Adapter molecule crk OS=Homo sapiens GN=CRK;>sp|P46108|CRK_HUMAN Adapter molecule crk OS=Homo sapiens GN=CRK PE=1 SV=2	IGDQEFDSLPALLEFYK;IHYLDTTTLIEPVSR	yes;yes	14.3	14.3	25.503	223	0.00208763	NaN		1	NaN	1	NaN	0	1	1	6.7	NaN	NaN		1	NaN	1	1	1	7.6	NaN	NaN		1	NaN	0	0	1	0	NaN	NaN
CRNN	Cornulin																								0
CROCC	Rootletin	142	B1AKD8;Q5TZA2-2;Q5TZA2	B1AKD8_HUMAN;CROCC_HUMAN	1;1;1	1;1;1	Rootletin	CROCC	3	1	>tr|B1AKD8|B1AKD8_HUMAN Rootletin (Fragment) OS=Homo sapiens GN=CROCC PE=4 SV=2;>sp|Q5TZA2-2|CROCC_HUMAN Isoform 2 of Rootletin OS=Homo sapiens GN=CROCC;>sp|Q5TZA2|CROCC_HUMAN Rootletin OS=Homo sapiens GN=CROCC PE=1 SV=1	LALLEEAR	yes	0.6	0.6	149.06	1311	0.0015624	0.60521		0.501015	31.127	12	1.4636	3	1	1	0.6	0.2444	38.264		0.829664	1.2857	4	1	1	0.6	0.799751	34.522		0.427702	2.0045	4	1	1	0.6	0.72334	14.203
CRYAB	Alpha-crystallin B chain	387	E9PJL7;E9PRA8;E9PR44;P02511;E9PRS4;E9PS12;E9PNH7;A0A024R3B9	CRYAB_HUMAN;E9PJL7_HUMAN;E9PNH7_HUMAN;E9PR44_HUMAN;E9PRA8_HUMAN;E9PRS4_HUMAN;E9PS12_HUMAN	2;2;2;2;1;1;1;1	2;2;2;2;1;1;1;1	Alpha-crystallin B chain	CRYAB	8	2	>tr|E9PJL7|E9PJL7_HUMAN Alpha-crystallin B chain (Fragment) OS=Homo sapiens GN=CRYAB PE=3 SV=3;>tr|E9PRA8|E9PRA8_HUMAN Alpha-crystallin B chain OS=Homo sapiens GN=CRYAB PE=4 SV=1;>tr|E9PR44|E9PR44_HUMAN Alpha-crystallin B chain (Fragment) OS=Homo sapiens G	HFSPEELKVK;MDIAIHHPWIR	yes;yes	16.2	16.2	15.445	130	0.0335083	-1.69082	+	0.0481958	80.185	3	0.33172	1	1	1	7.7	-1.69082	80.185	+	0.0204539	0.33172	3	2	2	16.2	NaN	NaN		1	NaN	0	0	1	0	NaN	NaN
CS	Citrate synthase;Citrate synthase, mitochondrial	159	B4DJV2;O75390;H0YIC4;F8W4S1;F8VTT8;H0YH82;F8VZK9;F8VX07;F8VRP1;F8VX68;F8VPF9;F8VPA1;F8W1S4;F8W642;F8VWQ5;F8VU34;F8W0J2;F8VRI6;F8VR34	B4DJV2_HUMAN;CISY_HUMAN;F8W4S1_HUMAN;H0YIC4_HUMAN	10;10;5;5;4;4;3;3;3;3;3;3;3;2;2;2;1;1;1	8;8;5;3;2;3;3;3;3;3;3;3;3;2;1;0;0;1;0	Citrate synthase;Citrate synthase, mitochondrial	CS	19	10	>tr|B4DJV2|B4DJV2_HUMAN Citrate synthase OS=Homo sapiens GN=CS PE=1 SV=1;>sp|O75390|CISY_HUMAN Citrate synthase, mitochondrial OS=Homo sapiens GN=CS PE=1 SV=2;>tr|H0YIC4|H0YIC4_HUMAN Citrate synthase (Fragment) OS=Homo sapiens GN=CS PE=1 SV=1;>tr|F8W4S1|F8	ALGFPLER;ALGVLAQLIWSR;DILADLIPK;DYIWNTLNSGR;GGEEPLPEGLFWLLVTGHIPTEEQVSWLSK;GLVYETSVLDPDEGIR;GLVYETSVLDPDEGIRFR;HLPNDPMFK;IVPNVLLEQGK;TVVGQITVDMMYGGMR	yes;yes;no;yes;yes;yes;yes;yes;yes;no	27.4	21.9	50.431	453	0.00453595	0.934177		0.233846	19.939	25	1.5624	3	9	8	23.8	0.859254	13.296		0.291059	1.5201	13	7	6	20.8	1.31499	6.9912		0.106655	1.9006	7	6	8	19	0.824401	20.133
CSDE1	Cold shock domain-containing protein E1	395	E9PLT0;O75534-2;O75534;O75534-3;O75534-4;E9PNG3	CSDE1_HUMAN;E9PLT0_HUMAN;E9PNG3_HUMAN	2;2;2;2;2;1	2;2;2;2;2;1	Cold shock domain-containing protein E1	CSDE1	6	2	>tr|E9PLT0|E9PLT0_HUMAN Cold shock domain-containing protein E1 OS=Homo sapiens GN=CSDE1 PE=1 SV=1;>sp|O75534-2|CSDE1_HUMAN Isoform 2 of Cold shock domain-containing protein E1 OS=Homo sapiens GN=CSDE1;>sp|O75534|CSDE1_HUMAN Cold shock domain-containing pr	GDLETLQPGDDVEFTIK;NITLDDASAPR	yes;yes	4.2	4.2	74.583	668	0.00067581	-0.108861		0.764239	9.3585	2	0.98206	0	2	2	4.2	-0.108861	9.3585		1	0.98206	2	0	0	0	NaN	NaN		1	NaN	0	0	2	0	NaN	NaN
CSE1L	Exportin-2	1249	P55060-3;P55060;P55060-4;P55060-2	XPO2_HUMAN	10;10;9;1	10;10;9;1	Exportin-2	CSE1L	4	10	>sp|P55060-3|XPO2_HUMAN Isoform 3 of Exportin-2 OS=Homo sapiens GN=CSE1L;>sp|P55060|XPO2_HUMAN Exportin-2 OS=Homo sapiens GN=CSE1L PE=1 SV=3;>sp|P55060-4|XPO2_HUMAN Isoform 4 of Exportin-2 OS=Homo sapiens GN=CSE1L	AADEEAFEDNSEEYIR;ATIELCSTHANDASALR;FLESVEGNQNYPLLLLTLLEK;IIIPEIQK;LLQAFLER;LLQTDDEEEAGLLELLK;LLTECPPMMDTEYTK;NLFEDQNTLTSICEK;SANVNEFPVLK;VIVPNMEFR	yes;yes;yes;yes;yes;yes;yes;yes;yes;yes	14.5	14.5	107.78	945	0.0013157	-0.140985		0.853925	24.281	30	0.80571	3	10	10	14.5	-0.0734236	25.614		0.992266	0.93359	14	1	1	0.8	-0.398722	26.325		0.594774	0.83516	8	1	10	0.8	-0.0906186	17.638
CSNK1A1	Casein kinase I isoform alpha	329	D6REM4;P48729-3;P48729;E7ETM0;P48729-2;U3KPX3;H0Y9X2;U3KQK7;U3KQ83;Q8N752	D6REM4_HUMAN;E7ETM0_HUMAN;H0Y9X2_HUMAN;KC1A_HUMAN	4;4;4;3;3;2;2;2;1;1	4;4;4;3;3;2;2;2;1;1	Casein kinase I isoform alpha	CSNK1A1	10	4	>tr|D6REM4|D6REM4_HUMAN Casein kinase I isoform alpha OS=Homo sapiens GN=CSNK1A1 PE=1 SV=1;>sp|P48729-3|KC1A_HUMAN Isoform 3 of Casein kinase I isoform alpha OS=Homo sapiens GN=CSNK1A1;>sp|P48729|KC1A_HUMAN Casein kinase I isoform alpha OS=Homo sapiens GN=	DIKPDNFLMGIGR;FEEAPDYMYLR;LFLIDFGLAK;TSLPWQGLK	yes;yes;yes;yes	18.2	18.2	27.741	236	0.00556879	0.0297002		0.878283	7.6375	5	0.86419	1	4	4	18.2	0.115699	4.1667		0.887803	0.86419	3	1	1	4.2	NaN	NaN		1	NaN	1	1	4	4.2	NaN	NaN
CSNK1A1;CSNK1A1L	Casein kinase I isoform alpha;Casein kinase I isoform alpha-like																								0
CSNK1D;CSNK1E	Casein kinase I isoform delta;Casein kinase I isoform epsilon																								0
CSNK2A1;CSNK2A3	Casein kinase II subunit alpha;Casein kinase II subunit alpha 3	365	E7EU96;Q5U5J2;P68400;Q8NEV1;P68400-2;A0A087WY74;V9GYA2;V9GY80	CSK21_HUMAN;CSK23_HUMAN;E7EU96_HUMAN;Q5U5J2_HUMAN	14;14;14;11;8;3;2;2	14;14;14;11;8;3;2;2	Casein kinase II subunit alpha;Casein kinase II subunit alpha 3	CSNK2A1;CSNK2A3	8	14	>tr|E7EU96|E7EU96_HUMAN Casein kinase II subunit alpha OS=Homo sapiens GN=CSNK2A1 PE=1 SV=1;>tr|Q5U5J2|Q5U5J2_HUMAN CSNK2A1 protein OS=Homo sapiens GN=CSNK2A1 PE=1 SV=1;>sp|P68400|CSK21_HUMAN Casein kinase II subunit alpha OS=Homo sapiens GN=CSNK2A1 PE=1 S	DVKPHNVMIDHEHR;EYWDYESHVVEWGNQDDYQLVR;FNDILGR;FVHSENQHLVSPEALDFLDK;GGPNIITLADIVK;GGPNIITLADIVKDPVSR;KEPFFHGHDNYDQLVR;LIDWGLAEFYHPGQEYNVR;QLYQTLTDYDIR;TPALVFEHVNNTDFK;VLGTEDLYDYIDK;VLGTEDLYDYIDKYNIELDPR;YNIELDPR;YSEVFEAINITNNEK	yes;yes;yes;yes;yes;yes;yes;yes;yes;yes;yes;yes;yes;yes	46.5	46.5	45.31	385	7.58405e-06	0.301237		0.705049	28.505	41	0.96135	3	14	14	46.5	0.081476	22.672		0.994166	0.91389	26	8	8	33.5	0.815575	13.949		0.415704	1.5828	10	4	14	14	0.471031	7.0331
CSNK2B-LY6G5B-1181;CSNK2B;CSNK2B-LY6G5B--991	Casein kinase II subunit beta	623	Q5SRQ3;Q5SRQ6;N0E472;P67870;N0E644	CSK2B_HUMAN;N0E472_HUMAN;Q5SRQ3_HUMAN;Q5SRQ6_HUMAN	5;5;5;5;2	5;5;5;5;2	Casein kinase II subunit beta	CSNK2B-LY6G5B-1181;CSNK2B;CSNK2B-LY6G5B--991	5	5	>tr|Q5SRQ3|Q5SRQ3_HUMAN Chimera CSNK2B-LY6G5B splicing isoform 1181 OS=Homo sapiens GN=CSNK2B-LY6G5B-1181 PE=2 SV=1;>tr|Q5SRQ6|Q5SRQ6_HUMAN Casein kinase 2, beta polypeptide, isoform CRA_d OS=Homo sapiens GN=CSNK2B PE=1 SV=2;>tr|N0E472|N0E472_HUMAN Chimera	FNLTGLNEQVPHYR;GIAQMLEK;GNEFFCEVDEDYIQDK;QALDMILDLEPDEELEDNPNQSDLIEQAAEMLYGLIHAR;YQQGDFGYCPR	yes;yes;yes;yes;yes	38.6	38.6	26.673	228	1.0232e-06	-0.0221852		0.855473	14.971	11	0.99869	3	5	5	38.6	-0.0335843	1.9933		0.87438	0.88075	4	4	4	21.5	0.411535	1.837		0.776646	1.4682	3	3	5	18	0.0117819	11.088
CSNK2B-LY6G5B-1181;CSNK2B;CSNK2B-LY6G5B--991;CSNK2B-LY6G5B-562	Casein kinase II subunit beta																								0
CSRP1	Cysteine and glycine-rich protein 1	986	P21291;E9PS42;E9PND2;E9PP21	CSRP1_HUMAN;E9PND2_HUMAN;E9PP21_HUMAN;E9PS42_HUMAN	6;4;4;4	6;4;4;4	Cysteine and glycine-rich protein 1	CSRP1	4	6	>sp|P21291|CSRP1_HUMAN Cysteine and glycine-rich protein 1 OS=Homo sapiens GN=CSRP1 PE=1 SV=3;>tr|E9PS42|E9PS42_HUMAN Cysteine and glycine-rich protein 1 OS=Homo sapiens GN=CSRP1 PE=1 SV=1;>tr|E9PND2|E9PND2_HUMAN Cysteine and glycine-rich protein 1 (Fragme	GFGFGQGAGALVHSE;GLESTTLADKDGEIYCK;GYGYGQGAGTLSTDK;GYGYGQGAGTLSTDKGESLGIK;NLDSTTVAVHGEEIYCK;TVYFAEEVQCEGNSFHK	yes;yes;yes;yes;yes;yes	45.6	45.6	20.567	193	0.000896295	0.588996		0.558348	13.388	6	1.1798	1	3	3	25.4	0.703455	14.451		0.51667	1.1552	2	5	5	36.8	0.518434	12.53		1	1.1859	4	0	3	0	NaN	NaN
CST1	Cystatin-SN	778	P01037	CYTN_HUMAN	2	1	Cystatin-SN	CST1	1	2	>sp|P01037|CYTN_HUMAN Cystatin-SN OS=Homo sapiens GN=CST1 PE=1 SV=3	ALHFAISEYNK;IIPGGIYNADLNDEWVQR	no;yes	20.6	12.8	16.387	141	0.0266992	NaN		1	NaN	1	NaN	0	2	1	20.6	NaN	NaN		1	NaN	1	0	0	0	NaN	NaN		1	NaN	0	0	1	0	NaN	NaN
CST2	Cystatin-SA	868	P09228	CYTT_HUMAN	1	1	Cystatin-SA	CST2	1	1	>sp|P09228|CYTT_HUMAN Cystatin-SA OS=Homo sapiens GN=CST2 PE=1 SV=1	IIEGGIYDADLNDER	yes	10.6	10.6	16.445	141	0.00013542	NaN		1	NaN	0	NaN	0	1	1	10.6	NaN	NaN		1	NaN	0	0	0	0	NaN	NaN		1	NaN	0	0	1	0	NaN	NaN
CST3	Cystatin-C	777	P01034	CYTC_HUMAN	2	2	Cystatin-C	CST3	1	2	>sp|P01034|CYTC_HUMAN Cystatin-C OS=Homo sapiens GN=CST3 PE=1 SV=1	ALDFAVGEYNK;LVGGPMDASVEEEGVR	yes;yes	18.5	18.5	15.799	146	0.000197838	-0.309431		0.608388	9.5069	7	0.62862	2	2	2	18.5	-0.330157	11.792		0.49756	0.61326	4	2	2	18.5	-0.356365	5.3375		0.447778	0.95686	3	2	2	18.5	-0.420646	18.983
CSTA	Cystatin-A;Cystatin-A, N-terminally processed	779	P01040;C9J0E4	C9J0E4_HUMAN;CYTA_HUMAN	3;2	3;2	Cystatin-A;Cystatin-A, N-terminally processed	CSTA	2	3	>sp|P01040|CYTA_HUMAN Cystatin-A OS=Homo sapiens GN=CSTA PE=1 SV=1;>tr|C9J0E4|C9J0E4_HUMAN Cystatin-A OS=Homo sapiens GN=CSTA PE=1 SV=1	PATPEIQEIVDK;SLPGQNEDLVLTGYQVDK;TQVVAGTNYYIK	yes;yes;yes	42.9	42.9	11.006	98	0.0011462	-2.01736	+	0.0202586	38.027	3	0.17522	1	3	3	42.9	-2.01736	38.027	+	0.00670028	0.17522	3	3	3	42.9	NaN	NaN		1	NaN	0	2	3	30.6	NaN	NaN
CSTB	Cystatin-B	797	P04080	CYTB_HUMAN	3	3	Cystatin-B	CSTB	1	3	>sp|P04080|CYTB_HUMAN Cystatin-B OS=Homo sapiens GN=CSTB PE=1 SV=2	SQVVAGTNYFIK;VFQSLPHENKPLTLSNYQTNK;VHVGDEDFVHLR	yes;yes;yes	45.9	45.9	11.139	98	4.7288e-08	0.740453		0.392159	18.902	17	1.4061	3	3	3	45.9	0.781989	11.045		0.342031	1.3067	8	3	3	45.9	0.754717	20.969		0.462928	1.9397	6	3	3	45.9	0.347779	6.2842
CSTF1	Cleavage stimulation factor subunit 1																								0
CSTF2	Cleavage stimulation factor subunit 2																								0
CSTF3	Cleavage stimulation factor subunit 3																								0
CTAGE5	cTAGE family member 5																								0
CTAGE5;CTAGE1	cTAGE family member 5;cTAGE family member 2																								0
CTBP1	C-terminal-binding protein 1	321	E9PGB1;E7ESU7;D6RAX2;E7EPF8;Q13363-2;Q13363;E7EUB3;H0Y8W7	CTBP1_HUMAN;D6RAX2_HUMAN;E7EPF8_HUMAN;E7ESU7_HUMAN;E7EUB3_HUMAN;E9PGB1_HUMAN;H0Y8W7_HUMAN	2;2;2;2;2;2;1;1	2;2;2;2;2;2;1;1	C-terminal-binding protein 1	CTBP1	8	2	>tr|E9PGB1|E9PGB1_HUMAN C-terminal-binding protein 1 (Fragment) OS=Homo sapiens GN=CTBP1 PE=1 SV=1;>tr|E7ESU7|E7ESU7_HUMAN C-terminal-binding protein 1 (Fragment) OS=Homo sapiens GN=CTBP1 PE=1 SV=1;>tr|D6RAX2|D6RAX2_HUMAN C-terminal-binding protein 1 (Frag	DVATVAFCDAQSTQEIHEK;IGSGFDNIDIK	yes;yes	20.7	20.7	15.917	145	0.033558	0.77947		0.393042	68.737	3	1.5271	0	1	1	7.6	1.0861	30.06		0.239716	1.7634	2	2	2	20.7	0.292075	82.277		1	1.1813	2	0	1	0	NaN	NaN
CTBS	Di-N-acetylchitobiase	1399	Q01459	DIAC_HUMAN	3	3	Di-N-acetylchitobiase	CTBS	1	3	>sp|Q01459|DIAC_HUMAN Di-N-acetylchitobiase OS=Homo sapiens GN=CTBS PE=1 SV=1	DPAGHFHQVWYDNPQSISLK;HHPDFEVFVFDVGQK;SYDWSQITTVATFGK	yes;yes;yes	13	13	43.759	385	0.011816	NaN		1	NaN	1	NaN	0	2	2	9.1	NaN	NaN		1	NaN	1	1	1	3.9	NaN	NaN		1	NaN	0	0	2	0	NaN	NaN
CTCF	Transcriptional repressor CTCF																								0
CTNNA1	Catenin alpha-1	1090	P35221;P35221-2;G3XAM7;P35221-3;E5RIB1;E5RG03;E5RGY6;E5RHV7;E5RJL0;E5RIE0;E5RJ41;E5RJP7;E5RGD2;A0A0A0MRI5;P26232-4;P26232-6;E5RFM3;E5RFK9;E5RFM5;E5RGY7;E5RFG3;A0A0A0MTJ6;E5RJZ2;E5RGG4;E5RJ43;E5RGS1;E5RIT8;A0A087WZL6;E5RGU3;E5RHJ5;H0YBB8;Q9UI47	CTNA1_HUMAN;G3XAM7_HUMAN	30;29;26;18;9;8;7;6;5;5;5;4;4;4;4;4;3;3;3;3;2;2;1;1;1;1;1;1;1;1;1;1	24;23;20;14;7;6;5;5;4;4;4;4;4;0;0;0;3;3;3;3;2;0;1;1;1;1;1;1;1;1;1;1	Catenin alpha-1	CTNNA1	32	30	>sp|P35221|CTNA1_HUMAN Catenin alpha-1 OS=Homo sapiens GN=CTNNA1 PE=1 SV=1;>sp|P35221-2|CTNA1_HUMAN Isoform 2 of Catenin alpha-1 OS=Homo sapiens GN=CTNNA1;>tr|G3XAM7|G3XAM7_HUMAN Catenin (Cadherin-associated protein), alpha 1, 102kDa, isoform CRA_a OS=Homo	AAAGEFADDPCSSVK;AEVQNLGGELVVSGVDSAMSLIQAAK;AHVLAASVEQATENFLEK;AIMAQLPQEQK;ALLSAVTR;AVMDHVSDSFLETNVPLLVLIEAAK;EELVAAVEDVR;ESQFLKEELVAAVEDVR;FTEQVEAAVEALSSDPAQPMDENEFIDASR;HVNPVQALSEFK;IAEQVASFQEEK;IALYCHQLNICSK;LAQENMDLFK;LIEVANLACSISNNEEGVK;LLEPLVTQVTTLVNTNSK;LLILADMADVYK;LLSNTVMPR;MSASQLEALCPQVINAALALAAK;NAGNEQDLGIQYK;NLMNAVVQTVK;NVPILYTASQACLQHPDVAAYK;QALQDLLSEYMGNAGR;QDLLAYLQR;QLQQAVTGISNAAQAT…	yes;yes;yes;yes;no;yes;no;yes;yes;yes;yes;no;yes;yes;yes;yes;yes;yes;yes;yes;yes;yes;no;yes;yes;yes;no;yes;yes;no	54.6	48	100.07	906	5.7484e-07	0.549028		0.486175	23.168	74	1.642	3	29	23	52.1	0.564329	24.668		0.41291	1.5613	41	22	18	39.8	0.525167	20.806		0.511386	2.004	27	10	23	17.8	0.5655	25.162
CTNNA2	Catenin alpha-2	1027	P26232-2;P26232-5;P26232;P26232-3;C9IZ88;C9J144	CTNA2_HUMAN	7;7;7;5;2;1	1;1;1;1;1;1	Catenin alpha-2	CTNNA2	6	7	>sp|P26232-2|CTNA2_HUMAN Isoform 2 of Catenin alpha-2 OS=Homo sapiens GN=CTNNA2;>sp|P26232-5|CTNA2_HUMAN Isoform 5 of Catenin alpha-2 OS=Homo sapiens GN=CTNNA2;>sp|P26232|CTNA2_HUMAN Catenin alpha-2 OS=Homo sapiens GN=CTNNA2 PE=1 SV=5;>sp|P26232-3|CTNA2_HU	ALLSAVTR;EELVAAVEDVR;IALYCHQLNICSK;LLEPLVTQVTTLVNTSNK;QDLLAYLQR;TSVQTEDDQLIAGQSAR;WDDSGNDIIVLAK	no;no;no;yes;no;no;no	9.8	2	100.45	905	9.2206e-08	0.503959		0.641729	8.2533	3	1.7722	1	7	1	9.8	0.594549	8.1113		0.618176	1.6793	3	5	1	7.5	NaN	NaN		1	NaN	1	0	1	0	NaN	NaN
CTNNB1	Catenin beta-1	156	B4DGU4;P35222	B4DGU4_HUMAN;CTNB1_HUMAN	6;6	2;2	Catenin beta-1	CTNNB1	2	6	>tr|B4DGU4|B4DGU4_HUMAN Catenin beta-1 OS=Homo sapiens GN=CTNNB1 PE=1 SV=1;>sp|P35222|CTNB1_HUMAN Catenin beta-1 OS=Homo sapiens GN=CTNNB1 PE=1 SV=1	EGLLAIFK;HAVVNLINYQDDAELATR;LLNDEDQVVVNK;LLWTTSR;MEEIVEGCTGALHILAR;VAAGVLCELAQDK	no;yes;yes;no;no;no	9.7	3.9	84.765	774	0.00158252	-0.932995		0.240838	34.593	2	0.53864	0	5	2	8.8	-0.932995	34.593		1	0.53864	2	1	0	0.9	NaN	NaN		1	NaN	0	1	2	2.2	NaN	NaN
CTNNBL1	Beta-catenin-like protein 1	21	A0A087WUB9;Q8WYA6-4;Q8WYA6;A2A2P1;Q8WYA6-3;Q8WYA6-2	A2A2P1_HUMAN;CTBL1_HUMAN	4;4;4;2;2;2	4;4;4;2;2;2	Beta-catenin-like protein 1	CTNNBL1	6	4	>tr|A0A087WUB9|A0A087WUB9_HUMAN Beta-catenin-like protein 1 OS=Homo sapiens GN=CTNNBL1 PE=1 SV=1;>sp|Q8WYA6-4|CTBL1_HUMAN Isoform 4 of Beta-catenin-like protein 1 OS=Homo sapiens GN=CTNNBL1;>sp|Q8WYA6|CTBL1_HUMAN Beta-catenin-like protein 1 OS=Homo sapiens	DGEEEEEEEEPLDESSVK;ELLGELDGIDVLLQQLSVFK;FVDILGLR;LLQIIDR	yes;yes;yes;yes	9.3	9.3	65.702	568	0.0200717	0.780982		0.39186	42.643	3	1.6914	1	4	4	9.3	0.774418	37.396		1	1.6507	4	0	0	0	NaN	NaN		1	NaN	0	1	4	1.4	NaN	NaN
CTNND1	Catenin delta-1	243	C9JZR2;O60716-32;O60716-31;O60716-29;O60716-27;O60716-30;O60716-28;O60716-26;O60716-25;O60716-24;O60716-23;O60716-21;O60716-19;O60716-22;O60716-20;O60716-16;O60716-18;O60716-15;O60716-17;O60716-13;O60716-11;O60716-14;O60716-12;O60716-10;O60716-8;O60716-9;O60716-7;O60716-5;O60716-3;O60716-6;O60716-4;O60716-2;O60716	C9JZR2_HUMAN;CTND1_HUMAN	3;3;3;3;3;3;3;3;3;3;3;3;3;3;3;3;3;3;3;3;3;3;3;3;3;3;3;3;3;3;3;3;3	3;3;3;3;3;3;3;3;3;3;3;3;3;3;3;3;3;3;3;3;3;3;3;3;3;3;3;3;3;3;3;3;3	Catenin delta-1	CTNND1	33	3	>tr|C9JZR2|C9JZR2_HUMAN Catenin delta-1 OS=Homo sapiens GN=CTNND1 PE=1 SV=2;>sp|O60716-32|CTND1_HUMAN Isoform 4 of Catenin delta-1 OS=Homo sapiens GN=CTNND1;>sp|O60716-31|CTND1_HUMAN Isoform 4C of Catenin delta-1 OS=Homo sapiens GN=CTNND1;>sp|O60716-29|CTN	ALSAIADLLTNEHER;DMDLTEVITGTLWNLSSHDSIK;GYELLFQPEVVR	yes;yes;yes	5.2	5.2	104.85	938	0.00061895	0.62368		0.525921	30.065	4	1.655	1	3	3	5.2	0.62368	30.065		1	1.655	4	0	0	0	NaN	NaN		1	NaN	0	0	3	0	NaN	NaN
CTPS1	CTP synthase 1	960	P17812-2;P17812	PYRG1_HUMAN	1;1	1;1	CTP synthase 1	CTPS1	2	1	>sp|P17812-2|PYRG1_HUMAN Isoform 2 of CTP synthase 1 OS=Homo sapiens GN=CTPS1;>sp|P17812|PYRG1_HUMAN CTP synthase 1 OS=Homo sapiens GN=CTPS1 PE=1 SV=2	VPLLLEEQGVVDYFLR	yes	4.4	4.4	41.22	360	1.7731e-06	0.394295		0.756172	8.598	2	1.2754	0	1	1	4.4	0.394295	8.598		1	1.2754	2	0	0	0	NaN	NaN		1	NaN	0	0	1	0	NaN	NaN
CTSA	Carboxypeptidase;Lysosomal protective protein;Lysosomal protective protein 32 kDa chain;Lysosomal protective protein 20 kDa chain	892	X6R5C5;X6R8A1;P10619-2;P10619;Q5JZG9;Q5JZH0;U3KQ41;U3KQU6	PPGB_HUMAN;Q5JZG9_HUMAN;Q5JZH0_HUMAN	4;4;4;4;3;2;1;1	4;4;4;4;3;2;1;1	Carboxypeptidase;Lysosomal protective protein;Lysosomal protective protein 32 kDa chain;Lysosomal protective protein 20 kDa chain	CTSA	8	4	>tr|X6R5C5|X6R5C5_HUMAN Carboxypeptidase OS=Homo sapiens GN=CTSA PE=1 SV=1;>tr|X6R8A1|X6R8A1_HUMAN Carboxypeptidase OS=Homo sapiens GN=CTSA PE=1 SV=1;>sp|P10619-2|PPGB_HUMAN Isoform 2 of Lysosomal protective protein OS=Homo sapiens GN=CTSA;>sp|P10619|PPGB_	DLECVTNLQEVAR;HLHYWFVESQK;LWSSLQTHCCSQNK;YGDSGEQIAGFVK	yes;yes;yes;yes	10.6	10.6	54.255	481	0.0307815	-0.0911564		0.780192	15.48	8	0.86782	2	2	2	5.4	0.10017	9.256		0.985693	0.8237	4	4	4	10.6	-0.166163	14.029		0.618895	0.94413	4	1	2	2.7	-0.371217	6.216
CTSB	Cathepsin B;Cathepsin B light chain;Cathepsin B heavy chain	848	P07858;E9PKQ7;E9PNL5;E9PHZ5;E9PLY3;E9PSG5;E9PQM1;R4GMQ5;E9PR54;E9PJ67;E9PCB3	CATB_HUMAN	7;2;2;2;2;2;2;1;1;1;1	7;2;2;2;2;2;2;1;1;1;1	Cathepsin B;Cathepsin B light chain;Cathepsin B heavy chain	CTSB	11	7	>sp|P07858|CATB_HUMAN Cathepsin B OS=Homo sapiens GN=CTSB PE=1 SV=3	DIMAEIYK;DQGSCGSCWAFGAVEAISDR;EQWPQCPTIK;GLVSGGLYESHVGCR;GQDHCGIESEVVAGIPR;HYGYNSYSVSNSEK;ICEPGYSPTYK	yes;yes;yes;yes;yes;yes;yes	28	28	37.821	339	7.6268e-05	-0.466277		0.554488	44.284	42	0.66473	3	6	6	22.1	-0.358898	44.749		0.718792	0.6576	16	6	6	25.1	-0.418003	37.505		0.576301	0.73219	17	4	6	15	-0.850038	55.061
CTSD	Cathepsin D;Cathepsin D light chain;Cathepsin D heavy chain	838	P07339;C9JH19;H7C469;F8WD96;H7C1V0;F8W787	C9JH19_HUMAN;CATD_HUMAN;F8WD96_HUMAN;H7C469_HUMAN	15;10;8;8;6;5	15;10;8;8;6;5	Cathepsin D;Cathepsin D light chain;Cathepsin D heavy chain	CTSD	6	15	>sp|P07339|CATD_HUMAN Cathepsin D OS=Homo sapiens GN=CTSD PE=1 SV=1;>tr|C9JH19|C9JH19_HUMAN Cathepsin D light chain (Fragment) OS=Homo sapiens GN=CTSD PE=1 SV=1;>tr|H7C469|H7C469_HUMAN Uncharacterized protein (Fragment) OS=Homo sapiens PE=3 SV=2;>tr|F8WD96	AIGAVPLIQGEYMIPCEK;AYWQVHLDQVEVASGLTLCK;DPDAQPGGELMLGGTDSK;EGCEAIVDTGTSLMVGPVDEVR;FDGILGMAYPR;ISVNNVLPVFDNLMQQK;LLDIACWIHHK;LSPEDYTLK;LVDQNIFSFYLSR;QPGITFIAAK;QVFGEATK;TMSEVGGSVEDLIAK;VGFAEAAR;VSTLPAITLK;YYTVFDR	yes;yes;yes;yes;yes;yes;yes;yes;yes;yes;yes;yes;yes;yes;yes	47.8	47.8	44.552	412	2.9181e-07	-0.526972		0.504788	33.466	331	0.59893	3	15	15	47.8	-0.666256	40.076		0.448206	0.57124	139	15	15	47.8	-0.413038	26.667		0.581031	0.82543	115	15	15	47.8	-0.519735	26.6
CTSH	Pro-cathepsin H;Cathepsin H mini chain;Cathepsin H;Cathepsin H heavy chain;Cathepsin H light chain	70	A0A087X0D5;P09668;E9PKT6	CATH_HUMAN;E9PKT6_HUMAN	2;2;1	2;2;1	Pro-cathepsin H;Cathepsin H mini chain;Cathepsin H;Cathepsin H heavy chain;Cathepsin H light chain	CTSH	3	2	>tr|A0A087X0D5|A0A087X0D5_HUMAN Pro-cathepsin H OS=Homo sapiens GN=CTSH PE=1 SV=1;>sp|P09668|CATH_HUMAN Pro-cathepsin H OS=Homo sapiens GN=CTSH PE=1 SV=4;>tr|E9PKT6|E9PKT6_HUMAN Cathepsin H (Fragment) OS=Homo sapiens GN=CTSH PE=1 SV=1	GIMGEDTYPYQGK;VNHAVLAVGYGEK	yes;yes	8	8	36.269	323	8.27043e-05	0.166587		0.936253	12.403	10	1.1457	2	2	2	8	0.155231	15.034		0.925733	0.97799	4	2	2	8	0.166587	10.828		0.968434	1.4092	4	2	2	8	0.0769695	14.147
CTSL	Cathepsin L1;Cathepsin L1 heavy chain;Cathepsin L1 light chain	844	P07711;Q5T8F0	CATL1_HUMAN;Q5T8F0_HUMAN	4;2	4;2	Cathepsin L1;Cathepsin L1 heavy chain;Cathepsin L1 light chain	CTSL	2	4	>sp|P07711|CATL1_HUMAN Cathepsin L1 OS=Homo sapiens GN=CTSL PE=1 SV=2;>tr|Q5T8F0|Q5T8F0_HUMAN Cathepsin L1 OS=Homo sapiens GN=CTSL PE=1 SV=1	LYGMNEEGWR;NHCGIASAASYPTV;NSWGEEWGMGGYVK;VFQEPLFYEAPR	yes;yes;yes;yes	15	15	37.564	333	5.94645e-05	-0.746059		0.329619	44.791	3	0.46295	0	3	3	11.4	-1.15904	58.874		0.0935178	0.40219	2	2	2	7.8	NaN	NaN		1	NaN	1	1	3	4.2	NaN	NaN
CTTN	Src substrate cortactin	1490	Q14247-3;Q14247;Q14247-2;H7C314	H7C314_HUMAN;SRC8_HUMAN	2;2;2;1	2;2;2;1	Src substrate cortactin	CTTN	4	2	>sp|Q14247-3|SRC8_HUMAN Isoform 3 of Src substrate cortactin OS=Homo sapiens GN=CTTN;>sp|Q14247|SRC8_HUMAN Src substrate cortactin OS=Homo sapiens GN=CTTN PE=1 SV=2;>sp|Q14247-2|SRC8_HUMAN Isoform 2 of Src substrate cortactin OS=Homo sapiens GN=CTTN;>tr|H7	ASAGHAVSIAQDDAGADDWETDPDFVNDVSEK;VDQSAVGFEYQGK	yes;yes	8.8	8.8	57.466	513	5.2465e-06	0.436695		0.711121	20.368	4	1.271	1	2	2	8.8	0.462681	24.674		0.751433	1.1089	3	1	1	2.5	0.442227	3.0955		1	1.5092	2	0	2	0	NaN	NaN
CUL3	Cullin-3	1473	Q13618-2;Q13618-3;Q13618	CUL3_HUMAN	2;1;1	2;1;1	Cullin-3	CUL3	3	2	>sp|Q13618-2|CUL3_HUMAN Isoform 2 of Cullin-3 OS=Homo sapiens GN=CUL3;>sp|Q13618-3|CUL3_HUMAN Isoform 3 of Cullin-3 OS=Homo sapiens GN=CUL3;>sp|Q13618|CUL3_HUMAN Cullin-3 OS=Homo sapiens GN=CUL3 PE=1 SV=2	DEKYVNSIWDLLK;NACQMLMILGLEGR	yes;yes	3.6	3.6	86.233	744	0.0269885	0.0526941		0.897524	7.2381	4	1.0152	0	2	2	3.6	0.0980152	7.8008		0.988044	0.97692	2	2	2	3.6	NaN	NaN		1	NaN	1	2	2	3.6	NaN	NaN
CUTA	Protein CutA	699	O60888-3;O60888;O60888-2;C9IZG4	C9IZG4_HUMAN;CUTA_HUMAN	2;2;2;1	2;2;2;1	Protein CutA	CUTA	4	2	>sp|O60888-3|CUTA_HUMAN Isoform C of Protein CutA OS=Homo sapiens GN=CUTA;>sp|O60888|CUTA_HUMAN Protein CutA OS=Homo sapiens GN=CUTA PE=1 SV=2;>sp|O60888-2|CUTA_HUMAN Isoform A of Protein CutA OS=Homo sapiens GN=CUTA;>tr|C9IZG4|C9IZG4_HUMAN Protein CutA OS	SVHPYEVAEVIALPVEQGNFPYLQWVR;TQSSLVPALTDFVR	yes;yes	26.3	26.3	16.832	156	5.8455e-05	0.76901		1	27.901	3	1.7703	0	0	0	0	NaN	NaN		1	NaN	0	2	2	26.3	0.661202	10.568		0.540988	1.6428	2	1	0	9	NaN	NaN
CYB561	Cytochrome b561	433	J3QS47;J3QRH5;J3KSL5;F5H757;P49447	CY561_HUMAN;F5H757_HUMAN;J3KSL5_HUMAN;J3QRH5_HUMAN;J3QS47_HUMAN	2;2;2;2;2	2;2;2;2;2	Cytochrome b561	CYB561	5	2	>tr|J3QS47|J3QS47_HUMAN Cytochrome b561 OS=Homo sapiens GN=CYB561 PE=4 SV=1;>tr|J3QRH5|J3QRH5_HUMAN Cytochrome b561 OS=Homo sapiens GN=CYB561 PE=4 SV=1;>tr|J3KSL5|J3KSL5_HUMAN Cytochrome b561 (Fragment) OS=Homo sapiens GN=CYB561 PE=4 SV=1;>tr|F5H757|F5H757	EALLFNLGGK;RPSQAEEQALSMDFK	yes;yes	11.3	11.3	24.68	222	4.37605e-05	-0.0225369		0.834854	32.422	2	0.7859	0	2	2	11.3	-0.0225369	32.422		1	0.7859	2	1	1	4.5	NaN	NaN		1	NaN	0	1	2	4.5	NaN	NaN
CYB5A	Cytochrome b5	760	P00167-2;P00167;P00167-3;J3KNC7	CYB5_HUMAN	4;4;3;1	4;4;3;1	Cytochrome b5	CYB5A	4	4	>sp|P00167-2|CYB5_HUMAN Isoform 2 of Cytochrome b5 OS=Homo sapiens GN=CYB5A;>sp|P00167|CYB5_HUMAN Cytochrome b5 OS=Homo sapiens GN=CYB5A PE=1 SV=2;>sp|P00167-3|CYB5_HUMAN Isoform 3 of Cytochrome b5 OS=Homo sapiens GN=CYB5A	EQAGGDATENFEDVGHSTDAR;FLEEHPGGEEVLR;TFIIGELHPDDRPK;YYTLEEIQK	yes;yes;yes;yes	58.2	58.2	11.268	98	0.00306637	-0.586644		0.329361	22.575	18	0.59185	3	4	4	58.2	-0.618562	27.169		0.355121	0.55195	8	3	3	43.9	-0.468392	7.6046		0.529347	0.77891	6	4	4	58.2	-0.764248	23.968
CYB5B	Cytochrome b5 type B	533	H3BUX2;J3KNF8;O43169;D6RFH4;J3QR91	CYB5B_HUMAN;D6RFH4_HUMAN;H3BUX2_HUMAN;J3KNF8_HUMAN	4;4;4;3;1	4;4;4;3;1	Cytochrome b5 type B	CYB5B	5	4	>tr|H3BUX2|H3BUX2_HUMAN Cytochrome b5 type B OS=Homo sapiens GN=CYB5B PE=1 SV=1;>tr|J3KNF8|J3KNF8_HUMAN Cytochrome b5 type B OS=Homo sapiens GN=CYB5B PE=1 SV=1;>sp|O43169|CYB5B_HUMAN Cytochrome b5 type B OS=Homo sapiens GN=CYB5B PE=1 SV=2;>tr|D6RFH4|D6RFH4	ELWLVIHGR;FLNEHPGGEEVLLEQAGVDASESFEDVGHSSDAR;GQEVETSVTYYR;QYYIGDIHPSDLKPESGSK	yes;yes;yes;yes	52.9	52.9	15.716	140	4.09886e-06	-0.0145724		0.979278	19.361	31	0.69642	3	4	4	52.9	-0.0776346	12.385		0.996528	0.66217	15	4	4	52.9	0.131721	20.72		0.857082	0.93136	9	4	4	52.9	-0.0145724	27.751
CYB5R1	NADH-cytochrome b5 reductase 1	1923	Q9UHQ9;H7C0R7	H7C0R7_HUMAN;NB5R1_HUMAN	9;6	9;6	NADH-cytochrome b5 reductase 1	CYB5R1	2	9	>sp|Q9UHQ9|NB5R1_HUMAN NADH-cytochrome b5 reductase 1 OS=Homo sapiens GN=CYB5R1 PE=1 SV=1;>tr|H7C0R7|H7C0R7_HUMAN NADH-cytochrome b5 reductase 1 (Fragment) OS=Homo sapiens GN=CYB5R1 PE=1 SV=1	EDLEELQAR;FALPTAHHTLGLPVGK;GFVTADMIR;GPSGLLTYTGK;LWFTLDHPPK;MSQYLDSLK;RPQVTLLDPNEK;VGDVVEFR;VPEDPTQCFLLFANQTEK	yes;yes;yes;yes;yes;yes;yes;yes;yes	33.4	33.4	34.094	305	0.023896	0.759582		0.378011	30.975	11	1.8974	2	5	5	16.4	1.36076	33.208		0.0815976	1.9577	4	8	8	30.2	0.694657	34.756		0.512325	1.9747	5	2	5	6.2	0.80364	4.3177
CYB5R3	NADH-cytochrome b5 reductase 3;NADH-cytochrome b5 reductase 3 membrane-bound form;NADH-cytochrome b5 reductase 3 soluble form	763	P00387-2;P00387;P00387-3;B1AHF3	B1AHF3_HUMAN;NB5R3_HUMAN	3;3;3;2	3;3;3;2	NADH-cytochrome b5 reductase 3;NADH-cytochrome b5 reductase 3 membrane-bound form;NADH-cytochrome b5 reductase 3 soluble form	CYB5R3	4	3	>sp|P00387-2|NB5R3_HUMAN Isoform 2 of NADH-cytochrome b5 reductase 3 OS=Homo sapiens GN=CYB5R3;>sp|P00387|NB5R3_HUMAN NADH-cytochrome b5 reductase 3 OS=Homo sapiens GN=CYB5R3 PE=1 SV=3;>sp|P00387-3|NB5R3_HUMAN Isoform 3 of NADH-cytochrome b5 reductase 3 OS	DILLRPELEELR;GPSGLLVYQGK;STPAITLESPDIK	yes;yes;yes	12.9	12.9	31.628	278	0.00018663	0.384934		0.766237	9.5586	4	1.0389	0	2	2	8.6	0.384934	1.9726		0.833955	1.0389	2	1	1	4	NaN	NaN		1	NaN	1	1	2	4.3	NaN	NaN
CYC1	Cytochrome c1, heme protein, mitochondrial	859	P08574	CY1_HUMAN	6	6	Cytochrome c1, heme protein, mitochondrial	CYC1	1	6	>sp|P08574|CY1_HUMAN Cytochrome c1, heme protein, mitochondrial OS=Homo sapiens GN=CYC1 PE=1 SV=3	DVCTFLR;GLLSSLDHTSIR;HGGEDYVFSLLTGYCEPPTGVSLR;HLVGVCYTEDEAK;LFDYFPK;LFDYFPKPYPNSEAAR	yes;yes;yes;yes;yes;yes	22.2	22.2	35.422	325	2.7042e-05	-0.480901		0.542298	26.648	42	0.67084	3	6	6	22.2	-0.569865	22.596		0.526416	0.58948	15	6	6	22.2	-0.382194	29.481		0.610821	0.89758	22	4	6	16	-0.459457	20.766
CYCS	Cytochrome c	210	C9JFR7;P99999;CON__P62894	C9JFR7_HUMAN;CYC_HUMAN	4;4;1	4;4;1	Cytochrome c	CYCS	3	4	>tr|C9JFR7|C9JFR7_HUMAN Cytochrome c (Fragment) OS=Homo sapiens GN=CYCS PE=1 SV=1;>sp|P99999|CYC_HUMAN Cytochrome c OS=Homo sapiens GN=CYCS PE=1 SV=2	ADLIAYLK;GIIWGEDTLMEYLENPK;MIFVGIK;TGPNLHGLFGR	yes;yes;yes;yes	42.6	42.6	11.333	101	0.0011682	0.496616		0.529241	16.07	27	1.1973	3	4	4	42.6	0.507719	15.182		0.455086	1.1362	15	4	4	42.6	0.403922	17.985		0.610182	1.584	9	3	4	31.7	0.619554	4.1195
CYP1B1	Cytochrome P450 1B1																								0
DAAM1	Disheveled-associated activator of morphogenesis 1	1977	Q9Y4D1-2;Q9Y4D1;Q9Y4D1-3	DAAM1_HUMAN	2;2;1	2;2;1	Disheveled-associated activator of morphogenesis 1	DAAM1	3	2	>sp|Q9Y4D1-2|DAAM1_HUMAN Isoform 2 of Disheveled-associated activator of morphogenesis 1 OS=Homo sapiens GN=DAAM1;>sp|Q9Y4D1|DAAM1_HUMAN Disheveled-associated activator of morphogenesis 1 OS=Homo sapiens GN=DAAM1 PE=1 SV=2;>sp|Q9Y4D1-3|DAAM1_HUMAN Isoform	MLVNENEVK;QLLEVVLAFGNYMNK	yes;yes	2.2	2.2	122.3	1068	0.0229305	-0.935558		0.23975	15.615	3	0.3709	0	1	1	1.4	NaN	NaN		1	NaN	1	2	2	2.2	NaN	NaN		1	NaN	1	1	1	1.4	NaN	NaN
DAD1	Dolichyl-diphosphooligosaccharide--protein glycosyltransferase subunit DAD1	413	F5GXX5;P61803;F5H895	DAD1_HUMAN;F5GXX5_HUMAN;F5H895_HUMAN	3;3;2	3;3;2	Dolichyl-diphosphooligosaccharide--protein glycosyltransferase subunit DAD1	DAD1	3	3	>tr|F5GXX5|F5GXX5_HUMAN Dolichyl-diphosphooligosaccharide--protein glycosyltransferase subunit DAD1 OS=Homo sapiens GN=DAD1 PE=1 SV=1;>sp|P61803|DAD1_HUMAN Dolichyl-diphosphooligosaccharide--protein glycosyltransferase subunit DAD1 OS=Homo sapiens GN=DAD1	ADFQGISPER;FLEEYLSSTPQR;SASVVSVISR	yes;yes;yes	37.6	37.6	9.5541	85	0.0027646	0.880725		0.318756	7.7827	5	1.3567	1	1	1	14.1	0.868608	1.1922		0.285254	1.2852	2	2	2	25.9	1.12128	50.41		0.224343	1.9406	3	2	1	25.9	NaN	NaN
DAG1	Dystroglycan;Alpha-dystroglycan;Beta-dystroglycan	1487	Q14118	DAG1_HUMAN	4	4	Dystroglycan;Alpha-dystroglycan;Beta-dystroglycan	DAG1	1	4	>sp|Q14118|DAG1_HUMAN Dystroglycan OS=Homo sapiens GN=DAG1 PE=1 SV=2	FVGDPALVLNDIHK;IPSDTFYDHEDTTTDK;LTLEDQATFIK;PAFSNALEPDFK	yes;yes;yes;yes	5.9	5.9	97.44	895	0.000298765	-0.740697		0.2333	48.776	8	0.68945	2	4	4	5.9	-0.70967	48.422		0.256107	0.68	5	2	2	3	-0.902713	53.916		0.130822	0.71406	4	1	4	1.2	NaN	NaN
DAP3	28S ribosomal protein S29, mitochondrial	1210	P51398-2;P51398-3;P51398;V9GYL9;V9GZ03;V9GYJ9;V9GZ61;V9GYW1;V9GYA7;V9GYF7;V9GYC9;V9GYJ3;V9GY11	RT29_HUMAN	7;7;7;5;4;3;2;2;2;1;1;1;1	7;7;7;5;4;3;2;2;2;1;1;1;1	28S ribosomal protein S29, mitochondrial	DAP3	13	7	>sp|P51398-2|RT29_HUMAN Isoform 2 of 28S ribosomal protein S29, mitochondrial OS=Homo sapiens GN=DAP3;>sp|P51398-3|RT29_HUMAN Isoform 3 of 28S ribosomal protein S29, mitochondrial OS=Homo sapiens GN=DAP3;>sp|P51398|RT29_HUMAN 28S ribosomal protein S29, mit	EGFDALDPFIPILVSNYNPK;ELLFLSNANPSLLER;FDQPLEASTWLK;GSPLGEVVEQGITR;KPALELLHYLK;NTSFAYPAIR;SPIAPEELALVHNLR	yes;yes;yes;yes;yes;yes;yes	27.2	27.2	41.044	357	4.0555e-05	-0.68952		0.262723	27.658	9	0.60702	2	7	7	27.2	-0.907766	14.501		0.192336	0.42909	4	7	7	27.2	-0.286797	19.407		1	0.70667	5	0	7	0	NaN	NaN
DARS	Aspartate--tRNA ligase, cytoplasmic	938	P14868;P14868-2;H7BZ35;C9J7S3;H7C278;C9JLC1;C9JQM9	SYDC_HUMAN	16;14;6;4;4;4;3	16;14;6;4;4;4;3	Aspartate--tRNA ligase, cytoplasmic	DARS	7	16	>sp|P14868|SYDC_HUMAN Aspartate--tRNA ligase, cytoplasmic OS=Homo sapiens GN=DARS PE=1 SV=2;>sp|P14868-2|SYDC_HUMAN Isoform 2 of Aspartate--tRNA ligase, cytoplasmic OS=Homo sapiens GN=DARS	EAGVEMGDEDDLSTPNEK;EIMDAAEDYAK;EKYDTDFYILDK;ESIVDVEGVVR;FGAPPHAGGGIGLER;FLEPTLR;FQTEIQTVNK;GFVEIQTPK;IGSCTQQDVELHVQK;IYVISLAEPR;LEYCEALAMLR;LPLQLDDAVRPEAEGEEEGR;NNAYLAQSPQLYK;VFSIGPVFR;VTMLFLGLHNVR;YGISSMIQSQEKPDR	yes;yes;yes;yes;yes;yes;yes;yes;yes;yes;yes;yes;yes;yes;yes;yes	39.5	39.5	57.136	501	0.0031011	1.07217		0.192193	54.999	16	2.3066	3	14	14	35.9	1.16884	23.649		0.139119	2.4651	8	10	10	25.1	0.957395	93.176		0.317311	2.2779	5	5	14	12.6	0.959251	6.647
DARS2	Aspartate--tRNA ligase, mitochondrial	1601	Q6PI48	SYDM_HUMAN	6	6	Aspartate--tRNA ligase, mitochondrial	DARS2	1	6	>sp|Q6PI48|SYDM_HUMAN Aspartate--tRNA ligase, mitochondrial OS=Homo sapiens GN=DARS2 PE=1 SV=1	FYSLPQSPQQFK;IIDISDVFR;ILCEAPVESVVQVSGTVISR;LECADLLETR;LMETQEEDVVLLTAGEHNK;NFAADHFNQEILPVFLNANR	yes;yes;yes;yes;yes;yes	14	14	73.562	645	0.00284507	-0.584479		0.330872	13.321	4	0.6594	2	5	5	11	-0.789387	21.108		0.218062	0.57067	8	3	3	4.8	-0.609508	32.329		0.268106	0.69827	3	2	5	4.8	-0.662049	7.9981
DAZAP1	DAZ-associated protein 1	592	K7EQ02;K7EQ55;K7EK33;Q96EP5-2;Q96EP5	DAZP1_HUMAN;K7EK33_HUMAN;K7EQ02_HUMAN;K7EQ55_HUMAN	3;3;3;3;3	3;3;3;3;3	DAZ-associated protein 1	DAZAP1	5	3	>tr|K7EQ02|K7EQ02_HUMAN DAZ-associated protein 1 (Fragment) OS=Homo sapiens GN=DAZAP1 PE=1 SV=2;>tr|K7EQ55|K7EQ55_HUMAN DAZ-associated protein 1 OS=Homo sapiens GN=DAZAP1 PE=1 SV=2;>tr|K7EK33|K7EK33_HUMAN DAZ-associated protein 1 OS=Homo sapiens GN=DAZAP1	GFGFITFEDEQSVDQAVNMHFHDIMGK;IFVGGIPHNCGETELR;LFVGGLDWSTTQETLR	yes;yes;yes	18	18	35.02	327	4.5944e-06	-1.03044		0.1098	44.459	13	0.50201	3	3	3	18	-1.05916	24.049		0.133069	0.45259	6	3	3	18	-0.870994	65.73		0.142315	0.54643	5	2	3	13.1	-0.510375	35.443
DBI	Acyl-CoA-binding protein	108	B8ZWD1;A0A0A0MTI5;P07108;P07108-3;P07108-2;P07108-4;P07108-5;P07108-6	ACBP_HUMAN;B8ZWD1_HUMAN	3;3;3;3;3;3;3;1	3;3;3;3;3;3;3;1	Acyl-CoA-binding protein	DBI	8	3	>tr|B8ZWD1|B8ZWD1_HUMAN Acyl-CoA-binding protein OS=Homo sapiens GN=DBI PE=2 SV=1;>tr|A0A0A0MTI5|A0A0A0MTI5_HUMAN Acyl-CoA-binding protein OS=Homo sapiens GN=DBI PE=4 SV=1;>sp|P07108|ACBP_HUMAN Acyl-CoA-binding protein OS=Homo sapiens GN=DBI PE=1 SV=2;>sp|	QATVGDINTERPGMLDFTGK;TKPSDEEMLFIYGHYK;WDAWNELK	yes;yes;yes	45.4	45.4	11.15	97	0.00012185	1.63362	+	0.0391074	38.026	7	2.4821	1	3	3	45.4	1.73985	37.208		1	2.4645	6	1	1	16.5	NaN	NaN		1	NaN	0	1	3	20.6	NaN	NaN
DBNL	Drebrin-like protein	152	B4DDD6	B4DDD6_HUMAN	1	1		DBNL	1	1	>tr|B4DDD6|B4DDD6_HUMAN Drebrin-like protein OS=Homo sapiens GN=DBNL PE=1 SV=1	DPNSGLPKFVLINWGAHVTINAR	yes	5.7	5.7	45.746	406	0.00048104	NaN		1	NaN	1	NaN	0	0	0	0	NaN	NaN		1	NaN	0	0	0	0	NaN	NaN		1	NaN	0	1	0	5.7	NaN	NaN
DBT	Lipoamide acyltransferase component of branched-chain alpha-keto acid dehydrogenase complex, mitochondrial																								0
DCAF7	DDB1- and CUL4-associated factor 7	1298	P61962;A0A087WWI6;P61962-2	DCAF7_HUMAN	5;2;1	5;2;1	DDB1- and CUL4-associated factor 7	DCAF7	3	5	>sp|P61962|DCAF7_HUMAN DDB1- and CUL4-associated factor 7 OS=Homo sapiens GN=DCAF7 PE=1 SV=1	EVYDIAFSR;GVYPDLLATSGDYLR;LALGSFVEEYNNK;LMWIPDTK;VQLVGLDEESSEFICR	yes;yes;yes;yes;yes	17.8	17.8	38.926	342	0.00074566	-0.556202		0.351016	27.23	9	0.55756	2	5	5	17.8	-0.640209	25.429		0.292826	0.54065	6	3	3	11.7	-0.0442854	24.698		0.741611	0.75299	3	2	5	9.1	NaN	NaN
DCD	Dermcidin;Survival-promoting peptide;DCD-1	1379	P81605;P81605-2	DCD_HUMAN	4;3	4;3	Dermcidin;Survival-promoting peptide;DCD-1	DCD	2	4	>sp|P81605|DCD_HUMAN Dermcidin OS=Homo sapiens GN=DCD PE=1 SV=2;>sp|P81605-2|DCD_HUMAN Isoform 2 of Dermcidin OS=Homo sapiens GN=DCD	DAVEDLESVGK;ENAGEDPGLAR;GAVHDVKDVLDSVL;LGKDAVEDLESVGK	yes;yes;yes;yes	35.5	35.5	11.284	110	0.00142151	-3.87894	+	1.17253e-06	88.528	39	0.07316	3	3	3	22.7	-3.88185	71.104	+	8.40041e-07	0.073523	12	4	4	35.5	-3.96171	98.583	+	3.87797e-08	0.077428	19	3	3	22.7	-3.52949	86.63	+
DCPS	m7GpppX diphosphatase	1709	Q96C86	DCPS_HUMAN	4	4	m7GpppX diphosphatase	DCPS	1	4	>sp|Q96C86|DCPS_HUMAN m7GpppX diphosphatase OS=Homo sapiens GN=DCPS PE=1 SV=2	AHLLAEVIENLECDPR;IVFENPDPSDGFVLIPDLK;NILHQGQEAILQR;VNEASGDGDGEDAVVILEK	yes;yes;yes;yes	19.9	19.9	38.608	337	0.00125405	1.33737		0.100697	23.799	5	2.2914	1	2	2	11.3	1.3372	4.1918		0.128096	2.0656	2	3	3	14.2	1.33737	32.45		1	2.5479	3	0	2	0	NaN	NaN
DCTN2	Dynactin subunit 2	1472	Q13561;Q13561-3;Q13561-2;F8W1I6;F8VW18;H0YI98;F8VRV7;H0YHL1;F8VX93;F8W0U6	DCTN2_HUMAN;F8VW18_HUMAN;F8W1I6_HUMAN;H0YI98_HUMAN	9;9;9;7;6;5;4;3;2;1	9;9;9;7;6;5;4;3;2;1	Dynactin subunit 2	DCTN2	10	9	>sp|Q13561|DCTN2_HUMAN Dynactin subunit 2 OS=Homo sapiens GN=DCTN2 PE=1 SV=4;>sp|Q13561-3|DCTN2_HUMAN Isoform 3 of Dynactin subunit 2 OS=Homo sapiens GN=DCTN2;>sp|Q13561-2|DCTN2_HUMAN Isoform 2 of Dynactin subunit 2 OS=Homo sapiens GN=DCTN2;>tr|F8W1I6|F8W1	DNTTLLTQVQTTMR;ENLATVEGNFASIDER;LLGPDAAINLTDPDGALAK;LLHEVQELTTEVEK;LLLQLEATK;LTELETAVR;TGYESGEYEMLGEGLGVK;VSALDLAVLDQVEAR;YADLPGIAR	yes;yes;yes;yes;yes;yes;yes;yes;yes	30.7	30.7	44.23	401	3.6917e-05	0.981487		0.237392	33.102	18	2.0378	2	8	8	26.7	0.800827	37.351		0.329106	1.7094	13	5	5	18.2	1.08753	10.436		0.241691	2.528	4	1	8	3.5	NaN	NaN
DCTN3	Dynactin subunit 3	726	X6RCK5;X6RLR1;O75935-3;O75935	DCTN3_HUMAN	1;1;1;1	1;1;1;1	Dynactin subunit 3	DCTN3	4	1	>tr|X6RCK5|X6RCK5_HUMAN Dynactin subunit 3 (Fragment) OS=Homo sapiens GN=DCTN3 PE=1 SV=1;>tr|X6RLR1|X6RLR1_HUMAN Dynactin subunit 3 OS=Homo sapiens GN=DCTN3 PE=1 SV=1;>sp|O75935-3|DCTN3_HUMAN Isoform 3 of Dynactin subunit 3 OS=Homo sapiens GN=DCTN3;>sp|O75	QFVQWDELLCQLEAATQVKPAEE	yes	15.2	15.2	17.299	151	1.1786e-10	NaN		1	NaN	1	NaN	0	1	1	15.2	NaN	NaN		1	NaN	1	0	0	0	NaN	NaN		1	NaN	0	0	1	0	NaN	NaN
DCTPP1	dCTP pyrophosphatase 1	1835	Q9H773;H3BSA6;H3BPN2	DCTP1_HUMAN	6;2;1	6;2;1	dCTP pyrophosphatase 1	DCTPP1	3	6	>sp|Q9H773|DCTP1_HUMAN dCTP pyrophosphatase 1 OS=Homo sapiens GN=DCTPP1 PE=1 SV=1	AALQEELSDVLIYLVALAAR;DWEQFHQPR;FSFSPEPTLEDIR;KYTELPHGAISEDQAVGPADIPCDSTGQTST;TDGEPGPQGWSPR;VDLPLAVLSK	yes;yes;yes;yes;yes;yes	56.5	56.5	18.681	170	2.18823e-06	0.775261		0.366652	59.077	14	1.132	3	6	6	56.5	0.0738203	61.404		0.848096	0.84216	6	3	3	24.7	1.05929	41.712		0.192345	1.7794	3	4	6	32.9	0.774924	37.96
DCUN1D1	DCN1-like protein;DCN1-like protein 1	235	C9JVE2;Q96GG9;C9JRU6;C9J0B2;C9JUW4;C9J8R4	C9J0B2_HUMAN;C9J8R4_HUMAN;C9JRU6_HUMAN;C9JUW4_HUMAN;C9JVE2_HUMAN;DCNL1_HUMAN	3;3;2;2;2;2	3;3;2;2;2;2	DCN1-like protein;DCN1-like protein 1	DCUN1D1	6	3	>tr|C9JVE2|C9JVE2_HUMAN DCN1-like protein OS=Homo sapiens GN=DCUN1D1 PE=1 SV=1;>sp|Q96GG9|DCNL1_HUMAN DCN1-like protein 1 OS=Homo sapiens GN=DCUN1D1 PE=1 SV=1;>tr|C9JRU6|C9JRU6_HUMAN DCN1-like protein (Fragment) OS=Homo sapiens GN=DCUN1D1 PE=1 SV=1;>tr|C9J	FLDLWNK;LDVATDNFFQNPELYIR;TAVSCLSQNDWK	yes;yes;yes	14.8	14.8	28.305	244	0.0014978	0.956205		0.269791	52.777	2	2.1478	0	1	1	2.9	NaN	NaN		1	NaN	1	2	2	11.9	NaN	NaN		1	NaN	1	0	1	0	NaN	NaN
DCXR	L-xylulose reductase	572	J3KS22;Q7Z4W1;J3QS36;J3KRZ4;J3QS45;J3KSZ5;J3QL34	DCXR_HUMAN;J3KRZ4_HUMAN;J3KS22_HUMAN;J3QS36_HUMAN	7;7;5;4;3;3;3	7;7;5;4;3;3;3	L-xylulose reductase	DCXR	7	7	>tr|J3KS22|J3KS22_HUMAN L-xylulose reductase (Fragment) OS=Homo sapiens GN=DCXR PE=1 SV=3;>sp|Q7Z4W1|DCXR_HUMAN L-xylulose reductase OS=Homo sapiens GN=DCXR PE=1 SV=2;>tr|J3QS36|J3QS36_HUMAN L-xylulose reductase (Fragment) OS=Homo sapiens GN=DCXR PE=1 SV=1	AVIQVSQIVAR;ECPGIEPVCVDLGDWEATER;FAEVEHVVNAILFLLSDR;GALDMLTK;MELFLAGR;SFEVNLR;TQADLDSLVR	yes;yes;yes;yes;yes;yes;yes	36.6	36.6	23.96	224	1.3574e-05	-0.198792		0.666953	24.92	21	0.74894	3	6	6	27.7	-0.213855	21.836		0.69333	0.73224	9	7	7	36.6	0.0453032	9.3299		0.836438	1.0534	7	3	6	12.5	-0.359842	26.823
DDAH1	N(G),N(G)-dimethylarginine dimethylaminohydrolase 1	731	O94760;O94760-2	DDAH1_HUMAN	5;4	5;4	N(G),N(G)-dimethylarginine dimethylaminohydrolase 1	DDAH1	2	5	>sp|O94760|DDAH1_HUMAN N(G),N(G)-dimethylarginine dimethylaminohydrolase 1 OS=Homo sapiens GN=DDAH1 PE=1 SV=3;>sp|O94760-2|DDAH1_HUMAN Isoform 2 of N(G),N(G)-dimethylarginine dimethylaminohydrolase 1 OS=Homo sapiens GN=DDAH1	AGLGHPAAFGR;DENATLDGGDVLFTGR;GAEILADTFK;LQLNIVEMK;LTVPDDIAANCIYLNIPNK	yes;yes;yes;yes;yes	22.8	22.8	31.121	285	0.0012894	0.491186		0.603928	18.332	7	1.1259	1	4	4	16.1	0.454597	3.5602		0.7599	1.0813	4	3	3	16.1	0.371391	10.468		0.817303	1.3597	2	2	4	9.5	0.975483	12.469
DDAH2	N(G),N(G)-dimethylarginine dimethylaminohydrolase 2	755	O95865;Q5SSV3;Q5SRR8;H0Y7N1	DDAH2_HUMAN;H0Y7N1_HUMAN;Q5SRR8_HUMAN;Q5SSV3_HUMAN	6;5;5;4	6;5;5;4	N(G),N(G)-dimethylarginine dimethylaminohydrolase 2	DDAH2	4	6	>sp|O95865|DDAH2_HUMAN N(G),N(G)-dimethylarginine dimethylaminohydrolase 2 OS=Homo sapiens GN=DDAH2 PE=1 SV=1;>tr|Q5SSV3|Q5SSV3_HUMAN N(G),N(G)-dimethylarginine dimethylaminohydrolase 2 (Fragment) OS=Homo sapiens GN=DDAH2 PE=1 SV=1;>tr|Q5SRR8|Q5SRR8_HUMAN	ALQDLGLR;DFAVSTVPVSGPSHLR;GAEIVADTFR;GVPESLASGEGAGAGLPALDLAK;IVEIGDENATLDGTDVLFTGR;LSDVTLVPVSCSELEK	yes;yes;yes;yes;yes;yes	33	33	29.644	285	0.00215298	0.643025		0.469059	11.654	11	1.573	2	5	5	24.9	0.573859	13.107		0.505673	1.3284	6	6	6	33	0.726395	6.9148		0.485884	1.9956	5	2	5	10.9	NaN	NaN
DDB1	DNA damage-binding protein 1	414	F5GY55;Q16531;F5GWI0;F5H2L3;F5GZY8;F5H0Y5;F5H775;F5H581;F5H6C5;Q16531-2	DDB1_HUMAN;F5GWI0_HUMAN;F5GY55_HUMAN;F5H2L3_HUMAN	4;4;2;2;1;1;1;1;1;1	4;4;2;2;1;1;1;1;1;1	DNA damage-binding protein 1	DDB1	10	4	>tr|F5GY55|F5GY55_HUMAN Uncharacterized protein OS=Homo sapiens GN=DDB1 PE=1 SV=1;>sp|Q16531|DDB1_HUMAN DNA damage-binding protein 1 OS=Homo sapiens GN=DDB1 PE=1 SV=1;>tr|F5GWI0|F5GWI0_HUMAN DNA damage-binding protein 1 (Fragment) OS=Homo sapiens GN=DDB1 P	EMLGGEIIPR;IGRPSETGIIGIIDPECR;LEELHVIDVK;LLASINSTVR	yes;yes;yes;yes	4.4	4.4	121.71	1092	0.0209948	NaN		1	NaN	1	NaN	0	4	4	4.4	NaN	NaN		1	NaN	1	0	0	0	NaN	NaN		1	NaN	0	0	4	0	NaN	NaN
DDOST	Dolichyl-diphosphooligosaccharide--protein glycosyltransferase 48 kDa subunit	1125	P39656-3;P39656;P39656-2;U3KQ84	OST48_HUMAN	8;8;6;5	8;8;6;5	Dolichyl-diphosphooligosaccharide--protein glycosyltransferase 48 kDa subunit	DDOST	4	8	>sp|P39656-3|OST48_HUMAN Isoform 3 of Dolichyl-diphosphooligosaccharide--protein glycosyltransferase 48 kDa subunit OS=Homo sapiens GN=DDOST;>sp|P39656|OST48_HUMAN Dolichyl-diphosphooligosaccharide--protein glycosyltransferase 48 kDa subunit OS=Homo sapien	GFELTFK;LPDVYGVFQFK;NTLLIAGLQAR;SSLNPILFR;TADDPSLSLIK;TAVIDHHNYDISDLGQHTLIVADTENLLK;TLVLLDNLNVR;WVPFDGDDIQLEFVR	yes;yes;yes;yes;yes;yes;yes;yes	23.7	23.7	49.019	438	3.56022e-05	0.633199		0.477253	15.166	14	1.3879	2	8	8	23.7	0.552574	12.021		0.524459	1.3776	11	7	7	22.1	1.15905	26.112		0.206007	1.7515	6	2	8	4.6	NaN	NaN
DDR1	Epithelial discoidin domain-containing receptor 1	104	E7ERI6;E7ETI3;E7EPN2;H0Y717;E7EUP7;A2ABL2;E7EQ30;E7EPH4;A0A0A0MSX3;Q08345-4;Q08345-2;Q08345-6;Q08345;Q08345-5	A2ABL2_HUMAN;DDR1_HUMAN;E7EPH4_HUMAN;E7EPN2_HUMAN;E7EQ30_HUMAN;E7ERI6_HUMAN;E7ETI3_HUMAN;E7EUP7_HUMAN;H0Y717_HUMAN	1;1;1;1;1;1;1;1;1;1;1;1;1;1	1;1;1;1;1;1;1;1;1;1;1;1;1;1	Epithelial discoidin domain-containing receptor 1	DDR1	14	1	>tr|E7ERI6|E7ERI6_HUMAN Epithelial discoidin domain-containing receptor 1 (Fragment) OS=Homo sapiens GN=DDR1 PE=4 SV=1;>tr|E7ETI3|E7ETI3_HUMAN Epithelial discoidin domain-containing receptor 1 (Fragment) OS=Homo sapiens GN=DDR1 PE=4 SV=1;>tr|E7EPN2|E7EPN2_	WGQEVISGNEDPEGVVLK	yes	11.8	11.8	16.868	153	0.00020609	NaN		1	NaN	1	NaN	0	0	0	0	NaN	NaN		1	NaN	0	1	1	11.8	NaN	NaN		1	NaN	1	0	0	0	NaN	NaN
DDRGK1	DDRGK domain-containing protein 1	1732	Q96HY6;A0A0A0MRX2;Q96HY6-2	DDRGK_HUMAN	5;4;4	5;4;4	DDRGK domain-containing protein 1	DDRGK1	3	5	>sp|Q96HY6|DDRGK_HUMAN DDRGK domain-containing protein 1 OS=Homo sapiens GN=DDRGK1 PE=1 SV=2;>tr|A0A0A0MRX2|A0A0A0MRX2_HUMAN DDRGK domain-containing protein 1 OS=Homo sapiens GN=DDRGK1 PE=4 SV=1;>sp|Q96HY6-2|DDRGK_HUMAN Isoform 2 of DDRGK domain-containing	AASAGQEPLHNEELAGAGR;FIYITPEELAAVANFIR;VAQPGPLEPEEPR;VAWAEADENEEEAVILAQEEEGVEKPAETHLSGK;VVLLEDLASQVGLR	yes;yes;yes;yes;yes	30.9	30.9	35.61	314	5.1851e-09	0.383829		0.708673	36.118	16	1.0156	3	5	5	30.9	-0.0407491	27.203		0.866987	0.89376	9	5	5	30.9	0.667483	28.165		0.535546	1.3132	5	3	5	15.9	0.581592	52.696
DDT;DDTL	D-dopachrome decarboxylase;D-dopachrome decarboxylase-like protein	562	J3KQ18;P30046;B5MC82;P30046-2;A6NHG4;H7C342	B5MC82_HUMAN;DDTL_HUMAN;DOPD_HUMAN;J3KQ18_HUMAN	3;3;2;2;2;1	3;3;2;2;2;1	D-dopachrome decarboxylase;D-dopachrome decarboxylase-like protein	DDT;DDTL	6	3	>tr|J3KQ18|J3KQ18_HUMAN D-dopachrome decarboxylase OS=Homo sapiens GN=DDT PE=1 SV=1;>sp|P30046|DOPD_HUMAN D-dopachrome decarboxylase OS=Homo sapiens GN=DDT PE=1 SV=3;>tr|B5MC82|B5MC82_HUMAN D-dopachrome decarboxylase OS=Homo sapiens GN=DDT PE=4 SV=2;>sp|P3	FFPLESWQIGK;LCAAAASILGK;SHSAHFFEFLTK	yes;yes;yes	25.8	25.8	14.192	132	6.6229e-06	0.280719		0.814784	13.141	12	0.97253	3	3	3	25.8	0.280719	16.85		0.791172	0.93579	6	3	3	25.8	0.244156	13.288		0.948931	1.3066	3	3	3	25.8	0.326652	6.9535
DDX1	ATP-dependent RNA helicase DDX1	80	F1T0B3;A0A087X2G1;Q92499;Q92499-3;Q92499-2	DDX1_HUMAN;F1T0B3_HUMAN	14;14;14;13;12	14;14;14;13;12	ATP-dependent RNA helicase DDX1	DDX1	5	14	>tr|F1T0B3|F1T0B3_HUMAN ATP-dependent RNA helicase DDX1 OS=Homo sapiens GN=DDX1 PE=1 SV=1;>tr|A0A087X2G1|A0A087X2G1_HUMAN ATP-dependent RNA helicase DDX1 OS=Homo sapiens GN=DDX1 PE=1 SV=1;>sp|Q92499|DDX1_HUMAN ATP-dependent RNA helicase DDX1 OS=Homo sapien	DNTRPGANSPEMWSEAIK;EAQTSFLHLGYLPNQLFR;ELAEQTLNNIK;FGFGFGGTGK;FLICTDVAAR;FLVLDEADGLLSQGYSDFINR;FNFGEEEFK;GEDSVPDTVHHVVVPVNPK;GHVDILAPTVQELAALEK;GIDIHGVPYVINVTLPDEK;HYYEVSCHDQGLCR;IDCDNLEQYFIQQGGGPDK;IMHFPTWVDLK;WQMNPYDR	yes;yes;yes;yes;yes;yes;yes;yes;yes;yes;yes;yes;yes;yes	31.1	31.1	73.915	659	0.0013282	0.638398		0.472908	30.175	23	1.6829	2	14	14	31.1	0.638398	28.717		0.45095	1.6829	15	6	6	13.4	0.783331	35.821		0.440361	2.0415	7	2	14	5.9	NaN	NaN
DDX17	Probable ATP-dependent RNA helicase DDX17	512	H3BLZ8;Q92841-1;Q92841-3;Q92841-2;Q92841	DDX17_HUMAN;H3BLZ8_HUMAN	16;16;16;16;16	11;11;11;11;11	Probable ATP-dependent RNA helicase DDX17	DDX17	5	16	>tr|H3BLZ8|H3BLZ8_HUMAN Probable ATP-dependent RNA helicase DDX17 OS=Homo sapiens GN=DDX17 PE=1 SV=1;>sp|Q92841-1|DDX17_HUMAN Isoform 2 of Probable ATP-dependent RNA helicase DDX17 OS=Homo sapiens GN=DDX17;>sp|Q92841-3|DDX17_HUMAN Isoform 4 of Probable ATP	APILIATDVASR;CTYLVLDEADR;DWVLNEFR;ELAQQVQQVADDYGK;FVINYDYPNSSEDYVHR;GDGPICLVLAPTR;GTAYTFFTPGNLK;GVEICIATPGR;KIVDQIRPDR;LIDFLESGK;LIQLMEEIMAEK;LTPYEVDELR;NFYVEHPEVAR;QLAEDFLR;QTLMWSATWPK;VLEEANQAINPK	no;yes;yes;yes;yes;no;yes;no;no;yes;yes;yes;yes;yes;no;yes	25	17.2	80.439	731	0.000262442	-0.308269		0.694036	34.372	38	0.86959	3	15	11	23.7	-0.360823	42.003		0.557244	0.85244	19	11	7	17.6	-0.109763	28.605		0.67462	1.114	12	9	11	14.2	-0.399083	20.703
DDX18	ATP-dependent RNA helicase DDX18																								0
DDX21;DDX50	Nucleolar RNA helicase 2;ATP-dependent RNA helicase DDX50																								0
DDX23	Probable ATP-dependent RNA helicase DDX23																								0
DDX27	Probable ATP-dependent RNA helicase DDX27	174	B7Z6D5;Q96GQ7;A0A087WYH5	B7Z6D5_HUMAN;DDX27_HUMAN	3;3;1	3;3;1	Probable ATP-dependent RNA helicase DDX27	DDX27	3	3	>tr|B7Z6D5|B7Z6D5_HUMAN Probable ATP-dependent RNA helicase DDX27 OS=Homo sapiens GN=DDX27 PE=1 SV=1;>sp|Q96GQ7|DDX27_HUMAN Probable ATP-dependent RNA helicase DDX27 OS=Homo sapiens GN=DDX27 PE=1 SV=2	ALQEFDLALR;EAIVAALLTR;SADFNPDFVFTEK	yes;yes;yes	4.3	4.3	86.604	765	4.7453e-05	-0.605354		0.408896	31.743	2	0.69611	0	3	3	4.3	-0.605354	31.743		1	0.69611	2	0	0	0	NaN	NaN		1	NaN	0	0	3	0	NaN	NaN
DDX39B	Spliceosome RNA helicase DDX39B	1480	Q13838;Q13838-2;Q5STU3;F6WLT2;F6S4E6;A0A0A0MT12;F6TRA5;F6R6M7;F6UJC5;F6QYI9;H0Y400;K7EPJ3;F6QWI5;F6U6E2;F6S2B7;F6SXL5;H0YCC6	DX39B_HUMAN;F6S4E6_HUMAN;F6TRA5_HUMAN;F6WLT2_HUMAN;Q5STU3_HUMAN	16;16;13;11;9;9;9;6;6;5;5;5;4;4;4;3;2	6;6;5;4;3;3;3;2;3;1;1;0;1;1;1;0;1	Spliceosome RNA helicase DDX39B	DDX39B	17	16	>sp|Q13838|DX39B_HUMAN Spliceosome RNA helicase DDX39B OS=Homo sapiens GN=DDX39B PE=1 SV=1;>sp|Q13838-2|DX39B_HUMAN Isoform 2 of Spliceosome RNA helicase DDX39B OS=Homo sapiens GN=DDX39B;>tr|Q5STU3|Q5STU3_HUMAN Spliceosome RNA helicase DDX39B OS=Homo sapie	AENDVDNELLDYEDDEVETAAGGDGAEAPAK;AIVDCGFEHPSEVQHECIPQAILGMDVLCQAK;DFLLKPELLR;DVQEIFR;ELAFQISK;FEVNISELPDEIDISSYIEQTR;FMQDPMEIFVDDETK;GLAITFVSDENDAK;GSYVSIHSSGFR;HFILDECDK;ILNDVQDR;ILVATNLFGR;LTLHGLQQYYVK;MLEQLDMR;VAVFFGGLSIK;VNIAFNYDMPEDSDTYLHR	yes;no;no;no;no;yes;yes;no;no;yes;no;no;no;no;yes;yes	53.3	25	48.991	428	0.000135223	0.540722		0.492872	23.607	74	1.3765	3	16	6	53.3	0.472176	16.535		0.482759	1.363	37	12	4	38.8	0.682483	25.363		0.39686	1.7487	18	8	6	20.8	0.522357	25.321
DDX39B;DDX39A	Spliceosome RNA helicase DDX39B;ATP-dependent RNA helicase DDX39A																								0
DDX3X;DDX3Y	ATP-dependent RNA helicase DDX3X;ATP-dependent RNA helicase DDX3Y	636	O00571-2;O00571;O15523-2;O15523;A0A087WVZ1;D6RCM4;Q9NQI0-3;Q9NQI0-2;Q9NQI0-4;Q9NQI0	DDX3X_HUMAN;DDX3Y_HUMAN	6;6;5;5;1;1;1;1;1;1	6;6;5;5;1;1;1;1;1;1	ATP-dependent RNA helicase DDX3X;ATP-dependent RNA helicase DDX3Y	DDX3X;DDX3Y	10	6	>sp|O00571-2|DDX3X_HUMAN Isoform 2 of ATP-dependent RNA helicase DDX3X OS=Homo sapiens GN=DDX3X;>sp|O00571|DDX3X_HUMAN ATP-dependent RNA helicase DDX3X OS=Homo sapiens GN=DDX3X PE=1 SV=3;>sp|O15523-2|DDX3Y_HUMAN Isoform 2 of ATP-dependent RNA helicase DDX3	DFLDEYIFLAVGR;DLLDLLVEAK;HVINFDLPSDIEEYVHR;SFLLDLLNATGK;SPILVATAVAAR;YLVLDEADR	yes;yes;yes;yes;yes;yes	11.3	11.3	71.354	646	6.8569e-05	0.253989		0.842946	19.239	8	1.3187	2	6	6	11.3	0.351515	21.731		0.870056	1.1543	6	4	4	7.4	0.0783365	27.965		1	1.3599	3	0	6	0	NaN	NaN
DDX42	ATP-dependent RNA helicase DDX42																								0
DDX46	Probable ATP-dependent RNA helicase DDX46																								0
DDX47	Probable ATP-dependent RNA helicase DDX47																								0
DDX5	Probable ATP-dependent RNA helicase DDX5	574	J3KTA4;P17844;P17844-2;J3KRZ1;J3QSF1;J3QRQ7;J3KRX8;X6RLV5;J3QR02	DDX5_HUMAN;J3KTA4_HUMAN	17;17;16;8;7;5;3;2;2	12;12;11;4;4;4;3;2;2	Probable ATP-dependent RNA helicase DDX5	DDX5	9	17	>tr|J3KTA4|J3KTA4_HUMAN Probable ATP-dependent RNA helicase DDX5 OS=Homo sapiens GN=DDX5 PE=1 SV=1;>sp|P17844|DDX5_HUMAN Probable ATP-dependent RNA helicase DDX5 OS=Homo sapiens GN=DDX5 PE=1 SV=1;>sp|P17844-2|DDX5_HUMAN Isoform 2 of Probable ATP-dependent	APILIATDVASR;DWVLNEFK;ELAQQVQQVAAEYCR;FVINYDYPNSSEDYIHR;GDGPICLVLAPTR;GVEICIATPGR;KIVDQIRPDR;LIDFLECGK;LLQLVEDR;LMEEIMSEK;NFYQEHPDLAR;PVLNFYEANFPANVMDVIAR;QLAEDFLK;QTLMWSATWPK;QVSDLISVLR;TTYLVLDEADR;WNLDELPK	no;yes;yes;yes;no;no;no;yes;yes;yes;yes;yes;yes;no;yes;yes;yes	31.1	21.8	69.086	614	0.0022842	-0.0881167		0.906086	27.133	48	1.0035	3	16	12	29.5	-0.0838903	26.559		0.997078	1.0442	24	12	8	21.7	-0.211732	30.305		0.786088	1.0657	16	7	12	13	-0.0466528	24.784
DDX6	Probable ATP-dependent RNA helicase DDX6	1026	P26196;Q8IV96	DDX6_HUMAN	6;2	6;2	Probable ATP-dependent RNA helicase DDX6	DDX6	2	6	>sp|P26196|DDX6_HUMAN Probable ATP-dependent RNA helicase DDX6 OS=Homo sapiens GN=DDX6 PE=1 SV=2	GPVKPTGGPGGGGTQTQQQMNQLK;GVTQYYAYVTER;LLSQDFVQIMEDIILTLPK;SGAYLIPLLER;SIEEQLGTEIKPIPSNIDK;VDHVQMIVLDEADK	yes;yes;yes;yes;yes;yes	20.5	20.5	54.416	483	0.00822545	0.00115371		0.881284	25.807	10	1.0189	1	6	6	20.5	-0.0206917	27.866		0.760036	0.96459	7	2	2	7.9	0.232047	31.34		0.96159	1.1237	2	1	6	3.9	NaN	NaN
DECR1	2,4-dienoyl-CoA reductase, mitochondrial	1547	Q16698-2;Q16698;E5RFV2;E5RJG7;E5RID6;E5RJD2;H0YAW3	DECR_HUMAN;E5RFV2_HUMAN	13;13;7;6;4;4;1	13;13;7;6;4;4;1	2,4-dienoyl-CoA reductase, mitochondrial	DECR1	7	13	>sp|Q16698-2|DECR_HUMAN Isoform 2 of 2,4-dienoyl-CoA reductase, mitochondrial OS=Homo sapiens GN=DECR1;>sp|Q16698|DECR_HUMAN 2,4-dienoyl-CoA reductase, mitochondrial OS=Homo sapiens GN=DECR1 PE=1 SV=1;>tr|E5RFV2|E5RFV2_HUMAN 2,4-dienoyl-CoA reductase, mito	AMLPPNSFQGK;DPDMVQNTVSELIK;EQWDTIEELIR;FDGGEEVLISGEFNDLR;FDGGEEVLISGEFNDLRK;FFSPLQK;FNVIQPGPIK;GAAFLSITTIYAETGSGFVVPSASAK;GMTTLLSSLGAQCVIASR;LDPTGTFEK;LGTVEELANLAAFLCSDYASWINGAVIK;VAFITGGGTGLGK;VAGHPNIVINNAAGNFISPTER	yes;yes;yes;yes;yes;yes;yes;yes;yes;yes;yes;yes;yes	57.4	57.4	34.994	326	2.1055e-05	-0.631645		0.424917	30.636	74	0.53659	3	12	12	48.8	-0.701694	32.985		0.421202	0.49263	33	11	11	49.1	-0.65847	30.808		0.371406	0.62759	25	10	12	40.5	-0.459873	26.151
DEK	Protein DEK	154	B4DFG0;P35659-2;P35659;H0Y993;D6RDA2;D6R9L5;H0Y8X0	B4DFG0_HUMAN;DEK_HUMAN;H0Y993_HUMAN	6;6;6;3;2;1;1	6;6;6;3;2;1;1	Protein DEK	DEK	7	6	>tr|B4DFG0|B4DFG0_HUMAN Protein DEK OS=Homo sapiens GN=DEK PE=1 SV=1;>sp|P35659-2|DEK_HUMAN Isoform 2 of Protein DEK OS=Homo sapiens GN=DEK;>sp|P35659|DEK_HUMAN Protein DEK OS=Homo sapiens GN=DEK PE=1 SV=1;>tr|H0Y993|H0Y993_HUMAN Protein DEK (Fragment) OS=	KPPTDEELKETIK;LLASANLEEVTMK;LLYNRPGTVSSLK;SASAPAAEGEGTPTQPASEK;SICEVLDLER;VYENYPTYDLTER	yes;yes;yes;yes;yes;yes	23.6	23.6	39.5	347	0.000280701	0.40969		0.682836	26.614	11	1.0641	2	5	5	17.9	0.417056	32.709		0.651846	0.98375	7	5	5	19.9	0.234011	14.705		0.959536	1.3709	4	2	5	7.5	0.192321	65.015
DENR	Density-regulated protein	673	O43583	DENR_HUMAN	1	1	Density-regulated protein	DENR	1	1	>sp|O43583|DENR_HUMAN Density-regulated protein OS=Homo sapiens GN=DENR PE=1 SV=2	WPEVDDDSIEDLGEVK	yes	8.1	8.1	22.092	198	5.2789e-09	0.160017		0.987947	34.932	4	0.95397	1	1	1	8.1	0.349479	36.454		0.872266	0.91396	3	1	1	8.1	NaN	NaN		1	NaN	1	1	1	8.1	NaN	NaN
DES	Desmin	959	P17661	DESM_HUMAN	9	7	Desmin	DES	1	9	>sp|P17661|DESM_HUMAN Desmin OS=Homo sapiens GN=DES PE=1 SV=3	ELEDRFASEASGYQDNIAR;FASEASGYQDNIAR;INLPIQTYSALNFR;KLLEGEESR;LLEGEESR;LQEEIQLKEEAENNLAAFR;TPSSYGAGELLDFSLADAVNQEFLTTR;VDVERDNLLDDLQR;VSDLTQAANKNNDALR	yes;yes;yes;no;no;yes;yes;yes;yes	25.1	23.2	53.535	470	8.4608e-05	-1.91088	+	0.0164749	81.673	21	0.25733	2	9	7	25.1	-1.80309	94.347	+	0.0132487	0.30771	14	6	5	19.8	-2.52085	53.389	+	0.000185982	0.25733	5	2	7	4.7	-2.23094	54.761	+
DHODH	Dihydroorotate dehydrogenase (quinone), mitochondrial	1405	Q02127;J3QRQ3;I3L449;I3NI32	I3L449_HUMAN;I3NI32_HUMAN;J3QRQ3_HUMAN;PYRD_HUMAN	2;1;1;1	2;1;1;1	Dihydroorotate dehydrogenase (quinone), mitochondrial	DHODH	4	2	>sp|Q02127|PYRD_HUMAN Dihydroorotate dehydrogenase (quinone), mitochondrial OS=Homo sapiens GN=DHODH PE=1 SV=3;>tr|J3QRQ3|J3QRQ3_HUMAN Dihydroorotate dehydrogenase (quinone), mitochondrial (Fragment) OS=Homo sapiens GN=DHODH PE=1 SV=1;>tr|I3L449|I3L449_HUM	NPVGIAAGFDK;VPIIGVGGVSSGQDALEK	yes;yes	7.3	7.3	42.867	395	0.00995349	-0.517255		0.463853	4.4087	2	0.54357	0	2	2	7.3	-0.517255	4.4087		1	0.54357	2	0	0	0	NaN	NaN		1	NaN	0	0	2	0	NaN	NaN
DHRS1	Dehydrogenase/reductase SDR family member 1																								0
DHRS4;DHRS4L1	Dehydrogenase/reductase SDR family member 4;Putative dehydrogenase/reductase SDR family member 4-like 2																								0
DHRS4;DHRS4L2;DHRS4L1	Dehydrogenase/reductase SDR family member 4;Dehydrogenase/reductase SDR family member 4-like 2;Putative dehydrogenase/reductase SDR family member 4-like 2	1792	Q9BTZ2-8;Q9BTZ2-4;Q9BTZ2;F5GWZ1;F6TD35;E9PFL3;H0YN69;D3YTE6;Q9BTZ2-3;Q9BTZ2-7;Q9BTZ2-2;Q9BTZ2-5;Q6PKH6;Q6PKH6-2;P0CG22;H0YNP7;F5H660;A0A087WXI8	D3YTE6_HUMAN;DHRS4_HUMAN;DR4L1_HUMAN;DR4L2_HUMAN;E9PFL3_HUMAN;F5GWZ1_HUMAN;F6TD35_HUMAN;H0YN69_HUMAN	4;4;4;2;2;2;2;2;2;2;2;2;2;2;2;1;1;1	4;4;4;2;2;2;2;2;2;2;2;2;2;2;2;1;1;1	Dehydrogenase/reductase SDR family member 4;Dehydrogenase/reductase SDR family member 4-like 2;Putative dehydrogenase/reductase SDR family member 4-like 2	DHRS4;DHRS4L2;DHRS4L1	18	4	>sp|Q9BTZ2-8|DHRS4_HUMAN Isoform 8 of Dehydrogenase/reductase SDR family member 4 OS=Homo sapiens GN=DHRS4;>sp|Q9BTZ2-4|DHRS4_HUMAN Isoform 4 of Dehydrogenase/reductase SDR family member 4 OS=Homo sapiens GN=DHRS4;>sp|Q9BTZ2|DHRS4_HUMAN Dehydrogenase/reduc	KQQNVDQAVATLQGEGLSVTGTVCHVGK;TLAIELAPR;VALVTASTDGIGFAIAR;VNCLAPGLIK	yes;yes;yes;yes	28.3	28.3	23.916	226	0.00720895	-0.357603		0.513421	13.949	7	0.76448	2	3	3	15.9	-0.357603	12.341		0.560082	0.70476	3	4	4	28.3	-0.389432	19.573		0.421037	1.053	3	1	3	4	NaN	NaN
DHRS7	Dehydrogenase/reductase SDR family member 7	1966	Q9Y394;H0YJE4;A0A087X0Z7;H0YJ66;Q9Y394-2;G3V5J0	DHRS7_HUMAN;H0YJ66_HUMAN;H0YJE4_HUMAN	5;4;4;4;4;1	5;4;4;4;4;1	Dehydrogenase/reductase SDR family member 7	DHRS7	6	5	>sp|Q9Y394|DHRS7_HUMAN Dehydrogenase/reductase SDR family member 7 OS=Homo sapiens GN=DHRS7 PE=1 SV=1;>tr|H0YJE4|H0YJE4_HUMAN Dehydrogenase/reductase SDR family member 7 (Fragment) OS=Homo sapiens GN=DHRS7 PE=1 SV=1;>tr|A0A087X0Z7|A0A087X0Z7_HUMAN Dehydrog	ADGDLTLLWAEWQGR;AVLQEFGR;DILVLPLDLTDTGSHEAATK;EKDILVLPLDLTDTGSHEAATK;SGVDADSSYFK	yes;yes;yes;yes;yes	16.5	16.5	38.298	339	0.0025347	0.881273		0.318381	37.174	9	1.3097	2	4	4	16.5	0.938022	22.894		0.244627	1.455	4	5	5	16.5	0.555129	47.726		0.636838	1.4768	4	1	4	6.5	NaN	NaN
DHRS7B	Dehydrogenase/reductase SDR family member 7B																								0
DHTKD1	Probable 2-oxoglutarate dehydrogenase E1 component DHKTD1, mitochondrial	1733	Q96HY7;H7C1J3;H7C149	DHTK1_HUMAN	7;3;2	7;3;2	Probable 2-oxoglutarate dehydrogenase E1 component DHKTD1, mitochondrial	DHTKD1	3	7	>sp|Q96HY7|DHTK1_HUMAN Probable 2-oxoglutarate dehydrogenase E1 component DHKTD1, mitochondrial OS=Homo sapiens GN=DHTKD1 PE=1 SV=2	DVIIDLLCYR;LAFEYQR;LDWATAEALALGSLLAQGFNVR;LMLESQEFDHFLATK;MSAYSGITDVIIGMPHR;QWGHNELDEPFYTNPIMYK;SIPDTYAEHLIAGGLMTQEEVSEIK	yes;yes;yes;yes;yes;yes;yes	12.5	12.5	103.08	919	0.00024467	-0.566912		0.343297	50.306	7	0.67316	1	7	7	12.5	-0.609707	54.95		0.310017	0.66357	6	2	2	2.7	-0.460568	16.092		1	1.0265	2	0	7	0	NaN	NaN
DHX15	Putative pre-mRNA-splicing factor ATP-dependent RNA helicase DHX15	664	O43143	DHX15_HUMAN	3	3	Putative pre-mRNA-splicing factor ATP-dependent RNA helicase DHX15	DHX15	1	3	>sp|O43143|DHX15_HUMAN Putative pre-mRNA-splicing factor ATP-dependent RNA helicase DHX15 OS=Homo sapiens GN=DHX15 PE=1 SV=2	SNLGSVVLQLK;VESLLVTAISK;YGVIILDEAHER	yes;yes;yes	4.3	4.3	90.932	795	0.00036575	0.678703		0.476526	27.421	4	1.7122	1	3	3	4.3	0.582556	31.53		0.629867	1.619	3	1	1	1.5	0.524465	24.541		1	1.704	2	1	3	1.5	NaN	NaN
DHX9	ATP-dependent RNA helicase A	1429	Q08211;Q08211-2	DHX9_HUMAN	23;4	23;4	ATP-dependent RNA helicase A	DHX9	2	23	>sp|Q08211|DHX9_HUMAN ATP-dependent RNA helicase A OS=Homo sapiens GN=DHX9 PE=1 SV=4	AAECNIVVTQPR;AAMEALVVEVTK;AENNSEVGASGYGVPGPTWDR;AIEPPPLDAVIEAEHTLR;DFVNYLVR;DVVQAYPEVR;ELDALDANDELTPLGR;ETPFELIEALLK;FESILPR;FSDHVALLSVFQAWDDAR;GISHVIVDEIHER;KFESEILEAISQNSVVIIR;LETHMTPEMFR;LGGIGQFLAK;LQISHEAAACITGLR;LSMSQLNEK;QLYHLGVVEAYSGLTK;QPAIISQLDPVNER;TPLHEIALSIK;TTQVPQFILDDFIQNDR;VFDPVPVGVTK;VQSDGQIVLVDDWIK;YQILPLHSQIPR	yes;yes;yes;yes;yes;yes;yes;yes;yes;yes;yes;yes;yes;yes;yes;yes;yes;yes;yes;yes;yes;yes;yes	24.2	24.2	140.96	1270	0.00014304	0.0852886		0.919173	47.255	62	1.3468	3	23	23	24.2	0.0727232	42.515		0.985015	1.3408	52	8	8	8.3	1.17932	53.516		0.196627	1.6849	6	4	23	4.8	-0.188611	7.6934
DIABLO;hCG_1782202	Diablo homolog, mitochondrial	1867	Q9NR28-2;Q9NR28;F5H796;A0A024RBT2;F5GX50;F5GYH3;F5GXT8;H7BZK7;Q9NR28-3;F5H0Q4;H7BZQ7	DBLOH_HUMAN;F5GX50_HUMAN;F5GXT8_HUMAN;F5GYH3_HUMAN;F5H0Q4_HUMAN;F5H796_HUMAN;H7BZK7_HUMAN	8;8;7;7;6;5;5;5;5;4;2	8;8;7;7;6;5;5;5;5;4;2	Diablo homolog, mitochondrial	DIABLO;hCG_1782202	11	8	>sp|Q9NR28-2|DBLOH_HUMAN Isoform 2 of Diablo homolog, mitochondrial OS=Homo sapiens GN=DIABLO;>sp|Q9NR28|DBLOH_HUMAN Diablo homolog, mitochondrial OS=Homo sapiens GN=DIABLO PE=1 SV=1;>tr|F5H796|F5H796_HUMAN Diablo homolog, mitochondrial (Fragment) OS=Homo	AVSLVTDSTSTFLSQTTYALIEAITEYTK;AVYTLTSLYR;LAEAQIEELR;LETTWMTAVGLSEMAAEAAYQTGADQASITAR;LQVEEVHQLSR;MNSEEEDEVWQVIIGAR;QYTSLLGK;SEPHSLSSEALMR	yes;yes;yes;yes;yes;yes;yes;yes	69.9	69.9	21.232	186	1.35125e-11	0.28155		0.723895	24.564	34	0.75429	3	8	8	69.9	-0.132926	19.447		0.946412	0.66996	16	7	7	54.3	0.40414	28.895		0.609997	1.1282	12	6	8	50	0.310457	9.7541
DKC1	H/ACA ribonucleoprotein complex subunit 4	696	O60832-2;O60832;H7C2Q2;H7C0M1;C9IYT0;H7BZF2;H7C2Q9	C9IYT0_HUMAN;DKC1_HUMAN;H7C0M1_HUMAN;H7C2Q2_HUMAN	4;4;2;2;2;1;1	4;4;2;2;2;1;1	H/ACA ribonucleoprotein complex subunit 4	DKC1	7	4	>sp|O60832-2|DKC1_HUMAN Isoform 3 of H/ACA ribonucleoprotein complex subunit 4 OS=Homo sapiens GN=DKC1;>sp|O60832|DKC1_HUMAN H/ACA ribonucleoprotein complex subunit 4 OS=Homo sapiens GN=DKC1 PE=1 SV=3;>tr|H7C2Q2|H7C2Q2_HUMAN H/ACA ribonucleoprotein complex	ALETLTGALFQRPPLIAAVK;DSAVNAICYGAK;HGKPTDSTPATWK;TGFINLDKPSNPSSHEVVAWIR	yes;yes;yes;yes	16	16	47.602	420	0.00188875	-0.447151		0.435765	16.268	6	0.837	1	4	4	16	-0.447151	16.268		1	0.837	6	0	0	0	NaN	NaN		1	NaN	0	0	4	0	NaN	NaN
DKFZp779D0968;HSPB7	Heat shock protein beta-7																								0
DLAT	Dihydrolipoyllysine-residue acetyltransferase component of pyruvate dehydrogenase complex, mitochondrial;Acetyltransferase component of pyruvate dehydrogenase complex																								0
DLD	Dihydrolipoyl dehydrogenase, mitochondrial	877	P09622;E9PEX6;P09622-2;P09622-3;F8WDM5;F2Z2E3	DLDH_HUMAN;E9PEX6_HUMAN	9;8;8;8;1;1	9;8;8;8;1;1	Dihydrolipoyl dehydrogenase, mitochondrial	DLD	6	9	>sp|P09622|DLDH_HUMAN Dihydrolipoyl dehydrogenase, mitochondrial OS=Homo sapiens GN=DLD PE=1 SV=2;>tr|E9PEX6|E9PEX6_HUMAN Dihydrolipoyl dehydrogenase, mitochondrial OS=Homo sapiens GN=DLD PE=1 SV=1;>sp|P09622-2|DLDH_HUMAN Isoform 2 of Dihydrolipoyl dehydro	ADGGTQVIDTK;ALTGGIAHLFK;EANLAASFGK;IDVSIEAASGGK;IPNIYAIGDVVAGPMLAHK;NETLGGTCLNVGCIPSK;NLGLEELGIELDPR;SEEQLKEEGIEYK;VCHAHPTLSEAFR	yes;yes;yes;yes;yes;yes;yes;yes;yes	23.6	23.6	54.177	509	5.1111e-08	-1.21063		0.127954	22.976	66	0.45393	3	8	8	21.6	-1.37381	25.722		0.0938545	0.42214	29	8	8	21.4	-1.10613	20.737		0.129122	0.64637	23	7	8	19.4	-1.22729	9.9496
DLG1	Disks large homolog 1	1450	Q12959-8;Q12959-9;Q12959-5;Q12959-3;Q12959-6;Q12959-4;Q12959;Q12959-7;Q12959-2;E7EQD7	DLG1_HUMAN;E7EQD7_HUMAN	4;4;4;4;4;4;4;4;4;3	4;4;4;4;4;4;4;4;4;3	Disks large homolog 1	DLG1	10	4	>sp|Q12959-8|DLG1_HUMAN Isoform 8 of Disks large homolog 1 OS=Homo sapiens GN=DLG1;>sp|Q12959-9|DLG1_HUMAN Isoform 9 of Disks large homolog 1 OS=Homo sapiens GN=DLG1;>sp|Q12959-5|DLG1_HUMAN Isoform 5 of Disks large homolog 1 OS=Homo sapiens GN=DLG1;>sp|Q12	DSGLPSQGLNFK;FGDILHVINASDDEWWQAR;FIEAGQYNNHLYGTSVQSVR;QVTPDGESDEVGVIPSK	yes;yes;yes;yes	8.6	8.6	87.247	788	0.00265315	-0.533952		0.453132	6.6357	3	0.62316	1	4	4	8.6	-0.533952	6.6357		1	0.62316	3	0	0	0	NaN	NaN		1	NaN	0	0	4	0	NaN	NaN
DLG3	Disks large homolog 3	1575	Q5JUW8;Q92796-3;Q92796-2;Q92796	DLG3_HUMAN;Q5JUW8_HUMAN	1;1;1;1	1;1;1;1	Disks large homolog 3	DLG3	4	1	>tr|Q5JUW8|Q5JUW8_HUMAN Discs, large homolog 3 (Neuroendocrine-dlg, Drosophila), isoform CRA_b OS=Homo sapiens GN=DLG3 PE=1 SV=1;>sp|Q92796-3|DLG3_HUMAN Isoform 3 of Disks large homolog 3 OS=Homo sapiens GN=DLG3;>sp|Q92796-2|DLG3_HUMAN Isoform 2 of Disks l	LVTPHGESEQIGVIPSK	yes	2	2	93.605	849	0.0003835	NaN		1	NaN	1	NaN	0	1	1	2	NaN	NaN		1	NaN	1	1	1	2	NaN	NaN		1	NaN	0	0	1	0	NaN	NaN
DLST	Dihydrolipoyllysine-residue succinyltransferase component of 2-oxoglutarate dehydrogenase complex, mitochondrial	1114	P36957;P36957-2;Q86SW4;H0YJF9;G3V5M3;G3V3F0	ODO2_HUMAN;Q86SW4_HUMAN	8;7;4;1;1;1	8;7;4;1;1;1	Dihydrolipoyllysine-residue succinyltransferase component of 2-oxoglutarate dehydrogenase complex, mitochondrial	DLST	6	8	>sp|P36957|ODO2_HUMAN Dihydrolipoyllysine-residue succinyltransferase component of 2-oxoglutarate dehydrogenase complex, mitochondrial OS=Homo sapiens GN=DLST PE=1 SV=4;>sp|P36957-2|ODO2_HUMAN Isoform 2 of Dihydrolipoyllysine-residue succinyltransferase co	ASAFALQEQPVVNAVIDDTTK;GLVVPVIR;LGFMSAFVK;NVEAMNFADIER;PVSAVKPTVAPPLAEPGAGK;TPAFAESVTEGDVR;VEGGTPLFTLR;VLLLDL	yes;yes;yes;yes;yes;yes;yes;yes	22.3	22.3	48.755	453	0.000114598	-1.17059		0.140986	57.691	27	0.50824	3	7	7	21	-1.25229	63.343		0.0792246	0.41649	17	6	6	18.5	-0.663351	50.333		0.237396	0.65862	8	3	7	6.8	-1.17059	23.748
DMBT1	Deleted in malignant brain tumors 1 protein	1916	Q9UGM3-9;Q9UGM3-4;Q9UGM3-8;Q9UGM3-2;Q9UGM3-5;Q9UGM3-3;Q9UGM3;Q9UGM3-7;Q9UGM3-6	DMBT1_HUMAN	1;1;1;1;1;1;1;1;1	1;1;1;1;1;1;1;1;1	Deleted in malignant brain tumors 1 protein	DMBT1	9	1	>sp|Q9UGM3-9|DMBT1_HUMAN Isoform 9 of Deleted in malignant brain tumors 1 protein OS=Homo sapiens GN=DMBT1;>sp|Q9UGM3-4|DMBT1_HUMAN Isoform 4 of Deleted in malignant brain tumors 1 protein OS=Homo sapiens GN=DMBT1;>sp|Q9UGM3-8|DMBT1_HUMAN Isoform 8 of Dele	FGQGSGPIVLDDVR	yes	2.5	2.5	124.45	1133	0.0023571	NaN		1	NaN	0	NaN	0	1	1	2.5	NaN	NaN		1	NaN	0	0	0	0	NaN	NaN		1	NaN	0	0	1	0	NaN	NaN
DMD	Dystrophin	2	A0A087WV90;E9PDN5;A0A087WTU7;A0A075B6G3;P11532-3;P11532-2;P11532-4;P11532	DMD_HUMAN;E9PDN5_HUMAN	3;3;3;3;3;3;3;3	3;3;3;3;3;3;3;3	Dystrophin	DMD	8	3	>tr|A0A087WV90|A0A087WV90_HUMAN Dystrophin OS=Homo sapiens GN=DMD PE=1 SV=1;>tr|E9PDN5|E9PDN5_HUMAN Dystrophin OS=Homo sapiens GN=DMD PE=1 SV=1;>tr|A0A087WTU7|A0A087WTU7_HUMAN Dystrophin OS=Homo sapiens GN=DMD PE=1 SV=1;>tr|A0A075B6G3|A0A075B6G3_HUMAN Dyst	HMETFDQNVDHITK;LHYNELGAK;LVEPQISELNHR	yes;yes;yes	1	1	426.09	3680	0.042088	0.858379		0.274275	23.492	3	1.5097	3	3	3	1	-5.34766	196.61	+	8.7602e-12	0.021272	9	2	2	0.7	-6.09729	289.81	+	2.41466e-17	0.013139	3	1	3	0.3	-5.79178	63.264	+
DMXL1	DmX-like protein 1																								0
DNAH11	Dynein heavy chain 11, axonemal																								0
DNAH2	Dynein heavy chain 2, axonemal																								0
DNAJA1	DnaJ homolog subfamily A member 1	1070	P31689;P31689-2	DNJA1_HUMAN	8;7	8;7	DnaJ homolog subfamily A member 1	DNAJA1	2	8	>sp|P31689|DNJA1_HUMAN DnaJ homolog subfamily A member 1 OS=Homo sapiens GN=DNAJA1 PE=1 SV=2;>sp|P31689-2|DNJA1_HUMAN Isoform 2 of DnaJ homolog subfamily A member 1 OS=Homo sapiens GN=DNAJA1	EGGAGGGFGSPMDIFDMFFGGGGR;ETTYYDVLGVKPNATQEELK;EVEETDEMDQVELVDFDPNQER;ILEVHIDK;ITFHGEGDQEPGLEPGDIIIVLDQK;NVVHQLSVTLEDLYNGATR;QISQAYEVLSDAK;TIVITSHPGQIVK	yes;yes;yes;yes;yes;yes;yes;yes	36.3	36.3	44.868	397	3.88349e-06	0.430392		0.586299	23.46	28	1.1892	3	8	8	36.3	0.3744	14.277		0.694411	1.1261	16	5	5	23.4	1.07163	24.838		0.187296	1.4926	5	6	8	24.7	0.640066	24.071
DNAJA2	DnaJ homolog subfamily A member 2	698	O60884	DNJA2_HUMAN	5	5	DnaJ homolog subfamily A member 2	DNAJA2	1	5	>sp|O60884|DNJA2_HUMAN DnaJ homolog subfamily A member 2 OS=Homo sapiens GN=DNAJA2 PE=1 SV=1	EISFAYEVLSNPEK;FDVQFPENNWINPDK;IGLVEALCGFQFTFK;ITFTGEADQAPGVEPGDIVLLLQEK;LSELEDLLPSRPEVPNIIGETEEVELQEFDSTR	yes;yes;yes;yes;yes	24.8	24.8	45.745	412	7.9818e-06	0.525868		0.504968	37.063	10	1.1305	3	4	4	21.1	0.411426	17.055		0.532102	1.0309	6	4	4	21.1	1.33548	18.692		0.101372	1.6357	3	5	4	24.8	0.560911	47.497
DNAJA3	DnaJ homolog subfamily A member 3, mitochondrial	1721	Q96EY1-2;Q96EY1;Q96EY1-3	DNJA3_HUMAN	4;4;2	4;4;2	DnaJ homolog subfamily A member 3, mitochondrial	DNAJA3	3	4	>sp|Q96EY1-2|DNJA3_HUMAN Isoform 2 of DnaJ homolog subfamily A member 3, mitochondrial OS=Homo sapiens GN=DNAJA3;>sp|Q96EY1|DNJA3_HUMAN DnaJ homolog subfamily A member 3, mitochondrial OS=Homo sapiens GN=DNAJA3 PE=1 SV=2;>sp|Q96EY1-3|DNJA3_HUMAN Isoform 3	DGADIHSDLFISIAQALLGGTAR;FSQLAEAYEVLSDEVK;GGPTVDPEELFR;VMIPVPAGVEDGQTVR	yes;yes;yes;yes	14.8	14.8	49.611	453	0.000729095	-0.827794		0.188745	44.668	5	0.4713	1	4	4	14.8	-0.915174	38.395		1	0.46756	4	0	0	0	NaN	NaN		1	NaN	0	1	4	5.1	NaN	NaN
DNAJB1	DnaJ homolog subfamily B member 1	1019	P25685;P25685-2;M0R080;M0R1D6;M0QZD0;M0QYT3;M0QXK0;M0R128;Q9UDY4	DNJB1_HUMAN;M0R080_HUMAN	7;5;4;2;2;2;2;1;1	7;5;4;2;2;2;2;1;1	DnaJ homolog subfamily B member 1	DNAJB1	9	7	>sp|P25685|DNJB1_HUMAN DnaJ homolog subfamily B member 1 OS=Homo sapiens GN=DNAJB1 PE=1 SV=4;>sp|P25685-2|DNJB1_HUMAN Isoform 2 of DnaJ homolog subfamily B member 1 OS=Homo sapiens GN=DNAJB1;>tr|M0R080|M0R080_HUMAN DnaJ homolog subfamily B member 1 (Fragme	DYYQTLGLAR;EALCGCTVNVPTLDGR;EGDQTSNNIPADIVFVLK;EIAEAYDVLSDPR;NPFDTFFGQR;TVLEQVLPI;VSLEEIYSGCTK	yes;yes;yes;yes;yes;yes;yes	25.9	25.9	38.044	340	3.2495e-05	0.870345		0.302403	37.78	10	1.4195	2	6	6	22.9	0.425781	33.002		0.643272	1.2336	5	7	7	25.9	0.935912	7.1275		0.331145	1.4855	4	1	6	3.8	NaN	NaN
DNAJB11	DnaJ homolog subfamily B member 11	1911	Q9UBS4;H7C2Y5	DJB11_HUMAN	11;4	11;4	DnaJ homolog subfamily B member 11	DNAJB11	2	11	>sp|Q9UBS4|DJB11_HUMAN DnaJ homolog subfamily B member 11 OS=Homo sapiens GN=DNAJB11 PE=1 SV=1	DGMEYPFIGEGEPHVDGEPGDLR;FQDLGAAYEVLSDSEK;FQMTQEVVCDECPNVK;GEGLPNFDNNNIK;GSDIIVDLEVTLEEVYAGNFVEVVR;KGEGLPNFDNNNIK;KLALQLHPDR;KQYDTYGEEGLK;LALQLHPDRNPDDPQAQEK;QYDTYGEEGLK;TLEVEIEPGVR	yes;yes;yes;yes;yes;yes;yes;yes;yes;yes;yes	38.3	38.3	40.513	358	4.9227e-06	-0.801254		0.312448	43.028	24	0.449	3	11	11	38.3	-0.934648	33.143		0.180593	0.42461	14	5	5	21.5	-0.189137	20.932		0.810398	0.76742	6	5	11	19.8	-1.0443	53.24
DNAJB12	DnaJ homolog subfamily B member 12																								0
DNAJC10	DnaJ homolog subfamily C member 10																								0
DNAJC19	Mitochondrial import inner membrane translocase subunit TIM14	1714	Q96DA6-2;Q96DA6;G5E9V2;F2Z3A7	F2Z3A7_HUMAN;G5E9V2_HUMAN;TIM14_HUMAN	2;2;1;1	2;2;1;1	Mitochondrial import inner membrane translocase subunit TIM14	DNAJC19	4	2	>sp|Q96DA6-2|TIM14_HUMAN Isoform 2 of Mitochondrial import inner membrane translocase subunit TIM14 OS=Homo sapiens GN=DNAJC19;>sp|Q96DA6|TIM14_HUMAN Mitochondrial import inner membrane translocase subunit TIM14 OS=Homo sapiens GN=DNAJC19 PE=1 SV=3;>tr|G5E	EAALILGVSPTANK;QVFQSLPK	yes;yes	24.2	24.2	10.079	91	0.00898773	-0.108799		0.764289	4.4575	3	0.72724	1	2	2	24.2	-0.0490987	11.193		0.73411	0.72724	3	1	1	15.4	NaN	NaN		1	NaN	1	0	2	0	NaN	NaN
DNAJC2	DnaJ homolog subfamily C member 2;DnaJ homolog subfamily C member 2, N-terminally processed	190	C9IZ83;H7C3L7;Q99543-2;Q99543	C9IZ83_HUMAN;DNJC2_HUMAN;H7C3L7_HUMAN	1;1;1;1	1;1;1;1	DnaJ homolog subfamily C member 2;DnaJ homolog subfamily C member 2, N-terminally processed	DNAJC2	4	1	>tr|C9IZ83|C9IZ83_HUMAN DnaJ homolog subfamily C member 2 (Fragment) OS=Homo sapiens GN=DNAJC2 PE=1 SV=1;>tr|H7C3L7|H7C3L7_HUMAN DnaJ homolog subfamily C member 2 (Fragment) OS=Homo sapiens GN=DNAJC2 PE=1 SV=1;>sp|Q99543-2|DNJC2_HUMAN Isoform 2 of DnaJ hom	DNFFEVFTPVFER	yes	6.9	6.9	22.414	188	0.00089722	NaN		1	NaN	0	NaN	0	1	1	6.9	NaN	NaN		1	NaN	0	0	0	0	NaN	NaN		1	NaN	0	0	1	0	NaN	NaN
DNAJC3	DnaJ homolog subfamily C member 3	1458	X6R9L0;Q13217	DNJC3_HUMAN	6;6	6;6	DnaJ homolog subfamily C member 3	DNAJC3	2	6	>tr|X6R9L0|X6R9L0_HUMAN DnaJ homolog subfamily C member 3 OS=Homo sapiens GN=DNAJC3 PE=1 SV=1;>sp|Q13217|DNJC3_HUMAN DnaJ homolog subfamily C member 3 OS=Homo sapiens GN=DNAJC3 PE=1 SV=1	AEAYLIEEMYDEAIQDYETAQEHNENDQQIR;FDDGEDPLDAESQQGGGGNPFHR;FIDIAAAK;ISTLYYQLGDHELSLSEVR;LALQWHPDNFQNEEEK;LIESAEELIR	yes;yes;yes;yes;yes;yes	23.6	23.6	51.911	453	0.000149395	-0.765818		0.219746	12.552	8	0.68335	2	5	5	21.9	-0.775466	3.6103		0.25834	0.65574	4	5	5	16.8	-0.754383	18.746		0.19129	0.85482	4	1	5	2.2	NaN	NaN
DNAJC5	DnaJ homolog subfamily C member 5	1830	Q9H3Z4-2;Q9H3Z4	DNJC5_HUMAN	3;3	3;3	DnaJ homolog subfamily C member 5	DNAJC5	2	3	>sp|Q9H3Z4-2|DNJC5_HUMAN Isoform 2 of DnaJ homolog subfamily C member 5 OS=Homo sapiens GN=DNAJC5;>sp|Q9H3Z4|DNJC5_HUMAN DnaJ homolog subfamily C member 5 OS=Homo sapiens GN=DNAJC5 PE=1 SV=1	APEGEETEFYVSPEDLEAQLQSDER;EINNAHAILTDATK;SLSTSGESLYHVLGLDK	yes;yes;yes	33.5	33.5	18.801	167	4.463e-13	-0.323462		0.544821	29.315	22	0.73559	3	3	3	33.5	-0.480478	26.78		0.45703	0.56929	10	2	2	23.4	-0.0895283	28.447		0.919451	1.016	8	2	3	23.4	-0.387865	29.186
DNAJC8	DnaJ homolog subfamily C member 8	727	O75937	DNJC8_HUMAN	2	2	DnaJ homolog subfamily C member 8	DNAJC8	1	2	>sp|O75937|DNJC8_HUMAN DnaJ homolog subfamily C member 8 OS=Homo sapiens GN=DNAJC8 PE=1 SV=2	EGKPTIVEEDDPELFK;PGSSYFNLNPFEVLQIDPEVTDEEIK	yes;yes	16.6	16.6	29.841	253	6.11575e-05	0.260748		0.902871	28.331	8	1.0709	2	2	2	16.6	0.406428	30.933		0.662353	1.0117	3	2	2	16.6	0.262674	34.984		0.929599	1.227	3	1	2	6.3	0.145351	11.13
DNAJC9	DnaJ homolog subfamily C member 9	1680	Q8WXX5	DNJC9_HUMAN	5	5	DnaJ homolog subfamily C member 9	DNAJC9	1	5	>sp|Q8WXX5|DNJC9_HUMAN DnaJ homolog subfamily C member 9 OS=Homo sapiens GN=DNAJC9 PE=1 SV=1	AVYDEQGTVDEDSPVLTQDR;ELGLDEGVDSLK;EMDNFLAQMEAK;ISLEDIQAFEK;NIIQQAIDAGEVPSYNAFVK	yes;yes;yes;yes;yes	28.8	28.8	29.909	260	0.0024804	0.248656		0.916399	11.62	7	1.0791	2	3	3	13.5	0.474358	20.775		0.596427	1.0791	3	4	4	24.6	0.343124	12.778		0.846239	1.2611	4	1	3	4.2	NaN	NaN
DNASE2	Deoxyribonuclease-2-alpha	624	O00115-2;O00115;K7ENE5	DNS2A_HUMAN	3;3;1	3;3;1	Deoxyribonuclease-2-alpha	DNASE2	3	3	>sp|O00115-2|DNS2A_HUMAN Isoform 2 of Deoxyribonuclease-2-alpha OS=Homo sapiens GN=DNASE2;>sp|O00115|DNS2A_HUMAN Deoxyribonuclease-2-alpha OS=Homo sapiens GN=DNASE2 PE=1 SV=2	GGGTLCAQLPALWK;GPWTCVGDMNR;QLTYTYPWVYNYQLEGIFAQEFPDLENVVK	yes;yes;yes	18	18	33.615	305	2.8475e-07	0.0315363		0.915072	26.847	8	0.8917	2	3	3	18	-0.0237243	18.052		0.884572	0.79289	4	3	3	18	0.0915306	36.818		0.886412	1.0248	4	1	3	4.6	NaN	NaN
DNLZ	DNL-type zinc finger protein	1580	Q5SXM8	DNLZ_HUMAN	1	1	DNL-type zinc finger protein	DNLZ	1	1	>sp|Q5SXM8|DNLZ_HUMAN DNL-type zinc finger protein OS=Homo sapiens GN=DNLZ PE=1 SV=1	NIEEILTAR	yes	5.1	5.1	19.204	178	0.00025055	-0.703314		0.352577	10.424	3	0.45427	0	1	1	5.1	-0.817282	11.171		0.205759	0.45133	2	1	1	5.1	NaN	NaN		1	NaN	1	1	1	5.1	NaN	NaN
DNMT1	DNA (cytosine-5)-methyltransferase 1																								0
DNPEP	Aspartyl aminopeptidase	362	E7ETB3;Q9ULA0;E7EMB6;C9JBE1;F8WAN0;B9ZVU2;E7EPX3;E5RJ35;C9J1E2;C9JRG3	C9JBE1_HUMAN;DNPEP_HUMAN;E7EMB6_HUMAN;E7ETB3_HUMAN	12;12;10;6;5;4;3;2;2;1	12;12;10;6;5;4;3;2;2;1	Aspartyl aminopeptidase	DNPEP	10	12	>tr|E7ETB3|E7ETB3_HUMAN Aspartyl aminopeptidase OS=Homo sapiens GN=DNPEP PE=1 SV=2;>sp|Q9ULA0|DNPEP_HUMAN Aspartyl aminopeptidase OS=Homo sapiens GN=DNPEP PE=1 SV=1;>tr|E7EMB6|E7EMB6_HUMAN Aspartyl aminopeptidase OS=Homo sapiens GN=DNPEP PE=1 SV=2;>tr|C9JB	EMACTTGVLQTLTLFK;GFFELFPSLSHNLLVD;GTPEPGPLNAVDER;LDNLHSCFCALQALIDSCAGPGSLATEPHVR;LEQQLVHVER;LLQAGFSELK;MVTLYDNEEVGSESAQGAQSLLTELVLR;NDTPCGTTIGPILASR;NINENFGPNTEMHLVPILATAIQEELEK;SPSPFHAVAECR;VPLQDLMVR;YASNAVSEALIR	yes;yes;yes;yes;yes;yes;yes;yes;yes;yes;yes;yes	41	41	54.502	493	6.0578e-05	0.913569		0.244394	19.599	21	2.0095	3	10	10	34.5	0.758985	16.692		0.358249	1.7714	11	9	9	30.2	0.92524	13.742		0.338161	2.2591	7	5	10	12.6	1.22095	21.891
DNPH1	2-deoxynucleoside 5-phosphate N-hydrolase 1	488	H0Y8X4;O43598;O43598-2	DNPH1_HUMAN;H0Y8X4_HUMAN	4;4;2	4;4;2	2-deoxynucleoside 5-phosphate N-hydrolase 1	DNPH1	3	4	>tr|H0Y8X4|H0Y8X4_HUMAN 2-deoxynucleoside 5-phosphate N-hydrolase 1 (Fragment) OS=Homo sapiens GN=DNPH1 PE=1 SV=1;>sp|O43598|DNPH1_HUMAN 2-deoxynucleoside 5-phosphate N-hydrolase 1 OS=Homo sapiens GN=DNPH1 PE=1 SV=1;>sp|O43598-2|DNPH1_HUMAN Isoform 2 o	FGTVLTEHVAAAELGAR;FQVWDYEEGEVEALLDR;LIHEQDLEWLQQADVVVAEVTQPSLGVGYELGR;YFEADPPGQVAASPDPTT	yes;yes;yes;yes	35	35	25.868	243	8.9375e-09	1.21095		0.135775	14.574	8	1.5744	1	4	4	35	1.14196	16.196		0.210333	1.5744	6	2	2	14.4	1.18688	20.574		0.193209	2.2182	2	1	4	7	1.3686	10.136
DOCK6	Dedicator of cytokinesis protein 6																								0
DOPEY1	Protein dopey-1																								0
DPF2	Zinc finger protein ubi-d4																								0
DPM1	Dolichol-phosphate mannosyltransferase subunit 1	477	Q5QPJ9;Q5QPK2;H0Y368;O60762	DPM1_HUMAN;H0Y368_HUMAN;Q5QPJ9_HUMAN;Q5QPK2_HUMAN	1;1;1;1	1;1;1;1	Dolichol-phosphate mannosyltransferase subunit 1	DPM1	4	1	>tr|Q5QPJ9|Q5QPJ9_HUMAN Dolichol-phosphate mannosyltransferase subunit 1 (Fragment) OS=Homo sapiens GN=DPM1 PE=1 SV=2;>tr|Q5QPK2|Q5QPK2_HUMAN Dolichol-phosphate mannosyltransferase subunit 1 OS=Homo sapiens GN=DPM1 PE=1 SV=1;>tr|H0Y368|H0Y368_HUMAN Dolicho	ENLPLIVWLLVK	yes	5.4	5.4	25.106	221	9.0772e-06	NaN		1	NaN	0	NaN	0	1	1	5.4	NaN	NaN		1	NaN	0	1	1	5.4	NaN	NaN		1	NaN	0	0	1	0	NaN	NaN
DPP3	Dipeptidyl peptidase 3	460	G3V1D3;G3V180;Q9NY33-4;Q9NY33;E9PQ14;E9PNX5;E9PKK8;E9PPK9;Q9NY33-2	DPP3_HUMAN;E9PQ14_HUMAN;G3V180_HUMAN;G3V1D3_HUMAN	4;4;4;4;3;1;1;1;1	4;4;4;4;3;1;1;1;1	Dipeptidyl peptidase 3	DPP3	9	4	>tr|G3V1D3|G3V1D3_HUMAN Dipeptidyl peptidase 3 OS=Homo sapiens GN=DPP3 PE=1 SV=1;>tr|G3V180|G3V180_HUMAN Dipeptidyl peptidase 3 OS=Homo sapiens GN=DPP3 PE=1 SV=1;>sp|Q9NY33-4|DPP3_HUMAN Isoform 4 of Dipeptidyl peptidase 3 OS=Homo sapiens GN=DPP3;>sp|Q9NY33	EVDGEGKPYYEVR;FSTIASSYEECR;LASVLGSEPSLDSEVTSK;VILGSEAAQQHPEEVR	yes;yes;yes;yes	7.8	7.8	84.304	756	0.00430723	0.491186		0.65469	12.057	5	1.366	1	4	4	7.8	0.429964	13.422		0.785873	1.3933	4	2	2	3.7	0.525868	2.0578		0.664486	1.386	2	1	4	2.1	NaN	NaN
DPP7	Dipeptidyl peptidase 2	1921	Q9UHL4;R4GN05;R4GMR2;R4GNE8;R4GMU5	DPP2_HUMAN	7;2;2;2;1	7;2;2;2;1	Dipeptidyl peptidase 2	DPP7	5	7	>sp|Q9UHL4|DPP2_HUMAN Dipeptidyl peptidase 2 OS=Homo sapiens GN=DPP7 PE=1 SV=3	ASHPEDPASVVEAR;DLFLQGAYDTVR;DVTADFEGQSPK;GHTELLTVEQALADFAELLR;KLEATIIGEWVK;LYHSCADPTGCGTGPDAR;SLPFGAQSTQR	yes;yes;yes;yes;yes;yes;yes	20.1	20.1	54.341	492	2.9877e-07	-1.00217		0.207152	21.987	22	0.5912	3	7	7	20.1	-0.950035	18.512		0.174117	0.55138	10	6	6	17.7	-0.969876	23.188		0.184266	0.6919	8	4	7	11.8	-1.04606	33.146
DPYSL2	Dihydropyrimidinase-related protein 2	1544	Q16555-2;Q16555;H0YBT4;E9PD68;Q14195;Q14194;Q14195-2;Q14194-2;E5RFU4	DPYL2_HUMAN	11;11;2;2;2;2;2;2;1	11;11;2;2;2;2;2;2;1	Dihydropyrimidinase-related protein 2	DPYSL2	9	11	>sp|Q16555-2|DPYL2_HUMAN Isoform 2 of Dihydropyrimidinase-related protein 2 OS=Homo sapiens GN=DPYSL2;>sp|Q16555|DPYL2_HUMAN Dihydropyrimidinase-related protein 2 OS=Homo sapiens GN=DPYSL2 PE=1 SV=1	AITIANQTNCPLYITK;DIGAIAQVHAENGDIIAEEQQR;GIQEEMEALVK;GLYDGPVCEVSVTPK;GSPLVVISQGK;GTVVYGEPITASLGTDGSHYWSK;IAVGSDADLVIWDPDSVK;MDENQFVAVTSTNAAK;MSVIWDK;QIGENLIVPGGVK;VFNLYPR	yes;yes;yes;yes;yes;yes;yes;yes;yes;yes;yes	29.7	29.7	58.162	536	5.7974e-05	0.456806		0.636722	14.251	6	1.5701	2	9	9	23.9	0.487486	6.9685		0.725643	1.6165	5	5	5	12.1	0.422879	16.579		1	1.9799	5	1	9	2.4	NaN	NaN
DRG1	Developmentally-regulated GTP-binding protein 1	1957	Q9Y295	DRG1_HUMAN	6	6	Developmentally-regulated GTP-binding protein 1	DRG1	1	6	>sp|Q9Y295|DRG1_HUMAN Developmentally-regulated GTP-binding protein 1 OS=Homo sapiens GN=DRG1 PE=1 SV=1	DHTLEDEDVIQIVK;IGFVGFPSVGK;IIENELEGFGIR;IQLLDLPGIIEGAK;SDATADDLIDVVEGNR;WNFDDLLEK	yes;yes;yes;yes;yes;yes	20.7	20.7	40.542	367	0.000199372	0.509746		0.586545	3.727	6	1.1371	1	6	6	20.7	0.509746	3.727		1	1.1371	6	1	1	3.8	NaN	NaN		1	NaN	0	1	6	3	NaN	NaN
DSC1	Desmocollin-1	1432	Q08554-2;Q08554	DSC1_HUMAN	4;4	4;4	Desmocollin-1	DSC1	2	4	>sp|Q08554-2|DSC1_HUMAN Isoform 1B of Desmocollin-1 OS=Homo sapiens GN=DSC1;>sp|Q08554|DSC1_HUMAN Desmocollin-1 OS=Homo sapiens GN=DSC1 PE=1 SV=2	ALDPEISSGEGLR;HFSIHPDTGVITTTTPFLDR;IEDDNDNAPYFEHR;VTATDLDEPDTLHTR	yes;yes;yes;yes	7.4	7.4	93.834	840	0.00215132	-2.59379	+	0.000146967	56.659	18	0.15367	3	2	2	3.5	-2.59379	25.047	+	0.000442717	0.13997	4	2	2	3.5	-2.9203	67.916	+	5.22566e-05	0.13981	6	4	2	7.4	-2.26576	59.343	+
DSC3	Desmocollin-3	1497	Q14574-2;Q14574	DSC3_HUMAN	4;4	4;4	Desmocollin-3	DSC3	2	4	>sp|Q14574-2|DSC3_HUMAN Isoform 3B of Desmocollin-3 OS=Homo sapiens GN=DSC3;>sp|Q14574|DSC3_HUMAN Desmocollin-3 OS=Homo sapiens GN=DSC3 PE=1 SV=3	ETNEGVLSVVK;GVDKEPLNLFYIER;SPGLFSVHPSTGVITTVSHYLDR;YSILQQTPR	yes;yes;yes;yes	6.8	6.8	93.453	839	0.0426085	0.598556		0.549314	13.65	6	1.3823	1	1	1	1.3	0.600841	13.243		0.612081	1.34	3	3	3	4.1	0.693766	19.606		0.513079	1.7946	2	2	1	4.1	0.44615	14.712
DSG1	Desmoglein-1	1408	Q02413;Q02413-2	DSG1_HUMAN	16;3	16;3	Desmoglein-1	DSG1	2	16	>sp|Q02413|DSG1_HUMAN Desmoglein-1 OS=Homo sapiens GN=DSG1 PE=1 SV=2	AEFHHSIMSQYK;ALNSMGQDLER;ALNSMGQDLERPLELR;ASAISVTVLNVIEGPVFRPGSK;EQYGQYALAVR;ISGVGIDQPPYGIFVINQK;MTGFELTEGVK;QEPSDSPMFIINR;SSSDHHFNQTIGSASPSTAR;TMNNFLDR;TMNNFLDREQYGQYALAVR;VGDFVATDLDTGR;VGDFVATDLDTGRPSTTVR;VVGPISGADLHGMLEMPDLR;YQGTILSIDDNLQR;YVMGNNPADLLAVDSR	yes;yes;yes;yes;yes;yes;yes;yes;yes;yes;yes;yes;yes;yes;yes;yes	19.2	19.2	113.75	1049	0.00093022	-1.78826	+	0.00771953	93.806	24	0.24773	3	8	8	11	-1.88705	79.731	+	0.0192549	0.21151	9	16	16	19.2	-2.46546	92.706	+	0.000645915	0.22959	10	5	8	7	-1.02565	103.12
DSP	Desmoplakin	945	P15924;P15924-3;P15924-2	DESP_HUMAN	55;45;43	55;45;43	Desmoplakin	DSP	3	55	>sp|P15924|DESP_HUMAN Desmoplakin OS=Homo sapiens GN=DSP PE=1 SV=3;>sp|P15924-3|DESP_HUMAN Isoform DSPIa of Desmoplakin OS=Homo sapiens GN=DSP;>sp|P15924-2|DESP_HUMAN Isoform DPII of Desmoplakin OS=Homo sapiens GN=DSP	AELIVQPELK;AEMDMVAWGVDLASVEQHINSHR;AITGFDDPFSGK;ALLQAILQTEDMLK;AQQIHSQTSQQYPLYDLDLGK;DYELQLASYTSGLETLLNIPIKR;EHLMLEEELR;ENAAYFQFFEEAQSTEAYLK;ENDKQETWMLMELQK;FGDSNTVMR;FLEFQYLTGGLVDPEVHGR;FLSEMLK;GFFDPNTEENLTYLQLK;GGGGYTCQSGSGWDEFTK;GLIDYETFK;GLVGIEFK;GYFNEELSEILSDPSDDTK;IEPHTGLLLLSVQK;IEVLEEELR;ITNLTQQLEQASIVK;KLEEELEGMR;LASLEELK;LEYDDLR;LGIYEAMK;LISPESTVMLLEAQAATGGIIDPHR;LKQESDQLVLNQHPASDK;LLEAQ…	yes;yes;yes;yes;yes;yes;yes;yes;yes;yes;yes;yes;yes;yes;yes;yes;yes;yes;yes;yes;yes;yes;yes;yes;yes;yes;yes;yes;yes;yes;yes;yes;yes;yes;yes;yes;yes;yes;yes;yes;yes;yes;yes;yes;yes;yes;yes;yes;yes;yes;yes;yes;yes;yes;yes	24.9	24.9	331.77	2871	0.00029709	-2.66658	+	0.00082704	90.03	57	0.12954	3	24	24	11.4	-2.4043	67.006	+	0.0026045	0.1653	17	48	48	20.9	-3.1741	90.162	+	1.08787e-05	0.083742	27	38	24	19	-2.31186	102.19	+
DST	Dystonin																								0
DSTN	Destrin	434	F6RFD5;P60981;P60981-2	DEST_HUMAN;F6RFD5_HUMAN	7;7;5	7;7;5	Destrin	DSTN	3	7	>tr|F6RFD5|F6RFD5_HUMAN Destrin OS=Homo sapiens GN=DSTN PE=1 SV=1;>sp|P60981|DEST_HUMAN Destrin OS=Homo sapiens GN=DSTN PE=1 SV=3;>sp|P60981-2|DEST_HUMAN Isoform 2 of Destrin OS=Homo sapiens GN=DSTN	ASGVQVADEVCR;AVIFCLSADK;AVIFCLSADKK;HFVGMLPEK;IFYDMK;KEELMFFLWAPELAPLK;YALYDASFETK	yes;yes;yes;yes;yes;yes;yes	48.9	48.9	15.397	135	5.1164e-06	0.667574		0.396166	29.982	31	1.4991	3	6	6	48.1	0.670296	29.176		0.425192	1.4742	12	6	6	48.1	0.753005	32.091		0.350992	2.0014	9	7	6	48.9	0.46634	30.945
DSTYK	Dual serine/threonine and tyrosine protein kinase																								0
DTD1	D-tyrosyl-tRNA(Tyr) deacylase 1	1671	Q8TEA8;A0A087WZV9	DTD1_HUMAN	2;1	2;1	D-tyrosyl-tRNA(Tyr) deacylase 1	DTD1	2	2	>sp|Q8TEA8|DTD1_HUMAN D-tyrosyl-tRNA(Tyr) deacylase 1 OS=Homo sapiens GN=DTD1 PE=1 SV=2;>tr|A0A087WZV9|A0A087WZV9_HUMAN D-tyrosyl-tRNA(Tyr) deacylase (Fragment) OS=Homo sapiens GN=DTD1 PE=1 SV=1	ASVTVGGEQISAIGR;GNKPDFHLAMPTEQAEGFYNSFLEQLR	yes;yes	20.1	20.1	23.423	209	8.03151e-06	0.415867		0.733136	40.161	3	1.2223	0	2	2	20.1	0.303693	10.996		0.922172	1.0161	2	1	1	7.2	NaN	NaN		1	NaN	1	0	2	0	NaN	NaN
DTYMK	Thymidylate kinase	1011	P23919-2;P23919;G5E9E9;H7BZ20	G5E9E9_HUMAN;H7BZ20_HUMAN;KTHY_HUMAN	2;2;1;1	2;2;1;1	Thymidylate kinase	DTYMK	4	2	>sp|P23919-2|KTHY_HUMAN Isoform 2 of Thymidylate kinase OS=Homo sapiens GN=DTYMK;>sp|P23919|KTHY_HUMAN Thymidylate kinase OS=Homo sapiens GN=DTYMK PE=1 SV=4;>tr|G5E9E9|G5E9E9_HUMAN Deoxythymidylate kinase (Thymidylate kinase), isoform CRA_d OS=Homo sapiens	GALIVLEGVDR;YAFSGVAFTGAK	yes;yes	12.2	12.2	21.064	188	0.040225	-0.0184396		0.838244	43.277	2	0.85062	0	2	2	12.2	-0.0184396	43.277		1	0.85062	2	0	0	0	NaN	NaN		1	NaN	0	0	2	0	NaN	NaN
DUT	Deoxyuridine 5-triphosphate nucleotidohydrolase, mitochondrial	501	H0YNW5;H0YKC5;P33316-2;P33316;H0YMP1;H0YMM5;H0YNJ9;H0YKI0	DUT_HUMAN;H0YKC5_HUMAN;H0YKI0_HUMAN;H0YMM5_HUMAN;H0YMP1_HUMAN;H0YNJ9_HUMAN;H0YNW5_HUMAN	3;3;3;3;2;2;2;2	3;3;3;3;2;2;2;2	Deoxyuridine 5-triphosphate nucleotidohydrolase, mitochondrial	DUT	8	3	>tr|H0YNW5|H0YNW5_HUMAN Deoxyuridine 5-triphosphate nucleotidohydrolase, mitochondrial OS=Homo sapiens GN=DUT PE=1 SV=1;>tr|H0YKC5|H0YKC5_HUMAN Deoxyuridine 5-triphosphate nucleotidohydrolase, mitochondrial (Fragment) OS=Homo sapiens GN=DUT PE=1 SV=1;>sp	GNVGVVLFNFGK;HFIDVGAGVIDEDYR;IFYPEIEEVQALDDTER	yes;yes;yes	26.3	26.3	17.827	167	3.2175e-06	-0.749718		0.3277	55.317	4	0.4332	1	3	3	26.3	-0.749718	55.317		1	0.4332	4	1	1	10.2	NaN	NaN		1	NaN	0	0	3	0	NaN	NaN
DYNC1H1	Cytoplasmic dynein 1 heavy chain 1																								0
DYNLL2	Dynein light chain 2, cytoplasmic	1723	Q96FJ2;P63167	DYL2_HUMAN	3;1	3;1	Dynein light chain 2, cytoplasmic	DYNLL2	2	3	>sp|Q96FJ2|DYL2_HUMAN Dynein light chain 2, cytoplasmic OS=Homo sapiens GN=DYNLL2 PE=1 SV=1	DIAAYIK;NADMSEDMQQDAVDCATQAMEK;YNPTWHCIVGR	yes;yes;yes	44.9	44.9	10.35	89	0.072926	0.0425042		0.888989	8.1798	5	0.81218	0	3	3	44.9	0.143916	9.9398		0.914722	0.80461	2	2	2	37.1	0.0824301	4.178		0.876531	1.0442	2	1	3	12.4	NaN	NaN
DYNLRB2;DYNLRB1	Dynein light chain roadblock-type 1;Dynein light chain roadblock-type 2	143	H3BQI1;B1AKR6;Q9NP97;Q8TF09	B1AKR6_HUMAN;DLRB1_HUMAN;DLRB2_HUMAN;H3BQI1_HUMAN	1;1;1;1	1;1;1;1	Dynein light chain roadblock-type 1;Dynein light chain roadblock-type 2	DYNLRB2;DYNLRB1	4	1	>tr|H3BQI1|H3BQI1_HUMAN Dynein light chain roadblock-type 2 OS=Homo sapiens GN=DYNLRB2 PE=4 SV=1;>tr|B1AKR6|B1AKR6_HUMAN Dynein light chain roadblock-type 1 OS=Homo sapiens GN=DYNLRB1 PE=1 SV=1;>sp|Q9NP97|DLRB1_HUMAN Dynein light chain roadblock-type 1 OS=	DIDPQNDLTFLR	yes	9.6	9.6	13.852	125	1.9981e-07	1.28653		0.116478	28.889	2	1.7171	0	1	1	9.6	1.28653	28.889		1	1.7171	2	1	1	9.6	NaN	NaN		1	NaN	0	0	1	0	NaN	NaN
E2F7	Transcription factor E2F7	439	F8VSE7;Q96AV8-2;Q96AV8-3;Q96AV8	E2F7_HUMAN;F8VSE7_HUMAN	1;1;1;1	1;1;1;1	Transcription factor E2F7	E2F7	4	1	>tr|F8VSE7|F8VSE7_HUMAN Transcription factor E2F7 (Fragment) OS=Homo sapiens GN=E2F7 PE=1 SV=1;>sp|Q96AV8-2|E2F7_HUMAN Isoform 2 of Transcription factor E2F7 OS=Homo sapiens GN=E2F7;>sp|Q96AV8-3|E2F7_HUMAN Isoform 3 of Transcription factor E2F7 OS=Homo sap	SSEAPATVELSSAPSAQK	yes	2.6	2.6	77.055	693	0.000678	-0.00296053		1	47.616	2	1.1993	0	0	0	0	NaN	NaN		1	NaN	0	1	1	2.6	-0.00296053	47.616		1	1.1993	2	0	0	0	NaN	NaN
EBAG9	Receptor-binding cancer antigen expressed on SiSo cells																								0
EBNA1BP2	Probable rRNA-processing protein EBP2																								0
EBP	3-beta-hydroxysteroid-Delta(8),Delta(7)-isomerase																								0
ECE1	Endothelin-converting enzyme 1																								0
ECH1	Delta(3,5)-Delta(2,4)-dienoyl-CoA isomerase, mitochondrial	1451	Q13011;M0R248;M0QZW4;M0QXS7;M0R280;M0R1A2	ECH1_HUMAN;M0R248_HUMAN	16;12;6;2;1;1	11;7;1;0;0;0	Delta(3,5)-Delta(2,4)-dienoyl-CoA isomerase, mitochondrial	ECH1	6	16	>sp|Q13011|ECH1_HUMAN Delta(3,5)-Delta(2,4)-dienoyl-CoA isomerase, mitochondrial OS=Homo sapiens GN=ECH1 PE=1 SV=2;>tr|M0R248|M0R248_HUMAN Delta(3,5)-Delta(2,4)-dienoyl-CoA isomerase, mitochondrial (Fragment) OS=Homo sapiens GN=ECH1 PE=1 SV=1	AVVISGAGK;DHSVAESLNYVASWNMSMLQTQDLVK;EMVECFNK;EVDVGLAADVGTLQR;EVMLDAALALAAEISSK;HVLHVQLNRPNK;ISWYLR;MFTAGIDLMDMASDILQPK;MMADEALGSGLVSR;SPVAVQSTK;SVQATTENK;VFPDKEVMLDAALALAAEISSK;VIGNQSLVNELAFTAR;VNLLYSR;YCAQDAFFQVK;YQETFNVIER	no;yes;no;yes;yes;no;no;no;yes;yes;yes;yes;yes;yes;yes;yes	58.8	42.4	35.816	328	2.93677e-08	-0.0831107		0.91105	17.628	115	0.76843	3	14	10	56.4	-0.0886382	15.649		0.992168	0.72236	46	14	11	52.4	-0.0933864	19.913		0.915185	1.0365	43	12	10	42.1	-0.08253	17.298
ECHS1	Enoyl-CoA hydratase, mitochondrial	1058	P30084	ECHM_HUMAN	13	13	Enoyl-CoA hydratase, mitochondrial	ECHS1	1	13	>sp|P30084|ECHM_HUMAN Enoyl-CoA hydratase, mitochondrial OS=Homo sapiens GN=ECHS1 PE=1 SV=4	AFAAGADIK;ALNALCDGLIDELNQALK;AQFAQPEILIGTIPGAGGTQR;EGMTAFVEK;EMQNLSFQDCYSSK;ESVNAAFEMTLTEGSK;HWDHLTQVK;ICPVETLVEEAIQCAEK;KLFYSTFATDDR;LFYSTFATDDR;NNTVGLIQLNR;NNTVGLIQLNRPK;SLAMEMVLTGDR	yes;yes;yes;yes;yes;yes;yes;yes;yes;yes;yes;yes;yes	51.7	51.7	31.387	290	1.8264e-10	-1.13204		0.154474	22.21	108	0.46613	3	12	12	46.2	-1.14644	21.425		0.167364	0.41375	36	11	11	45.5	-1.04937	20.208		0.150295	0.57608	40	11	12	45.5	-1.21742	21.13
ECI1;DCI	Enoyl-CoA delta isomerase 1, mitochondrial	1138	P42126;Q96DC0;P42126-2;H3BS70	ECI1_HUMAN;H3BS70_HUMAN;Q96DC0_HUMAN	8;7;7;6	8;7;7;6	Enoyl-CoA delta isomerase 1, mitochondrial	ECI1;DCI	4	8	>sp|P42126|ECI1_HUMAN Enoyl-CoA delta isomerase 1, mitochondrial OS=Homo sapiens GN=ECI1 PE=1 SV=1;>tr|Q96DC0|Q96DC0_HUMAN DCI protein OS=Homo sapiens GN=DCI PE=1 SV=1;>sp|P42126-2|ECI1_HUMAN Isoform 2 of Enoyl-CoA delta isomerase 1, mitochondrial OS=Homo	AVQELWLR;DADVQNFVSFISK;GVILTSDRPGVFSAGLDLTEMCGR;NPPVNSLSLEFLTELVISLEK;SLQMYLER;SPAHYAGYWK;VLVEPDAGAGVAVMK;YCIGLNETQLGIIAPFWLK	yes;yes;yes;yes;yes;yes;yes;yes	39.1	39.1	32.816	302	3.44849e-10	-0.467873		0.553152	20.791	43	0.70839	3	7	7	35.8	-0.471069	21.555		0.613245	0.67225	19	8	8	39.1	-0.467873	18.875		0.52982	0.9107	15	5	7	22.5	-0.455713	22.842
ECI2	Enoyl-CoA delta isomerase 2, mitochondrial																								0
EDF1	Endothelial differentiation-related factor 1	697	O60869-2;O60869-3;O60869	EDF1_HUMAN	1;1;1	1;1;1	Endothelial differentiation-related factor 1	EDF1	3	1	>sp|O60869-2|EDF1_HUMAN Isoform 2 of Endothelial differentiation-related factor 1 OS=Homo sapiens GN=EDF1;>sp|O60869-3|EDF1_HUMAN Isoform 3 of Endothelial differentiation-related factor 1 OS=Homo sapiens GN=EDF1;>sp|O60869|EDF1_HUMAN Endothelial differenti	INEKPQVIADYESGR	yes	10.8	10.8	15.48	139	1.1334e-05	-0.504755		0.471971	33.052	6	0.90806	2	1	1	10.8	-0.571172	47.842		0.332669	0.83846	3	1	1	10.8	-0.438327	20.251		0.383263	1.0441	3	1	1	10.8	NaN	NaN
EEA1	Early endosome antigen 1	1512	Q15075	EEA1_HUMAN	42	42	Early endosome antigen 1	EEA1	1	42	>sp|Q15075|EEA1_HUMAN Early endosome antigen 1 OS=Homo sapiens GN=EEA1 PE=1 SV=2	AAILDLEK;AAQLATEIADIK;ADLQNHLDTAQNALQDK;EALMTELSTVK;EAQNDLEQVLR;EATVIQDLK;EEQQLQGNINELK;ELVQVQTLMDNMTLER;EQALQDLQQQR;EQHGLQLQSEINQLHSK;EQQVADLQLK;GEIAVLEATVQNNQDER;GPQEVAVYVQELQK;HYEAVHDAGNDSGHGGESNLALK;IQAGEGETAVLNQLQEK;IQNLEALLQK;ISVLQNNYEK;ITTQLDQVTAK;KLDNTTAAVQELGR;LAEIEEIK;LDNTTAAVQELGR;LELNSMQEQLIQAQNTLK;LKEELSEVETK;LQQQLTQAAQELAAEK;LQSQYASSEATISQLR;LSLAQEDLISNR;LTMQITALNENLGTVK;NHTLQEQVTQL…	yes;yes;yes;yes;yes;yes;yes;yes;yes;yes;yes;yes;yes;yes;yes;yes;yes;yes;yes;yes;yes;yes;yes;yes;yes;yes;yes;yes;yes;yes;yes;yes;yes;yes;yes;yes;yes;yes;yes;yes;yes;yes	35.6	35.6	162.46	1411	8.9346e-05	-0.033038		0.96086	38.357	62	0.59925	2	41	41	33.9	-0.0421003	41.143		0.865595	0.57488	48	22	22	20.1	0	26.743		0.788094	0.78755	14	2	41	2.1	-1.34681	8.2904
EEF1A1P5;EEF1A1	Putative elongation factor 1-alpha-like 3;Elongation factor 1-alpha 1	1367	Q5VTE0;P68104;A0A087WVQ9;P68104-2;A0A087WV01;Q5JR01;A6PW80	EF1A1_HUMAN;EF1A3_HUMAN	12;12;11;11;9;3;2	7;7;7;7;5;1;1	Putative elongation factor 1-alpha-like 3;Elongation factor 1-alpha 1	EEF1A1P5;EEF1A1	7	12	>sp|Q5VTE0|EF1A3_HUMAN Putative elongation factor 1-alpha-like 3 OS=Homo sapiens GN=EEF1A1P5 PE=5 SV=1;>sp|P68104|EF1A1_HUMAN Elongation factor 1-alpha 1 OS=Homo sapiens GN=EEF1A1 PE=1 SV=1;>tr|A0A087WVQ9|A0A087WVQ9_HUMAN Elongation factor 1-alpha 1 OS=Hom	DGNASGTTLLEALDCILPPTRPTDK;DGNASGTTLLEALDCILPPTRPTDKPLR;EHALLAYTLGVK;IGGIGTVPVGR;KDGNASGTTLLEALDCILPPTRPTDK;LPLQDVYK;NMITGTSQADCAVLIVAAGVGEFEAGISK;SGDAAIVDMVPGK;SGDAAIVDMVPGKPMCVESFSDYPPLGR;STTTGHLIYK;VETGVLKPGMVVTFAPVNVTTEVK;YYVTIIDAPGHR	yes;yes;no;no;yes;no;no;yes;yes;no;yes;yes	35.3	20.1	50.184	462	6.38017e-08	0.685536		0.383464	31.546	304	1.5537	3	12	7	35.3	0.584289	26.883		0.398611	1.4714	134	11	6	32	0.751464	33.45		0.351957	1.9299	97	10	7	29.9	0.713872	34.156
EEF1A2	Elongation factor 1-alpha 2	1416	Q05639	EF1A2_HUMAN	11	6	Elongation factor 1-alpha 2	EEF1A2	1	11	>sp|Q05639|EF1A2_HUMAN Elongation factor 1-alpha 2 OS=Homo sapiens GN=EEF1A2 PE=1 SV=1	EGNASGVSLLEALDTILPPTRPTDK;EGNASGVSLLEALDTILPPTRPTDKPLR;EHALLAYTLGVK;IGGIGTVPVGR;KEGNASGVSLLEALDTILPPTRPTDK;LPLQDVYK;NMITGTSQADCAVLIVAAGVGEFEAGISK;SGDAAIVEMVPGK;STTTGHLIYK;VETGILRPGMVVTFAPVNITTEVK;YYITIIDAPGHR	yes;yes;no;no;yes;no;no;yes;no;yes;yes	32	16.8	50.47	463	6.4403e-09	-0.0468614		0.947086	24.594	70	0.99876	3	10	5	31.7	-0.051444	21.255		0.970024	0.94355	40	11	6	32	0.215616	29.637		0.778163	1.3245	16	9	5	29.6	-0.139887	23.462
EEF1B2	Elongation factor 1-beta	1012	P24534;C9JZW3;F8WF65;F2Z2G2	EF1B_HUMAN	5;2;1;1	4;2;1;1	Elongation factor 1-beta	EEF1B2	4	5	>sp|P24534|EF1B_HUMAN Elongation factor 1-beta OS=Homo sapiens GN=EEF1B2 PE=1 SV=3	LQIQCVVEDDK;SIQADGLVWGSSK;SPAGLQVLNDYLADK;SSILLDVKPWDDETDMAK;YGPADVEDTTGSGATDSK	no;yes;yes;yes;yes	33.3	28.4	24.763	225	1.8501e-06	0.952632		0.224676	19.454	20	1.9607	3	5	4	33.3	0.903193	17.398		0.211781	1.6855	9	5	4	33.3	0.865602	22.905		0.285043	2.3702	7	5	4	33.3	1.06178	23.133
EEF1D	Elongation factor 1-delta	1048	P29692;E9PRY8;P29692-3;P29692-2;E9PK01;E9PQZ1;P29692-4;A0A087X1X7;E9PMW7;H0YE72;E9PPR1;E9PL12;E9PQ49;E9PI39;E9PN91;H0YE58;E9PIZ1;E9PL71;H0YCK7;E9PQC9;E9PKK3;E9PK72;E9PK06;E9PNW6;E9PJD0	E9PI39_HUMAN;E9PK01_HUMAN;E9PL12_HUMAN;E9PMW7_HUMAN;E9PPR1_HUMAN;E9PQ49_HUMAN;E9PQZ1_HUMAN;E9PRY8_HUMAN;EF1D_HUMAN;H0YE72_HUMAN	10;9;9;9;8;7;7;6;5;5;5;5;5;5;4;4;4;4;4;2;2;2;2;1;1	9;8;8;8;7;6;6;6;5;4;5;5;5;5;4;3;4;4;4;2;2;2;2;1;1	Elongation factor 1-delta	EEF1D	25	10	>sp|P29692|EF1D_HUMAN Elongation factor 1-delta OS=Homo sapiens GN=EEF1D PE=1 SV=5;>tr|E9PRY8|E9PRY8_HUMAN Elongation factor 1-delta OS=Homo sapiens GN=EEF1D PE=1 SV=1;>sp|P29692-3|EF1D_HUMAN Isoform 3 of Elongation factor 1-delta OS=Homo sapiens GN=EEF1D;	ATNFLAHEK;FEEHVQSVDIAAFNK;FYEQMNGPVAGASR;GVVQELQQAISK;IASLEVENQSLR;LQIQCVVEDDK;LVPVGYGIR;SIQLDGLVWGASK;SLAGSSGPGASSGTSGDHGELVVR;VGTDLLEEEITK	yes;yes;yes;yes;yes;no;yes;yes;yes;yes	46.6	42.7	31.121	281	1.34571e-07	0.512581		0.51592	23.024	57	1.1285	3	10	9	46.6	0.470511	17.944		0.484078	1.048	27	9	8	41.6	0.520648	25.538		0.514913	1.6289	18	9	9	41.6	0.568227	27.876
EEF1E1;EEF1E1-BLOC1S5	Eukaryotic translation elongation factor 1 epsilon-1	195	D6RBD7;C9J1V9;O43324-2;O43324;H0YAL7;D6RCQ0	C9J1V9_HUMAN;D6RBD7_HUMAN;D6RCQ0_HUMAN;H0YAL7_HUMAN;MCA3_HUMAN	4;4;4;4;3;2	4;4;4;4;3;2	Eukaryotic translation elongation factor 1 epsilon-1	EEF1E1;EEF1E1-BLOC1S5	6	4	>tr|D6RBD7|D6RBD7_HUMAN Eukaryotic translation elongation factor 1 epsilon-1 OS=Homo sapiens GN=EEF1E1 PE=4 SV=1;>tr|C9J1V9|C9J1V9_HUMAN HCG2043275 OS=Homo sapiens GN=EEF1E1-BLOC1S5 PE=4 SV=2;>sp|O43324-2|MCA3_HUMAN Isoform 2 of Eukaryotic translation elon	AAAAELSLLEK;AIVQQWLEYR;DLNSYLEDK;EYLLGSTAEEK	yes;yes;yes;yes	27.3	27.3	16.686	150	0.000222279	1.71616	+	0.0296579	53.561	5	2.3569	2	4	4	27.3	1.77712	21.652	+	0.020846	2.4587	3	3	3	21.3	0.573181	78.769		1	1.5439	4	0	4	0	NaN	NaN
EEF1G	Elongation factor 1-gamma	1031	P26641;P26641-2	EF1G_HUMAN	10;9	10;9	Elongation factor 1-gamma	EEF1G	2	10	>sp|P26641|EF1G_HUMAN Elongation factor 1-gamma OS=Homo sapiens GN=EEF1G PE=1 SV=3;>sp|P26641-2|EF1G_HUMAN Isoform 2 of Elongation factor 1-gamma OS=Homo sapiens GN=EEF1G	AAGTLYTYPENWR;ALIAAQYSGAQVR;DGWSLWYSEYR;EYFSWEGAFQHVGK;ILGLLDAYLK;KLDPGSEETQTLVR;LDPGSEETQTLVR;STFVLDEFK;WFLTCINQPQFR;YSNEDTLSVALPYFWEHFDK	yes;yes;yes;yes;yes;yes;yes;yes;yes;yes	26.5	26.5	50.118	437	1.4031e-05	0.725261		0.356271	18.594	28	1.5086	3	9	9	23.8	0.789771	13.482		0.336653	1.6602	15	9	9	22	0.795102	20.602		0.325283	1.3274	8	6	9	13.7	0.593306	22.946
EEF2	Elongation factor 2	923	P13639	EF2_HUMAN	27	27	Elongation factor 2	EEF2	1	27	>sp|P13639|EF2_HUMAN Elongation factor 2 OS=Homo sapiens GN=EEF2 PE=1 SV=4	ALLELQLEPEELYQTFQR;AYLPVNESFGFTADLR;CELLYEGPPDDEAAMGIK;CLYASVLTAQPR;DLEEDHACIPIK;DLEEDHACIPIKK;DSVVAGFQWATK;EDLYLKPIQR;EGIPALDNFLDK;EGIPALDNFLDKL;ETVSEESNVLCLSK;FSVSPVVR;GHVFEESQVAGTPMFVVK;GVQYLNEIK;IWCFGPDGTGPNILTDITK;KEDLYLKPIQR;LMEPIYLVEIQCPEQVVGGIYGVLNR;NMSVIAHVDHGK;QFAEMYVAK;STAISLFYELSENDLNFIK;STLTDSLVCK;TFCQLILDPIFK;VFDAIMNFK;VFSGLVSTGLK;VNFTVDQIR;YEWDVAEAR;YVEPIEDVPCGNIVGLVGVDQFLVK	yes;yes;yes;yes;yes;yes;yes;yes;yes;yes;yes;yes;yes;yes;yes;yes;yes;yes;yes;yes;yes;yes;yes;yes;yes;yes;yes	38.7	38.7	95.337	858	0.00011153	1.05658		0.177804	24.637	82	2.191	3	27	27	38.7	1.04726	26.101		0.1523	2.1728	47	21	21	29	1.04439	27.483		0.198571	2.7951	21	11	27	14.8	1.10595	13.751
EFHD1;PP1187	EF-hand domain-containing protein D1	1795	Q9BUP0;A0A087X1Z2;Q9BUP0-2;C9JTV4;Q8WYH2;H7C0I0	C9JTV4_HUMAN;EFHD1_HUMAN;Q8WYH2_HUMAN	4;3;3;2;2;1	3;2;2;2;2;1	EF-hand domain-containing protein D1	EFHD1;PP1187	6	4	>sp|Q9BUP0|EFHD1_HUMAN EF-hand domain-containing protein D1 OS=Homo sapiens GN=EFHD1 PE=1 SV=1;>tr|A0A087X1Z2|A0A087X1Z2_HUMAN EF-hand domain-containing protein D1 OS=Homo sapiens GN=EFHD1 PE=4 SV=1;>sp|Q9BUP0-2|EFHD1_HUMAN Isoform 2 of EF-hand domain-cont	AAAGELQEDSGLMALAK;DGFIDLMELK;EFLLIFHK;VFNPYTEFPEFSR	yes;no;yes;yes	20.1	15.9	26.927	239	0.0215266	-2.27139	+	0.000828606	132.15	3	0.16334	1	4	3	20.1	-2.27139	132.15	+	0.00254877	0.16334	3	2	1	11.3	NaN	NaN		1	NaN	0	1	3	4.2	NaN	NaN
EFHD2	EF-hand domain-containing protein D2	1708	Q96C19;H0Y4Y4	EFHD2_HUMAN;H0Y4Y4_HUMAN	6;3	5;2	EF-hand domain-containing protein D2	EFHD2	2	6	>sp|Q96C19|EFHD2_HUMAN EF-hand domain-containing protein D2 OS=Homo sapiens GN=EFHD2 PE=1 SV=1;>tr|H0Y4Y4|H0Y4Y4_HUMAN EF-hand domain-containing protein D2 (Fragment) OS=Homo sapiens GN=EFHD2 PE=1 SV=1	ADLNQGIGEPQSPSR;DGFIDLMELK;EFLLIFR;LSEIDVSSEGVK;RADLNQGIGEPQSPSR;VFNPYTEFK	yes;no;yes;yes;yes;yes	22.5	18.3	26.697	240	0.00011921	-0.793182		0.317311	20.804	39	0.49913	3	6	5	22.5	-0.836681	19.133		0.32744	0.46423	16	6	5	22.5	-0.753945	23.875		0.304481	0.68283	17	6	5	22.5	-0.910122	8.5047
EFTUD2	116 kDa U5 small nuclear ribonucleoprotein component	1507	Q15029-2;Q15029;Q15029-3;K7EP67;K7EJ74	U5S1_HUMAN	22;22;21;8;4	22;22;21;8;4	116 kDa U5 small nuclear ribonucleoprotein component	EFTUD2	5	22	>sp|Q15029-2|U5S1_HUMAN Isoform 2 of 116 kDa U5 small nuclear ribonucleoprotein component OS=Homo sapiens GN=EFTUD2;>sp|Q15029|U5S1_HUMAN 116 kDa U5 small nuclear ribonucleoprotein component OS=Homo sapiens GN=EFTUD2 PE=1 SV=1;>sp|Q15029-3|U5S1_HUMAN Isofo	AFIPAIDSFGFETDLR;DSIVQGFQWGTR;EGPLCDELIR;FFDDPMLLELAK;GHVTQDAPIPGSPLYTIK;GLAEDIENEVVQITWNR;IAVEPVNPSELPK;ILAQVVGDVDTSLPR;ILDAVVAQEPLHR;ISDGVVLFIDAAEGVMLNTER;ITMIAEPLEK;IYADTFGDINYQEFAK;LGEFFQTK;LWGDIYFNPK;MYSEIDIK;MYSTDDGVQFHAFGR;SFVEFILEPLYK;STPVTVVLPDTK;TCFVDCLIEQTHPEIR;TLDELGIHLTK;VEESGEHVILGTGELYLDCVMHDLR;YDWDLLAAR	yes;yes;yes;yes;yes;yes;yes;yes;yes;yes;yes;yes;yes;yes;yes;yes;yes;yes;yes;yes;yes;yes	31.9	31.9	105.38	937	0.000216385	0.128953		0.874857	22.258	40	1.2278	2	22	22	31.9	0.128953	23.549		0.954318	1.1891	34	10	10	13.7	0.170566	14.258		1	1.4987	6	1	22	1.4	NaN	NaN
EHHADH	Peroxisomal bifunctional enzyme;Enoyl-CoA hydratase/3,2-trans-enoyl-CoA isomerase;3-hydroxyacyl-CoA dehydrogenase	1431	Q08426-2;Q08426	ECHP_HUMAN	1;1	1;1	Peroxisomal bifunctional enzyme;Enoyl-CoA hydratase/3,2-trans-enoyl-CoA isomerase;3-hydroxyacyl-CoA dehydrogenase	EHHADH	2	1	>sp|Q08426-2|ECHP_HUMAN Isoform 2 of Peroxisomal bifunctional enzyme OS=Homo sapiens GN=EHHADH;>sp|Q08426|ECHP_HUMAN Peroxisomal bifunctional enzyme OS=Homo sapiens GN=EHHADH PE=1 SV=3	PEEVDQVLEEFGFK	yes	2.2	2.2	69.153	627	0.0023034	NaN		1	NaN	1	NaN	0	1	1	2.2	NaN	NaN		1	NaN	1	0	0	0	NaN	NaN		1	NaN	0	0	1	0	NaN	NaN
EIF1;EIF1B	Eukaryotic translation initiation factor 1;Eukaryotic translation initiation factor 1b	603	K7EM18;P41567;O60739	EIF1_HUMAN;EIF1B_HUMAN;K7EM18_HUMAN	4;4;2	4;4;2	Eukaryotic translation initiation factor 1;Eukaryotic translation initiation factor 1b	EIF1;EIF1B	3	4	>tr|K7EM18|K7EM18_HUMAN Eukaryotic translation initiation factor 1 OS=Homo sapiens GN=EIF1 PE=1 SV=1;>sp|P41567|EIF1_HUMAN Eukaryotic translation initiation factor 1 OS=Homo sapiens GN=EIF1 PE=1 SV=1;>sp|O60739|EIF1B_HUMAN Eukaryotic translation initiation	GDDLLPAGTEDYIHIR;NICQFLVEIGLAK;SAIQNLHSFDPFADASK;TLTTVQGIADDYDK	yes;yes;yes;yes	49.6	49.6	13.607	121	0.00148756	-0.922921		0.14762	18.284	10	0.45162	2	4	4	49.6	-0.767487	18.389		0.26277	0.442	6	3	3	38.8	-0.994758	7.7979		0.101523	0.52441	3	2	4	24.8	-0.95548	32.6
EIF1AX;EIF1AY	Eukaryotic translation initiation factor 1A, X-chromosomal;Eukaryotic translation initiation factor 1A, Y-chromosomal	1164	P47813;O14602;X6RAC9;A6NJH9	A6NJH9_HUMAN;IF1AX_HUMAN;IF1AY_HUMAN	5;4;3;3	5;4;3;3	Eukaryotic translation initiation factor 1A, X-chromosomal;Eukaryotic translation initiation factor 1A, Y-chromosomal	EIF1AX;EIF1AY	4	5	>sp|P47813|IF1AX_HUMAN Eukaryotic translation initiation factor 1A, X-chromosomal OS=Homo sapiens GN=EIF1AX PE=1 SV=2;>sp|O14602|IF1AY_HUMAN Eukaryotic translation initiation factor 1A, Y-chromosomal OS=Homo sapiens GN=EIF1AY PE=1 SV=4;>tr|X6RAC9|X6RAC9_HU	EDGQEYAQVIK;ELVFKEDGQEYAQVIK;INETDTFGPGDDDEIQFDDIGDDDEDIDDI;LEAMCFDGVK;VWINTSDIILVGLR	yes;yes;yes;yes;yes	48.6	48.6	16.46	144	0.0043137	-0.0759305		0.796661	15.62	11	0.88344	2	4	4	41.7	-0.0143247	19.029		0.894306	0.75161	7	2	2	14.6	-0.0759305	8.2765		0.708953	1.0913	3	1	4	7.6	NaN	NaN
EIF2AK2	Interferon-induced, double-stranded RNA-activated protein kinase																								0
EIF2B2	Translation initiation factor eIF-2B subunit beta	1190	P49770;H0YJJ8;G3V5E5	EI2BB_HUMAN;G3V5E5_HUMAN;H0YJJ8_HUMAN	3;2;2	3;2;2	Translation initiation factor eIF-2B subunit beta	EIF2B2	3	3	>sp|P49770|EI2BB_HUMAN Translation initiation factor eIF-2B subunit beta OS=Homo sapiens GN=EIF2B2 PE=1 SV=3;>tr|H0YJJ8|H0YJJ8_HUMAN Translation initiation factor eIF-2B subunit beta (Fragment) OS=Homo sapiens GN=EIF2B2 PE=1 SV=1;>tr|G3V5E5|G3V5E5_HUMAN Tr	FVAPEEVLPFTEGDILEK;IESFVETLK;WSNAGELMELIR	yes;yes;yes	11.1	11.1	38.989	351	0.028746	0.898944		0.306436	5.6762	2	1.5225	0	2	2	8.5	0.898944	5.6762		1	1.5225	2	1	1	2.6	NaN	NaN		1	NaN	0	0	2	0	NaN	NaN
EIF2S1	Eukaryotic translation initiation factor 2 subunit 1	815	P05198;H0YJS4;G3V4T5	G3V4T5_HUMAN;H0YJS4_HUMAN;IF2A_HUMAN	12;9;9	12;9;9	Eukaryotic translation initiation factor 2 subunit 1	EIF2S1	3	12	>sp|P05198|IF2A_HUMAN Eukaryotic translation initiation factor 2 subunit 1 OS=Homo sapiens GN=EIF2S1 PE=1 SV=3;>tr|H0YJS4|H0YJS4_HUMAN Eukaryotic translation initiation factor 2 subunit 1 (Fragment) OS=Homo sapiens GN=EIF2S1 PE=1 SV=1;>tr|G3V4T5|G3V4T5_HUM	AGLNCSTENMPIK;DEQLESLFQR;ENAEVDGDDDAEEMEAK;EVLINNINR;GVFNVQMEPK;HAVSDPSILDSLDLNEDER;HAVSDPSILDSLDLNEDEREVLINNINR;INLIAPPR;TAWVFDDK;TEGLSVLSQAMAVIK;VVTDTDETELAR;YVMTTTTLER	yes;yes;yes;yes;yes;yes;yes;yes;yes;yes;yes;yes	41.6	41.6	36.112	315	0.00132744	0.831877		0.327435	32.186	27	1.5901	2	11	11	37.5	1.13337	32.274		0.152549	1.7162	13	10	10	36.2	0.483261	30.718		0.705567	1.3673	13	3	11	12.1	0.924024	28.52
EIF2S2	Eukaryotic translation initiation factor 2 subunit 2	972	P20042	IF2B_HUMAN	8	8	Eukaryotic translation initiation factor 2 subunit 2	EIF2S2	1	8	>sp|P20042|IF2B_HUMAN Eukaryotic translation initiation factor 2 subunit 2 OS=Homo sapiens GN=EIF2S2 PE=1 SV=2	DASDDLDDLNFFNQK;DDGISFSNQTGPAWAGSER;DYTYEELLNR;EVEPEPTEDKDLEADEEDTR;FPDEDEILEK;IESDVQEPTEPEDDLDIMLGNK;IFDIDEAEEGVK;LYFLQCETCHSR	yes;yes;yes;yes;yes;yes;yes;yes	36	36	38.388	333	6.0988e-05	0.650397		0.462964	30.394	8	1.463	2	7	7	30	0.650397	30.476		0.441159	1.463	6	6	6	26.7	0.921589	66.899		0.340583	1.589	7	2	7	6.6	0.979221	2.6432
EIF2S3;EIF2S3L	Eukaryotic translation initiation factor 2 subunit 3;Putative eukaryotic translation initiation factor 2 subunit 3-like protein	1134	P41091;Q2VIR3;F8W810;Q2VIR3-2;H7BZU1	F8W810_HUMAN;IF2G_HUMAN;IF2GL_HUMAN	12;9;7;7;3	12;9;7;7;3	Eukaryotic translation initiation factor 2 subunit 3;Putative eukaryotic translation initiation factor 2 subunit 3-like protein	EIF2S3;EIF2S3L	5	12	>sp|P41091|IF2G_HUMAN Eukaryotic translation initiation factor 2 subunit 3 OS=Homo sapiens GN=EIF2S3 PE=1 SV=3;>sp|Q2VIR3|IF2GL_HUMAN Putative eukaryotic translation initiation factor 2 subunit 3-like protein OS=Homo sapiens GN=EIF2S3L PE=5 SV=2;>tr|F8W810	AGGEAGVTLGQPHLSR;EQYEQILAFVQGTVAEGAPIIPISAQLK;HILILQNK;IVLTNPVCTEVGEK;IVSLFAEHNDLQYAAPGGLIGVGTK;LDDPSCPRPECYR;LIGWGQIR;NEVLMVNIGSLSTGGR;QDLTTLDVTK;SCGSSTPDEFPTDIPGTK;SFDVNKPGCEVDDLK;VGQEIEVRPGIVSK	yes;yes;yes;yes;yes;yes;yes;yes;yes;yes;yes;yes	39.2	39.2	51.109	472	0.00077324	0.489748		0.535024	22.432	29	1.4598	3	12	12	39.2	0.44159	13.323		0.627859	1.3531	15	10	10	35.4	0.686344	6.0415		0.394259	1.9873	8	6	12	23.5	0.510354	39.546
EIF3D	Eukaryotic translation initiation factor 3 subunit D	134	B0QYA5;O15371-2;O15371-3;O15371;B0QYA4;B0QYA8;B0QYA6;B0QYA7	B0QYA4_HUMAN;B0QYA5_HUMAN;B0QYA6_HUMAN;B0QYA7_HUMAN;B0QYA8_HUMAN;EIF3D_HUMAN	2;2;2;2;1;1;1;1	2;2;2;2;1;1;1;1	Eukaryotic translation initiation factor 3 subunit D	EIF3D	8	2	>tr|B0QYA5|B0QYA5_HUMAN Eukaryotic translation initiation factor 3 subunit D (Fragment) OS=Homo sapiens GN=EIF3D PE=1 SV=1;>sp|O15371-2|EIF3D_HUMAN Isoform 2 of Eukaryotic translation initiation factor 3 subunit D OS=Homo sapiens GN=EIF3D;>sp|O15371-3|EIF3	IFHTVTTTDDPVIR;VADWTGATYQDK	yes;yes	9.7	9.7	31.729	269	0.00184355	0.460271		0.686489	24.422	3	1.6796	1	2	2	9.7	0.460271	24.422		1	1.6796	3	0	0	0	NaN	NaN		1	NaN	0	0	2	0	NaN	NaN
EIF3F	Eukaryotic translation initiation factor 3 subunit F	494	H0YDT6;O00303	EIF3F_HUMAN;H0YDT6_HUMAN	2;2	2;2	Eukaryotic translation initiation factor 3 subunit F	EIF3F	2	2	>tr|H0YDT6|H0YDT6_HUMAN Eukaryotic translation initiation factor 3 subunit F (Fragment) OS=Homo sapiens GN=EIF3F PE=1 SV=1;>sp|O00303|EIF3F_HUMAN Eukaryotic translation initiation factor 3 subunit F OS=Homo sapiens GN=EIF3F PE=1 SV=1	IQDALSTVLQYAEDVLSGK;VIGLSSDLQQVGGASAR	yes;yes	36	36	10.807	100	0.00031224	1.38234		0.0882045	17.155	2	2.4123	0	1	1	17	NaN	NaN		1	NaN	1	1	1	19	NaN	NaN		1	NaN	1	0	1	0	NaN	NaN
EIF3G	Eukaryotic translation initiation factor 3 subunit G	598	K7ER90;K7EL20;O75821	EIF3G_HUMAN;K7EL20_HUMAN;K7ER90_HUMAN	1;1;1	1;1;1	Eukaryotic translation initiation factor 3 subunit G	EIF3G	3	1	>tr|K7ER90|K7ER90_HUMAN Eukaryotic translation initiation factor 3 subunit G (Fragment) OS=Homo sapiens GN=EIF3G PE=1 SV=1;>tr|K7EL20|K7EL20_HUMAN Eukaryotic translation initiation factor 3 subunit G (Fragment) OS=Homo sapiens GN=EIF3G PE=1 SV=3;>sp|O75821	ELAEQLGLSTGEK	yes	5.7	5.7	25.441	227	5.9603e-06	0.323543		0.833153	3.2068	3	1.0315	1	1	1	5.7	0.323543	3.2068		1	1.0315	3	0	0	0	NaN	NaN		1	NaN	0	0	1	0	NaN	NaN
EIF3I	Eukaryotic translation initiation factor 3 subunit I	1465	Q13347	EIF3I_HUMAN	3	3	Eukaryotic translation initiation factor 3 subunit I	EIF3I	1	3	>sp|Q13347|EIF3I_HUMAN Eukaryotic translation initiation factor 3 subunit I OS=Homo sapiens GN=EIF3I PE=1 SV=1	DPSQIDNNEPYMK;GHFGPINSVAFHPDGK;LFDSTTLEHQK	yes;yes;yes	12.3	12.3	36.501	325	0.0082328	0.605494		0.542803	23.859	4	1.2692	1	2	2	7.4	0.412294	26.207		0.804655	1.084	3	2	2	8.3	0.556503	23.75		1	1.3036	2	0	2	0	NaN	NaN
EIF3J	Eukaryotic translation initiation factor 3 subunit J	720	O75822-3;O75822;O75822-2;H0YGJ7;H0YLP3	EIF3J_HUMAN;H0YGJ7_HUMAN;H0YLP3_HUMAN	4;4;3;2;2	4;4;3;2;2	Eukaryotic translation initiation factor 3 subunit J	EIF3J	5	4	>sp|O75822-3|EIF3J_HUMAN Isoform 3 of Eukaryotic translation initiation factor 3 subunit J OS=Homo sapiens GN=EIF3J;>sp|O75822|EIF3J_HUMAN Eukaryotic translation initiation factor 3 subunit J OS=Homo sapiens GN=EIF3J PE=1 SV=2;>sp|O75822-2|EIF3J_HUMAN Isof	DDFTEFGK;ITNSLTVLCSEK;LQEESDLELAK;VLTPEEQLADK	yes;yes;yes;yes	20.1	20.1	23.026	209	0.00276905	0.422986		0.725585	15.135	6	1.1906	2	3	3	14.4	0.468635	6.2088		0.745215	1.1118	3	4	4	20.1	0.37729	22.658		0.811295	1.3913	3	1	3	5.3	NaN	NaN
EIF3K	Eukaryotic translation initiation factor 3 subunit K	1909	Q9UBQ5-2;Q9UBQ5;B4DQ48;K7EK53;K7ES31;K7EMQ9;K7EQM4;A0A087WVB9;K7ERF1	B4DQ48_HUMAN;EIF3K_HUMAN;K7EK53_HUMAN;K7EMQ9_HUMAN;K7EQM4_HUMAN;K7ERF1_HUMAN;K7ES31_HUMAN	2;2;1;1;1;1;1;1;1	2;2;1;1;1;1;1;1;1	Eukaryotic translation initiation factor 3 subunit K	EIF3K	9	2	>sp|Q9UBQ5-2|EIF3K_HUMAN Isoform 2 of Eukaryotic translation initiation factor 3 subunit K OS=Homo sapiens GN=EIF3K;>sp|Q9UBQ5|EIF3K_HUMAN Eukaryotic translation initiation factor 3 subunit K OS=Homo sapiens GN=EIF3K PE=1 SV=1;>tr|B4DQ48|B4DQ48_HUMAN Eukar	WLLAEMLGDLSDSQLK;YNPENLATLER	yes;yes	12.8	12.8	24.484	211	0.0111325	1.43275		0.0757179	50.573	3	1.5762	0	1	1	5.2	NaN	NaN		1	NaN	1	2	2	12.8	0.801655	61.867		1	1.6822	2	0	1	0	NaN	NaN
EIF3S3;EIF3H	Eukaryotic translation initiation factor 3 subunit H																								0
EIF4A1	Eukaryotic initiation factor 4A-I	1271	P60842;J3KT12;P60842-2;J3QS69;J3KTB5;J3QL43;J3KSZ0;J3QR64;J3QLN6;J3KS25;J3KTN0;J3QKZ9;J3QL52	IF4A1_HUMAN;J3KSZ0_HUMAN;J3KT12_HUMAN;J3KTB5_HUMAN;J3QL43_HUMAN;J3QR64_HUMAN;J3QS69_HUMAN	16;13;13;12;11;10;9;8;7;7;6;6;2	8;6;6;5;5;3;5;3;2;2;3;2;1	Eukaryotic initiation factor 4A-I	EIF4A1	13	16	>sp|P60842|IF4A1_HUMAN Eukaryotic initiation factor 4A-I OS=Homo sapiens GN=EIF4A1 PE=1 SV=1;>tr|J3KT12|J3KT12_HUMAN Eukaryotic initiation factor 4A-I OS=Homo sapiens GN=EIF4A1 PE=1 SV=1;>sp|P60842-2|IF4A1_HUMAN Isoform 2 of Eukaryotic initiation factor 4A	ATQALVLAPTR;DFTVSAMHGDMDQK;DIETFYNTSIEEMPLNVADLI;DQIYDIFQK;EELTLEGIR;GIYAYGFEK;GIYAYGFEKPSAIQQR;GVAINMVTEEDK;GYDVIAQAQSGTGK;LNSNTQVVLLSATMPSDVLEVTK;LQMEAPHIIVGTPGR;MFVLDEADEMLSR;QFYINVER;VDWLTEK;VFDMLNR;VLITTDLLAR	yes;yes;yes;yes;yes;no;no;yes;no;yes;yes;no;no;no;no;no	46.6	28.1	46.153	406	0.00391185	0.775767		0.323502	26.842	43	1.5765	3	16	8	46.6	0.775093	21.206		0.346843	1.5773	26	11	3	30.5	1.12042	37.41		0.168288	1.7724	12	6	8	14.5	0.731878	22.194
EIF4A1;EIF4A2	Eukaryotic initiation factor 4A-I;Eukaryotic initiation factor 4A-II																								0
EIF4A2	Eukaryotic initiation factor 4A-II	357	E7EQG2;Q14240;Q14240-2;J3KT04;J3KS93;E7EMV8;J3KSN7;J3QQP0;E9PBH4;F8WE11;I3L3H2;C9JUF0	E7EQG2_HUMAN;IF4A2_HUMAN	9;9;9;3;3;3;3;2;2;2;2;1	1;1;1;0;0;0;0;0;0;0;0;0	Eukaryotic initiation factor 4A-II	EIF4A2	12	9	>tr|E7EQG2|E7EQG2_HUMAN Eukaryotic initiation factor 4A-II OS=Homo sapiens GN=EIF4A2 PE=1 SV=1;>sp|Q14240|IF4A2_HUMAN Eukaryotic initiation factor 4A-II OS=Homo sapiens GN=EIF4A2 PE=1 SV=2;>sp|Q14240-2|IF4A2_HUMAN Isoform 2 of Eukaryotic initiation factor	GIYAYGFEK;GIYAYGFEKPSAIQQR;GYDVIAQAQSGTGK;LDTLCDLYETLTITQAVIFLNTR;MFVLDEADEMLSR;QFYINVER;VDWLTEK;VFDMLNR;VLITTDLLAR	no;no;no;yes;no;no;no;no;no	27.1	6.4	41.29	362	0.00019841	NaN		1	NaN	1	NaN	0	8	0	20.7	NaN	NaN		1	NaN	0	8	0	20.7	NaN	NaN		1	NaN	0	6	0	19.6	NaN	NaN
EIF4A3	Eukaryotic initiation factor 4A-III;Eukaryotic initiation factor 4A-III, N-terminally processed	1122	P38919	IF4A3_HUMAN	11	8	Eukaryotic initiation factor 4A-III;Eukaryotic initiation factor 4A-III, N-terminally processed	EIF4A3	1	11	>sp|P38919|IF4A3_HUMAN Eukaryotic initiation factor 4A-III OS=Homo sapiens GN=EIF4A3 PE=1 SV=4	EQIYDVYR;ETQALILAPTR;FMTDPIR;GIYAYGFEK;GIYAYGFEKPSAIQQR;KLDYGQHVVAGTPGR;LDYGQHVVAGTPGR;QFFVAVER;VDWLTEK;VLISTDVWAR;YLPPATQVVLISATLPHEILEMTNK	yes;yes;yes;no;no;yes;yes;yes;no;yes;yes	26	20.4	46.871	411	0.0086254	0.0754641		0.96418	29.573	19	0.9663	3	10	7	23.6	-0.0382582	30.503		0.869556	0.91417	10	11	8	26	0.531968	26.587		0.658684	1.181	6	6	7	11.4	0.340847	14.252
EIF4B	Eukaryotic translation initiation factor 4B	370	F8VYE9;F8VSC7;F8VP89;F8VX11;E7EX17;P23588;F8VRU1;P23588-2;F8W0K0	E7EX17_HUMAN;F8VP89_HUMAN;F8VRU1_HUMAN;F8VSC7_HUMAN;F8VX11_HUMAN;F8VYE9_HUMAN;IF4B_HUMAN	3;3;3;3;3;3;2;2;1	3;3;3;3;3;3;2;2;1	Eukaryotic translation initiation factor 4B	EIF4B	9	3	>tr|F8VYE9|F8VYE9_HUMAN Eukaryotic translation initiation factor 4B OS=Homo sapiens GN=EIF4B PE=1 SV=1;>tr|F8VSC7|F8VSC7_HUMAN Eukaryotic translation initiation factor 4B OS=Homo sapiens GN=EIF4B PE=1 SV=1;>tr|F8VP89|F8VP89_HUMAN Eukaryotic translation ini	GFGYAEFEDLDSLLSALSLNEESLGNR;PVSWADETDDLEGDVSTTWHSNDDDVYR;TISLTDFLAEDGGTGGGSTYVSK	yes;yes;yes	42.2	42.2	20.344	185	4.6048e-16	0.225522		0.87316	40.401	4	1.0936	1	3	3	42.2	0.0710762	37.114		0.845507	0.97402	3	1	1	14.6	NaN	NaN		1	NaN	1	0	3	0	NaN	NaN
EIF4E	Eukaryotic translation initiation factor 4E	323	D6RBW1;P06730;P06730-3;P06730-2;H0Y8J7;D6RFJ3	D6RBW1_HUMAN;H0Y8J7_HUMAN;IF4E_HUMAN	4;4;4;4;2;1	4;4;4;4;2;1	Eukaryotic translation initiation factor 4E	EIF4E	6	4	>tr|D6RBW1|D6RBW1_HUMAN Eukaryotic translation initiation factor 4E OS=Homo sapiens GN=EIF4E PE=1 SV=1;>sp|P06730|IF4E_HUMAN Eukaryotic translation initiation factor 4E OS=Homo sapiens GN=EIF4E PE=1 SV=2;>sp|P06730-3|IF4E_HUMAN Isoform 3 of Eukaryotic tran	DGIEPMWEDEK;IAIWTTECENR;IVIGYQSHADTATK;TESNQEVANPEHYIK	yes;yes;yes;yes	20.8	20.8	28.512	245	0.0159137	0.755742		0.380825	19.312	12	1.6943	2	4	4	20.8	0.737514	22.532		0.373815	1.5748	6	4	4	20.8	0.825623	13.96		0.408191	2.1587	4	1	4	6.1	0.533563	20.87
EIF4G1	Eukaryotic translation initiation factor 4 gamma 1	91	H7C0V6;A0A0A0MR52;E7EX73;E9PGM1;E7EUU4;Q04637-6;Q04637-7;Q04637-5;Q04637-4;Q04637-3;Q04637;Q04637-8;Q04637-9	E7EUU4_HUMAN;E7EX73_HUMAN;E9PGM1_HUMAN;H7C0V6_HUMAN;IF4G1_HUMAN	2;2;2;2;2;2;2;2;2;2;2;2;2	2;2;2;2;2;2;2;2;2;2;2;2;2	Eukaryotic translation initiation factor 4 gamma 1	EIF4G1	13	2	>tr|H7C0V6|H7C0V6_HUMAN Eukaryotic translation initiation factor 4 gamma 1 (Fragment) OS=Homo sapiens GN=EIF4G1 PE=1 SV=1;>tr|A0A0A0MR52|A0A0A0MR52_HUMAN Eukaryotic translation initiation factor 4 gamma 1 OS=Homo sapiens GN=EIF4G1 PE=4 SV=1;>tr|E7EX73|E7EX	EITKPLRPLGK;VEYTLGEESEAPGQR	yes;yes	14.4	14.4	20.044	180	0.0263837	0.663026		0.490336	42.479	2	1.472	0	2	2	14.4	0.663026	42.479		1	1.472	2	0	0	0	NaN	NaN		1	NaN	0	0	2	0	NaN	NaN
EIF4H	Eukaryotic translation initiation factor 4H	1509	Q15056-2;Q15056	IF4H_HUMAN	4;4	4;4	Eukaryotic translation initiation factor 4H	EIF4H	2	4	>sp|Q15056-2|IF4H_HUMAN Isoform Short of Eukaryotic translation initiation factor 4H OS=Homo sapiens GN=EIF4H;>sp|Q15056|IF4H_HUMAN Eukaryotic translation initiation factor 4H OS=Homo sapiens GN=EIF4H PE=1 SV=5	EALTYDGALLGDR;ELPTEPPYTAYVGNLPFNTVQGDIDAIFK;GFCYVEFDEVDSLK;TVATPLNQVANPNSAIFGGAR	yes;yes;yes;yes	33.8	33.8	25.2	228	2.8523e-08	0.449958		0.643343	14.234	17	1.2728	2	4	4	33.8	0.586501	13.296		0.494686	1.1235	9	3	3	27.6	0.447738	15.876		0.740493	1.5461	7	2	4	18.4	0.199123	23.416
EIF5	Eukaryotic translation initiation factor 5	1247	P55010;H0YMJ8;H0YM54;H0YLZ1;H0YN40	IF5_HUMAN	4;1;1;1;1	4;1;1;1;1	Eukaryotic translation initiation factor 5	EIF5	5	4	>sp|P55010|IF5_HUMAN Eukaryotic translation initiation factor 5 OS=Homo sapiens GN=EIF5 PE=1 SV=2	LQDMLDGFIK;SDNKDDDIDIDAI;VLTLSDDLER;VNILFDFVK	yes;yes;yes;yes	9.7	9.7	49.222	431	0.00298336	-0.0693611		0.803795	7.1661	7	1.0803	1	4	4	9.7	-0.0700424	7.8201		0.715186	1.0547	6	2	2	4.4	NaN	NaN		1	NaN	1	0	4	0	NaN	NaN
EIF5A	Eukaryotic translation initiation factor 5A-1																								0
EIF5A;EIF5AL1	Eukaryotic translation initiation factor 5A-1;Eukaryotic translation initiation factor 5A-1-like	1358	P63241;I3L397;I3L504;P63241-2;Q6IS14;F8WCJ1;C9J7B5;C9J4W5;Q9GZV4	I3L397_HUMAN;I3L504_HUMAN;IF5A1_HUMAN;IF5AL_HUMAN	9;8;8;8;6;3;3;3;3	9;8;8;8;6;3;3;3;3	Eukaryotic translation initiation factor 5A-1;Eukaryotic translation initiation factor 5A-1-like	EIF5A;EIF5AL1	9	9	>sp|P63241|IF5A1_HUMAN Eukaryotic translation initiation factor 5A-1 OS=Homo sapiens GN=EIF5A PE=1 SV=2;>tr|I3L397|I3L397_HUMAN Eukaryotic translation initiation factor 5A-1 (Fragment) OS=Homo sapiens GN=EIF5A PE=1 SV=3;>tr|I3L504|I3L504_HUMAN Eukaryotic t	ADDLDFETGDAGASATFPMQCSALR;EDLRLPEGDLGK;KYEDICPSTHNMDVPNIK;LPEGDLGK;NDFQLIGIQDGYLSLLQDSGEVR;RNDFQLIGIQDGYLSLLQDSGEVR;VHLVGIDIFTGK;YDCGEEILITVLSAMTEEAAVAIK;YEDICPSTHNMDVPNIK	yes;yes;yes;yes;yes;yes;yes;yes;yes	74.7	74.7	16.832	154	1.1655e-05	0.355918		0.653673	23.875	47	1.1571	3	9	9	74.7	0.299362	23.856		0.629358	1.091	17	6	6	50.6	0.45133	26.712		0.570551	1.5546	15	8	9	74.7	0.290778	19.091
EIF5B	Eukaryotic translation initiation factor 5B	29	A0A087WUT6;O60841	IF2P_HUMAN	3;3	3;3	Eukaryotic translation initiation factor 5B	EIF5B	2	3	>tr|A0A087WUT6|A0A087WUT6_HUMAN Eukaryotic translation initiation factor 5B OS=Homo sapiens GN=EIF5B PE=1 SV=1;>sp|O60841|IF2P_HUMAN Eukaryotic translation initiation factor 5B OS=Homo sapiens GN=EIF5B PE=1 SV=4	IPGMLIIDTPGHESFSNLR;LLQAQGVEVPSK;TSEVPYAGINIGPVHK	yes;yes;yes	3.9	3.9	138.68	1220	0.0035604	0.406319		0.743304	21.743	3	1.7534	1	3	3	3.9	0.406319	21.743		1	1.7534	3	0	0	0	NaN	NaN		1	NaN	0	0	3	0	NaN	NaN
EIF6	Eukaryotic translation initiation factor 6	1261	P56537;P56537-2;B7ZBH1;F8WD20;F8WDS6	IF6_HUMAN	8;4;3;1;1	8;4;3;1;1	Eukaryotic translation initiation factor 6	EIF6	5	8	>sp|P56537|IF6_HUMAN Eukaryotic translation initiation factor 6 OS=Homo sapiens GN=EIF6 PE=1 SV=1;>sp|P56537-2|IF6_HUMAN Isoform 2 of Eukaryotic translation initiation factor 6 OS=Homo sapiens GN=EIF6	ASFENNCEIGCFAK;ETEEILADVLK;HGLLVPNNTTDQELQHIR;LNEAQPSTIATSMR;LSALGNVTTCNDYVALVHPDLDR;NSLPDTVQIR;QTVADQVLVGSYCVFSNQGGLVHPK;TSIEDQDELSSLLQVPLVAGTVNR	yes;yes;yes;yes;yes;yes;yes;yes	56.7	56.7	26.599	245	1.29122e-05	-0.414095		0.463613	17.263	19	0.7817	2	8	8	56.7	-0.415903	19.342		0.509818	0.75759	10	6	6	40.8	-0.196856	15.796		0.589439	0.95385	7	3	8	18.4	-0.531093	6.9819
ELAC2	Zinc phosphodiesterase ELAC protein 2	360	E7ES68;G5E9D5;Q9BQ52-3;Q9BQ52-4;Q9BQ52	E7ES68_HUMAN;G5E9D5_HUMAN;RNZ2_HUMAN	1;1;1;1;1	1;1;1;1;1	Zinc phosphodiesterase ELAC protein 2	ELAC2	5	1	>tr|E7ES68|E7ES68_HUMAN Zinc phosphodiesterase ELAC protein 2 (Fragment) OS=Homo sapiens GN=ELAC2 PE=1 SV=2;>tr|G5E9D5|G5E9D5_HUMAN ElaC homolog 2 (E. coli), isoform CRA_a OS=Homo sapiens GN=ELAC2 PE=1 SV=1;>sp|Q9BQ52-3|RNZ2_HUMAN Isoform 3 of Zinc phospho	DATLLIHEATLEDGLEEEAVEK	yes	3.5	3.5	70.106	626	0.00036958	0.310107		0.84798	2.6555	2	1.6038	0	1	1	3.5	NaN	NaN		1	NaN	1	1	1	3.5	NaN	NaN		1	NaN	1	0	1	0	NaN	NaN
ELAVL1	ELAV-like protein 1	1534	Q15717;Q15717-2;M0QZR9;M0R055	ELAV1_HUMAN	5;5;2;1	5;5;2;1	ELAV-like protein 1	ELAVL1	4	5	>sp|Q15717|ELAV1_HUMAN ELAV-like protein 1 OS=Homo sapiens GN=ELAVL1 PE=1 SV=2;>sp|Q15717-2|ELAV1_HUMAN Isoform 2 of ELAV-like protein 1 OS=Homo sapiens GN=ELAVL1	DANLYISGLPR;ILQVSFK;NVALLSQLYHSPAR;SLFSSIGEVESAK;VLVDQTTGLSR	yes;yes;yes;yes;yes	17.2	17.2	36.091	326	7.5074e-08	0.404576		0.687916	11.596	17	1.0003	3	4	4	15	0.383055	11.836		0.685691	0.94906	8	5	5	17.2	0.522458	13.46		0.66774	1.3211	6	4	4	15	0.389567	9.9283
EMC10	ER membrane protein complex subunit 10																								0
EMC2	ER membrane protein complex subunit 2	1504	Q15006;E5RGJ2;H0YAS9	EMC2_HUMAN	9;3;2	9;3;2	ER membrane protein complex subunit 2	EMC2	3	9	>sp|Q15006|EMC2_HUMAN ER membrane protein complex subunit 2 OS=Homo sapiens GN=EMC2 PE=1 SV=1	AVEDMLETLQITQS;DDLALFCLQELR;ELNEYLEQFVGDQEAWHELAELYINEHDYAK;LGDDIWIIYEQVMIAALDYGR;NSEQIVEVGEELINEYASK;VSELYDVTWEEMR;YASWAASQINR;YDDAIQLYDR;YTQGGLENLELSR	yes;yes;yes;yes;yes;yes;yes;yes;yes	48.5	48.5	34.833	297	2.1216e-08	0.0799754		0.924586	21.491	23	0.81439	3	8	8	41.4	0.0359054	20.171		0.882032	0.74344	12	9	9	48.5	0.168899	18.034		0.821883	1.0729	8	7	8	37	0.379843	30.19
EMC3	ER membrane protein complex subunit 3	1896	Q9P0I2-2;Q9P0I2	EMC3_HUMAN	1;1	1;1	ER membrane protein complex subunit 3	EMC3	2	1	>sp|Q9P0I2-2|EMC3_HUMAN Isoform 2 of ER membrane protein complex subunit 3 OS=Homo sapiens GN=EMC3;>sp|Q9P0I2|EMC3_HUMAN ER membrane protein complex subunit 3 OS=Homo sapiens GN=EMC3 PE=1 SV=3	SIYSLILGQDNAADQSR	yes	7.8	7.8	24.915	219	0.00089615	NaN		1	NaN	0	NaN	0	0	0	0	NaN	NaN		1	NaN	0	1	1	7.8	NaN	NaN		1	NaN	0	0	0	0	NaN	NaN
EMC7	ER membrane protein complex subunit 7	1854	Q9NPA0;H0YDX2;H0YDT8	EMC7_HUMAN;H0YDT8_HUMAN;H0YDX2_HUMAN	3;2;2	3;2;2	ER membrane protein complex subunit 7	EMC7	3	3	>sp|Q9NPA0|EMC7_HUMAN ER membrane protein complex subunit 7 OS=Homo sapiens GN=EMC7 PE=1 SV=1;>tr|H0YDX2|H0YDX2_HUMAN ER membrane protein complex subunit 7 (Fragment) OS=Homo sapiens GN=EMC7 PE=1 SV=1;>tr|H0YDT8|H0YDT8_HUMAN ER membrane protein complex sub	LPYPLQMK;TDGSFVVHDIPSGSYVVEVVSPAYR;VLVDGEEHVGFLK	yes;yes;yes	19	19	26.47	242	0.003271	0.421587		0.671071	19.12	8	0.95028	2	3	3	19	0.397036	20.673		0.820963	0.80105	5	2	2	15.7	0.481299	28.064		0.707481	1.2123	3	1	3	5.4	NaN	NaN
EMC8	ER membrane protein complex subunit 8	620	M0R1B0;O43402	EMC8_HUMAN;M0R1B0_HUMAN	3;3	3;3	ER membrane protein complex subunit 8	EMC8	2	3	>tr|M0R1B0|M0R1B0_HUMAN ER membrane protein complex subunit 8 (Fragment) OS=Homo sapiens GN=EMC8 PE=1 SV=1;>sp|O43402|EMC8_HUMAN ER membrane protein complex subunit 8 OS=Homo sapiens GN=EMC8 PE=1 SV=1	ISASLLDSR;NDWTNPEINK;SYETLVDFDNHLDDIR	yes;yes;yes	35	35	11.728	100	0.00020089	-0.319153		0.54885	34.812	8	0.74089	3	3	3	35	-0.290021	9.3898		0.621197	0.69308	3	3	3	35	0.146786	22.114		0.946726	0.94542	3	3	3	35	-0.907711	34.353
EMD	Emerin																								0
ENDOD1	Endonuclease domain-containing 1 protein	734	O94919	ENDD1_HUMAN	1	1	Endonuclease domain-containing 1 protein	ENDOD1	1	1	>sp|O94919|ENDD1_HUMAN Endonuclease domain-containing 1 protein OS=Homo sapiens GN=ENDOD1 PE=1 SV=2	ILEVVNQIQDEER	yes	2.6	2.6	55.016	500	2.7382e-05	NaN		1	NaN	1	NaN	0	1	1	2.6	NaN	NaN		1	NaN	1	0	0	0	NaN	NaN		1	NaN	0	0	1	0	NaN	NaN
ENO1	Alpha-enolase	831	P06733;P06733-2;K7EM90;P13929-3	ENOA_HUMAN	26;18;11;3	23;16;10;0	Alpha-enolase	ENO1	4	26	>sp|P06733|ENOA_HUMAN Alpha-enolase OS=Homo sapiens GN=ENO1 PE=1 SV=2;>sp|P06733-2|ENOA_HUMAN Isoform MBP-1 of Alpha-enolase OS=Homo sapiens GN=ENO1	AAVPSGASTGIYEALELR;AVEHINK;DATNVGDEGGFAPNILENK;DYPVVSIEDPFDQDDWGAWQK;EGLELLK;FTASAGIQVVGDDLTVTNPK;GNPTVEVDLFTSK;HIADLAGNSEVILPVPAFNVINGGSHAGNK;IDKLMIEMDGTENK;IEEELGSK;IGAEVYHNLK;KLNVTEQEK;LAMQEFMILPVGAANFR;LAQANGWGVMVSHR;LMIEMDGTENK;LNVTEQEK;SCNCLLLK;SFIKDYPVVSIEDPFDQDDWGAWQK;SGETEDTFIADLVVGLCTGQIK;TIAPALVSK;VNQIGSVTESLQACK;VVIGMDVAASEFFR;YDLDFK;YISPDQLADLYK;YNQLLR;YNQLLRIEEELGSK	no;yes;yes;yes;yes;yes;yes;yes;yes;yes;yes;yes;yes;yes;yes;yes;yes;yes;no;yes;yes;yes;no;yes;yes;yes	69.8	59.2	47.168	434	5.50435e-07	0.1153		0.888679	23.483	428	0.99432	3	24	21	62	0.0140695	19.841		0.903935	0.93397	197	23	20	62	0.177599	27.032		0.813695	1.252	131	22	21	67.1	0.233765	20.381
ENO2	Enolase;Gamma-enolase	422	F5H0C8;P09104;P09104-2;F5H1C3;U3KQP4	ENOG_HUMAN;F5H0C8_HUMAN	8;8;7;3;2	5;5;4;2;1	Enolase;Gamma-enolase	ENO2	5	8	>tr|F5H0C8|F5H0C8_HUMAN Enolase OS=Homo sapiens GN=ENO2 PE=1 SV=1;>sp|P09104|ENOG_HUMAN Gamma-enolase OS=Homo sapiens GN=ENO2 PE=1 SV=3;>sp|P09104-2|ENOG_HUMAN Isoform 2 of Gamma-enolase OS=Homo sapiens GN=ENO2	AAVPSGASTGIYEALELR;AVDHINSTIAPALISSGLSVVEQEK;DYPVVSIEDPFDQDDWAAWSK;GNPTVEVDLYTAK;SGETEDTFIADLVVGLCTGQIK;VNQIGSVTEAIQACK;YDLDFK;YITGDQLGALYQDFVR	no;yes;yes;yes;no;yes;no;yes	43.2	28.6	34.762	315	7.50232e-05	-0.0984283		0.772361	34.9	7	0.82227	1	8	5	43.2	-0.223155	15.42		0.582732	0.79995	6	5	2	27.6	0.595599	37.868		1	1.5026	2	3	5	14.6	NaN	NaN
ENO3	Beta-enolase;Enolase	930	P13929-2;P13929;E5RGZ4;E5RI09;E5RG95;K7EPM1;K7EKN2	E5RG95_HUMAN;E5RGZ4_HUMAN;E5RI09_HUMAN;ENOB_HUMAN;K7EKN2_HUMAN;K7EPM1_HUMAN	4;4;3;2;2;2;2	1;1;1;1;1;1;1	Beta-enolase;Enolase	ENO3	7	4	>sp|P13929-2|ENOB_HUMAN Isoform 2 of Beta-enolase OS=Homo sapiens GN=ENO3;>sp|P13929|ENOB_HUMAN Beta-enolase OS=Homo sapiens GN=ENO3 PE=1 SV=5;>tr|E5RGZ4|E5RGZ4_HUMAN Enolase (Fragment) OS=Homo sapiens GN=ENO3 PE=1 SV=1;>tr|E5RI09|E5RI09_HUMAN Beta-enolase	AAVPSGASTGIYEALELR;FMIELDGTENK;SGETEDTFIADLVVGLCTGQIK;YDLDFK	no;yes;no;no	14	2.7	44.114	406	0.000697473	NaN		1	NaN	1	NaN	0	4	1	14	NaN	NaN		1	NaN	1	3	0	11.3	NaN	NaN		1	NaN	0	3	1	11.3	NaN	NaN
ENPP1	Ectonucleotide pyrophosphatase/phosphodiesterase family member 1;Alkaline phosphodiesterase I;Nucleotide pyrophosphatase	997	P22413;E9PE72	ENPP1_HUMAN	4;1	4;1	Ectonucleotide pyrophosphatase/phosphodiesterase family member 1;Alkaline phosphodiesterase I;Nucleotide pyrophosphatase	ENPP1	2	4	>sp|P22413|ENPP1_HUMAN Ectonucleotide pyrophosphatase/phosphodiesterase family member 1 OS=Homo sapiens GN=ENPP1 PE=1 SV=2	AEYLHTWGGLLPVISK;HDSSWVEELLMLHR;THLPTFSQED;YYSFNYEGIAR	yes;yes;yes;yes	5.5	5.5	104.92	925	2.19145e-05	0.226262		0.941516	15.327	3	1.2764	1	4	4	5.5	0.226262	15.327		1	1.2764	3	1	1	1.1	NaN	NaN		1	NaN	0	0	4	0	NaN	NaN
ENPP4;ENPP7	Bis(5-adenosyl)-triphosphatase ENPP4;Ectonucleotide pyrophosphatase/phosphodiesterase family member 7	1604	Q9Y6X5;Q6UWV6	ENPP4_HUMAN;ENPP7_HUMAN	1;1	1;1	Bis(5-adenosyl)-triphosphatase ENPP4;Ectonucleotide pyrophosphatase/phosphodiesterase family member 7	ENPP4;ENPP7	2	1	>sp|Q9Y6X5|ENPP4_HUMAN Bis(5-adenosyl)-triphosphatase ENPP4 OS=Homo sapiens GN=ENPP4 PE=1 SV=3;>sp|Q6UWV6|ENPP7_HUMAN Ectonucleotide pyrophosphatase/phosphodiesterase family member 7 OS=Homo sapiens GN=ENPP7 PE=1 SV=3	LLLVSFDGFR	yes	2.2	2.2	51.641	453	5.4714e-05	NaN		1	NaN	1	NaN	0	1	1	2.2	NaN	NaN		1	NaN	1	0	0	0	NaN	NaN		1	NaN	0	0	1	0	NaN	NaN
ENTPD8	Ectonucleoside triphosphate diphosphohydrolase 8																								0
ENY2	Transcription and mRNA export factor ENY2	1855	Q9NPA8-2;Q9NPA8;E5RHX8	E5RHX8_HUMAN;ENY2_HUMAN	2;2;1	2;2;1	Transcription and mRNA export factor ENY2	ENY2	3	2	>sp|Q9NPA8-2|ENY2_HUMAN Isoform 2 of Transcription and mRNA export factor ENY2 OS=Homo sapiens GN=ENY2;>sp|Q9NPA8|ENY2_HUMAN Transcription and mRNA export factor ENY2 OS=Homo sapiens GN=ENY2 PE=1 SV=1;>tr|E5RHX8|E5RHX8_HUMAN Transcription and mRNA export f	GLEHVTVDDLVAEITPK;TFLAQHASL	yes;yes	27.1	27.1	10.984	96	0.000549898	0.768587		0.401607	22.993	3	1.5087	0	2	2	27.1	0.762987	28.43		0.465079	1.3383	2	2	2	27.1	NaN	NaN		1	NaN	1	1	2	9.4	NaN	NaN
EPB41L5	Band 4.1-like protein 5																								0
EPCAM	Epithelial cell adhesion molecule	171	B5MCA4;P16422;C9JKY3	B5MCA4_HUMAN;EPCAM_HUMAN	7;7;3	7;7;3	Epithelial cell adhesion molecule	EPCAM	3	7	>tr|B5MCA4|B5MCA4_HUMAN Epithelial cell adhesion molecule OS=Homo sapiens GN=EPCAM PE=1 SV=1;>sp|P16422|EPCAM_HUMAN Epithelial cell adhesion molecule OS=Homo sapiens GN=EPCAM PE=1 SV=2	AKPEGALQNNDGLYDPDCDESGLFK;APEFSMQGLK;KMDLTVNGEQLDLDPGQTLIYYVDEK;LAVNCFVNNNR;MDLTVNGEQLDLDPGQTLIYYVDEK;QCQCTSVGAQNTVICSK;TQNDVDIADVAYYFEK	yes;yes;yes;yes;yes;yes;yes	30.7	30.7	37.893	342	1.5745e-15	-0.301497		0.700303	27.542	57	0.70376	3	7	7	30.7	-0.176202	21.013		0.901871	0.66064	27	7	7	30.7	-0.327855	30.345		0.664876	0.77273	18	5	7	25.7	-0.337558	37.265
EPHB3	Ephrin type-B receptor 3																								0
EPHX1	Epoxide hydrolase 1	835	P07099;B1AQP8;B1AQP9	HYEP_HUMAN	7;2;2	7;2;2	Epoxide hydrolase 1	EPHX1	3	7	>sp|P07099|HYEP_HUMAN Epoxide hydrolase 1 OS=Homo sapiens GN=EPHX1 PE=1 SV=1	DKEETLPLEDGWWGPGTR;DVELLYPVK;ENLGQGWMTQK;FLGLTER;FSTWTNTEFR;GGHFAAFEEPELLAQDIR;VETSDEEIHDLHQR	yes;yes;yes;yes;yes;yes;yes	19.1	19.1	52.948	455	0.0012191	0.74192		0.391062	39.288	8	1.3716	2	6	6	17.6	0.592445	26.399		0.62022	1.3521	6	3	3	6.6	1.63928	13.343		0.0581182	2.4007	3	1	6	3.1	NaN	NaN
EPN3;EPN1	Epsin-3;Epsin-1																								0
EPPK1	Epiplakin	1263	P58107;A0A075B730;A0A087X1U6	EPIPL_HUMAN	35;34;34	32;31;31	Epiplakin	EPPK1	3	35	>sp|P58107|EPIPL_HUMAN Epiplakin OS=Homo sapiens GN=EPPK1 PE=1 SV=2;>tr|A0A075B730|A0A075B730_HUMAN Epiplakin OS=Homo sapiens GN=EPPK1 PE=1 SV=2;>tr|A0A087X1U6|A0A087X1U6_HUMAN Epiplakin OS=Homo sapiens GN=EPPK1 PE=1 SV=1	AEIIDQDLYER;AGTLTVEELGATLTSLLAQAQAQAR;ALQTVAQLILELIEK;APGSGLALLPLK;ASLSLWQAMEK;AVPVWDVLASGYVSR;AVTGYTDPYTGQQISLFQAMQK;DETSGLHLLPLPESAPALPTEEQVQR;DIYALISDQK;EELLAEFGSGTLDLPALTR;EGQGEGETQEAAAAAAAAR;EGQGEGETQEAAAATAAAR;ELIQEYGAQSGGLEK;GEVTAADLFNSR;GFFDPNTHENLTYLQLLER;GFFDPNTHENLTYVQLLR;GLLEDVQEGR;GSAVHQLSEELR;GYFDEEMNR;KGENYVYINEATR;LALFQAIGK;LGLLDTQTSQVLTAVDKDNK;LLEAQIATGGVIDPVHSHR;LLEIITTTIEETETQN…	yes;yes;yes;yes;yes;yes;yes;yes;yes;yes;yes;yes;yes;yes;no;yes;yes;yes;no;yes;yes;yes;no;yes;yes;yes;yes;yes;yes;yes;yes;yes;yes;yes;yes	33	28.4	555.61	5090	0.0003164	0.205017		0.798666	20.485	35	1.3781	2	34	31	31.1	0.232784	21.412		1	1.4042	29	3	2	3.6	-1.33701	51.151		0.0658755	0.5961	2	9	31	13.9	0.176833	14.499
EPRS	Bifunctional glutamate/proline--tRNA ligase;Glutamate--tRNA ligase;Proline--tRNA ligase	847	P07814;V9GYZ6	SYEP_HUMAN	2;1	2;1	Bifunctional glutamate/proline--tRNA ligase;Glutamate--tRNA ligase;Proline--tRNA ligase	EPRS	2	2	>sp|P07814|SYEP_HUMAN Bifunctional glutamate/proline--tRNA ligase OS=Homo sapiens GN=EPRS PE=1 SV=5;>tr|V9GYZ6|V9GYZ6_HUMAN Bifunctional glutamate/proline--tRNA ligase (Fragment) OS=Homo sapiens GN=EPRS PE=1 SV=1	SLYDEVAAQGEVVR;THVADFAPEVAWVTR	yes;yes	1.9	1.9	170.59	1512	0.00430455	NaN		1	NaN	1	NaN	0	2	2	1.9	NaN	NaN		1	NaN	1	0	0	0	NaN	NaN		1	NaN	0	0	2	0	NaN	NaN
ERGIC1	Endoplasmic reticulum-Golgi intermediate compartment protein 1	1697	Q969X5-2;Q969X5;H0YBZ3	ERGI1_HUMAN	4;4;1	4;4;1	Endoplasmic reticulum-Golgi intermediate compartment protein 1	ERGIC1	3	4	>sp|Q969X5-2|ERGI1_HUMAN Isoform 2 of Endoplasmic reticulum-Golgi intermediate compartment protein 1 OS=Homo sapiens GN=ERGIC1;>sp|Q969X5|ERGI1_HUMAN Endoplasmic reticulum-Golgi intermediate compartment protein 1 OS=Homo sapiens GN=ERGIC1 PE=1 SV=1	LSFGDTLQVQNIHGAFNALGGADR;LTSNPLASHDYILK;YDLSPITVK;YSYQYTVANK	yes;yes;yes;yes	28.8	28.8	22.16	198	0.000814413	0.57415		0.528101	16.879	13	1.2824	2	4	4	28.8	0.57415	19.61		0.505419	1.1039	7	4	4	28.8	0.609566	15.634		0.586744	1.6055	4	2	4	11.6	0.722466	18.588
ERGIC3	Endoplasmic reticulum-Golgi intermediate compartment protein 3	481	H0Y621;H0Y5K5;Q9Y282-2;Q9Y282;Q9Y282-3;A6PVJ2	A6PVJ2_HUMAN;ERGI3_HUMAN;H0Y5K5_HUMAN;H0Y621_HUMAN	2;2;2;2;2;1	2;2;2;2;2;1	Endoplasmic reticulum-Golgi intermediate compartment protein 3	ERGIC3	6	2	>tr|H0Y621|H0Y621_HUMAN Endoplasmic reticulum-Golgi intermediate compartment protein 3 (Fragment) OS=Homo sapiens GN=ERGIC3 PE=1 SV=1;>tr|H0Y5K5|H0Y5K5_HUMAN Endoplasmic reticulum-Golgi intermediate compartment protein 3 (Fragment) OS=Homo sapiens GN=ERGIC	LDKDGIPVSSEAER;VEVTVFDPDSLDPDR	yes;yes	8.9	8.9	36.851	326	0.00111819	-0.975794		0.223136	23.803	2	0.54518	0	2	2	8.9	-0.975794	23.803		1	0.54518	2	0	0	0	NaN	NaN		1	NaN	0	0	2	0	NaN	NaN
ERH	Enhancer of rudimentary homolog	1386	P84090;G3V279	ERH_HUMAN;G3V279_HUMAN	3;2	3;2	Enhancer of rudimentary homolog	ERH	2	3	>sp|P84090|ERH_HUMAN Enhancer of rudimentary homolog OS=Homo sapiens GN=ERH PE=1 SV=1;>tr|G3V279|G3V279_HUMAN Enhancer of rudimentary homolog OS=Homo sapiens GN=ERH PE=1 SV=1	ADTQTYQPYNK;SHTILLVQPTK;TYADYESVNECMEGVCK	yes;yes;yes	37.5	37.5	12.259	104	1.1815e-14	-0.46917		0.417762	11.845	16	0.6299	3	3	3	37.5	-0.342689	10.494		0.573315	0.61261	7	2	2	26.9	-0.506988	5.8888		0.494745	0.74165	6	2	3	26.9	-0.488168	16.867
ERLEC1	Endoplasmic reticulum lectin 1																								0
ERLIN1	Erlin-1																								0
ERLIN2	Erlin-2																								0
ERLIN2;ERLIN1	Erlin-2;Erlin-1	342	E5RHW4;O94905;E5RJ09;B0QZ43;O94905-2;O94905-3;O75477	B0QZ43_HUMAN;E5RHW4_HUMAN;E5RJ09_HUMAN;ERLN1_HUMAN;ERLN2_HUMAN	2;2;1;1;1;1;1	2;2;1;1;1;1;1	Erlin-2;Erlin-1	ERLIN2;ERLIN1	7	2	>tr|E5RHW4|E5RHW4_HUMAN Erlin-2 (Fragment) OS=Homo sapiens GN=ERLIN2 PE=1 SV=1;>sp|O94905|ERLN2_HUMAN Erlin-2 OS=Homo sapiens GN=ERLIN2 PE=1 SV=1;>tr|E5RJ09|E5RJ09_HUMAN Erlin-2 (Fragment) OS=Homo sapiens GN=ERLIN2 PE=1 SV=1;>tr|B0QZ43|B0QZ43_HUMAN Erlin-1	NYELMESEK;SVQTTLQTDEVK	yes;yes	6.2	6.2	37.725	338	0.0422896	NaN		1	NaN	1	NaN	0	2	2	6.2	NaN	NaN		1	NaN	1	0	0	0	NaN	NaN		1	NaN	0	0	2	0	NaN	NaN
ERMP1	Endoplasmic reticulum metallopeptidase 1																								0
ERO1L	ERO1-like protein alpha	1728	Q96HE7;G3V3E6;G3V5B3;G3V2H0;G3V503;Q5TAE8;Q86YB8	ERO1A_HUMAN	18;7;5;4;2;1;1	18;7;5;4;2;1;1	ERO1-like protein alpha	ERO1L	7	18	>sp|Q96HE7|ERO1A_HUMAN ERO1-like protein alpha OS=Homo sapiens GN=ERO1L PE=1 SV=2	AVLQWTK;DCAVKPCQSDEVPDGIK;FDGILTEGEGPR;HDDSSDNFCEADDIQSPEAEYVDLLLNPER;IMDCVGCFK;IWNVIYEENCFKPQTIK;LGAVDESLSEETQK;LIANMPESGPSYEFHLTR;LLESDYFR;LQTQGLGTALK;MLLLEILHEIK;NLLQNIH;QEIVSLFNAFGR;RPLNPLASGQGTSEENTFYSWLEGLCVEK;SFPLHFDENSFFAGDK;VLPFFERPDFQLFTGNK;YLLQETWLEK;YSEEANNLIEECEQAER	yes;yes;yes;yes;yes;yes;yes;yes;yes;yes;yes;yes;yes;yes;yes;yes;yes;yes	56	56	54.392	468	1.51798e-05	-1.2692		0.110603	20.473	49	0.47685	3	16	16	52.6	-1.32229	18.343		0.107697	0.46035	22	16	16	50	-1.11741	22.362		0.125203	0.56337	18	12	16	33.8	-1.43682	15.272
ERP29	Endoplasmic reticulum resident protein 29	1051	P30040;F8VY02;F8W1G0;P30040-2	ERP29_HUMAN;F8VY02_HUMAN	10;7;1;1	10;7;1;1	Endoplasmic reticulum resident protein 29	ERP29	4	10	>sp|P30040|ERP29_HUMAN Endoplasmic reticulum resident protein 29 OS=Homo sapiens GN=ERP29 PE=1 SV=4;>tr|F8VY02|F8VY02_HUMAN Endoplasmic reticulum resident protein 29 OS=Homo sapiens GN=ERP29 PE=1 SV=1	DGDFENPVPYTGAVK;ESYPVFYLFR;FDTQYPYGEK;GALPLDTVTFYK;GQGVYLGMPGCLPVYDALAGEFIR;ILDQGEDFPASEMTR;LAENSASSDDLLVAEVGISDYGDK;LDKESYPVFYLFR;SLNILTAFQK;WAEQYLK	yes;yes;yes;yes;yes;yes;yes;yes;yes;yes	49.8	49.8	28.993	261	1.21553e-11	-0.0767823		0.91733	15.773	65	0.88371	3	10	10	49.8	-0.0784418	15.931		0.997345	0.81706	29	10	10	49.8	-0.0849304	19.265		0.924538	1.2161	22	8	10	39.5	-0.0753072	8.3455
ERP44	Endoplasmic reticulum resident protein 44	1781	Q9BS26	ERP44_HUMAN	15	15	Endoplasmic reticulum resident protein 44	ERP44	1	15	>sp|Q9BS26|ERP44_HUMAN Endoplasmic reticulum resident protein 44 OS=Homo sapiens GN=ERP44 PE=1 SV=1	ALADYIR;DLAEITTLDR;EDTESLEIFQNEVAR;EEFPNENQVVFAR;EITFENGEELTEEGLPFLILFHMK;FSQMLHPIFEEASDVIK;FSQMLHPIFEEASDVIKEEFPNENQVVFAR;GTINFLHADCDK;HMYVFGDFK;HPLLHIQK;NIIGYFEQK;QFVFDLHSGK;TPADCPVIAIDSFR;VANILHDDCAFLSAFGDVSKPER;VDCDQHSDIAQR	yes;yes;yes;yes;yes;yes;yes;yes;yes;yes;yes;yes;yes;yes;yes	45.1	45.1	46.971	406	0.00075728	0.574538		0.465922	34.453	52	1.2211	3	15	15	45.1	0.42191	21.876		0.523408	1.0675	27	11	11	37.7	1.05568	37.159		0.193838	1.5426	15	9	15	29.6	0.720629	45.998
ESD	S-formylglutathione hydrolase	537	H7BZT7;X6RA14;P10768;U3KQT1	ESTD_HUMAN;H7BZT7_HUMAN	4;4;4;3	4;4;4;3	S-formylglutathione hydrolase	ESD	4	4	>tr|H7BZT7|H7BZT7_HUMAN S-formylglutathione hydrolase (Fragment) OS=Homo sapiens GN=ESD PE=1 SV=1;>tr|X6RA14|X6RA14_HUMAN S-formylglutathione hydrolase OS=Homo sapiens GN=ESD PE=1 SV=1;>sp|P10768|ESTD_HUMAN S-formylglutathione hydrolase OS=Homo sapiens GN=	AFSGYLGTDQSK;MYSYVTEELPQLINANFPVDPQR;SVSAFAPICNPVLCPWGK;SYPGSQLDILIDQGKDDQFLLDGQLLPDNFIAACTEK	yes;yes;yes;yes	39.1	39.1	25.368	230	2.9166e-05	0.721591		0.43986	26.802	6	1.4782	1	2	2	15.2	0.623211	6.5095		0.463517	1.1731	2	4	4	39.1	0.893207	34.177		1	1.8189	4	0	2	0	NaN	NaN
ESRP1;ESRP2	Epithelial splicing regulatory protein 1;Epithelial splicing regulatory protein 2																								0
ESYT1	Extended synaptotagmin-1	1786	Q9BSJ8;Q9BSJ8-2;F8VZB1	ESYT1_HUMAN	8;8;1	8;8;1	Extended synaptotagmin-1	ESYT1	3	8	>sp|Q9BSJ8|ESYT1_HUMAN Extended synaptotagmin-1 OS=Homo sapiens GN=ESYT1 PE=1 SV=1;>sp|Q9BSJ8-2|ESYT1_HUMAN Isoform 2 of Extended synaptotagmin-1 OS=Homo sapiens GN=ESYT1	DPPDPYVSLLLLPDK;FEWELPLDEAQR;FFLQDPQSQELDVQVK;IHVLEAQDLIAK;LEWLSLLSDAEK;LLAETVAPAVR;LTHVDSPLEAPAGPLGQVK;VQLDLAETDLSQGVAR	yes;yes;yes;yes;yes;yes;yes;yes	10.2	10.2	122.85	1104	0.00030523	-0.403695		0.472576	24.625	7	0.68292	2	8	8	10.2	-0.316852	28.119		0.507778	0.58418	5	3	3	4.5	-0.798191	21.963		0.171609	0.68292	3	2	8	2.8	-0.74282	18.22
ESYT2	Extended synaptotagmin-2	55	H7BXI1;A0A087WXU3;A0FGR8-5;A0FGR8-2;A0FGR8;A0FGR8-6	ESYT2_HUMAN;H7BXI1_HUMAN	2;2;2;2;2;2	2;2;2;2;2;2	Extended synaptotagmin-2	ESYT2	6	2	>tr|H7BXI1|H7BXI1_HUMAN Extended synaptotagmin-2 (Fragment) OS=Homo sapiens GN=ESYT2 PE=1 SV=1;>tr|A0A087WXU3|A0A087WXU3_HUMAN Extended synaptotagmin-2 OS=Homo sapiens GN=ESYT2 PE=1 SV=1;>sp|A0FGR8-5|ESYT2_HUMAN Isoform 5 of Extended synaptotagmin-2 OS=Hom	NLIAFSEDGSDPYVR;VLVALASEELAK	yes;yes	3.1	3.1	98.008	884	2.20635e-08	0.210513		0.959215	12.735	3	0.82082	1	2	2	3.1	-0.0655514	21.212		0.719229	0.68548	3	2	2	3.1	NaN	NaN		1	NaN	1	1	2	1.4	NaN	NaN
ETF1	Eukaryotic peptide chain release factor subunit 1	176	B7Z7P8;P62495-2;P62495;D6RJE8;I3L492;D6RCB3	B7Z7P8_HUMAN;D6RJE8_HUMAN;ERF1_HUMAN;I3L492_HUMAN	4;4;4;2;2;1	4;4;4;2;2;1	Eukaryotic peptide chain release factor subunit 1	ETF1	6	4	>tr|B7Z7P8|B7Z7P8_HUMAN Eukaryotic peptide chain release factor subunit 1 OS=Homo sapiens GN=ETF1 PE=1 SV=1;>sp|P62495-2|ERF1_HUMAN Isoform 2 of Eukaryotic peptide chain release factor subunit 1 OS=Homo sapiens GN=ETF1;>sp|P62495|ERF1_HUMAN Eukaryotic pept	FHTEALTALLSDDSK;GFGGIGGILR;LSVLGAITSVQQR;TELSQSDMFDQR	yes;yes;yes;yes	11.8	11.8	47.475	423	0.00599385	0.82024		0.361951	21.665	4	1.9097	1	4	4	11.8	0.82024	21.665		1	1.9097	4	0	0	0	NaN	NaN		1	NaN	0	0	4	0	NaN	NaN
ETFA	Electron transfer flavoprotein subunit alpha, mitochondrial	928	P13804;P13804-2;H0YLU7;H0YK49;H0YNX6;H0YL12;H0YKF0;H0YL83;J3KN60	ETFA_HUMAN;H0YK49_HUMAN;H0YKF0_HUMAN;H0YL12_HUMAN;H0YLU7_HUMAN;H0YNX6_HUMAN	12;11;10;9;9;8;7;3;1	12;11;10;9;9;8;7;3;1	Electron transfer flavoprotein subunit alpha, mitochondrial	ETFA	9	12	>sp|P13804|ETFA_HUMAN Electron transfer flavoprotein subunit alpha, mitochondrial OS=Homo sapiens GN=ETFA PE=1 SV=1;>sp|P13804-2|ETFA_HUMAN Isoform 2 of Electron transfer flavoprotein subunit alpha, mitochondrial OS=Homo sapiens GN=ETFA;>tr|H0YLU7|H0YLU7_H	AAVDAGFVPNDMQVGQTGK;ASSTSPVEISEWLDQK;DPEAPIFQVADYGIVADLFK;GLLPEELTPLILATQK;GTSFDAAATSGGSASSEK;LEVAPISDIIAIK;LGGEVSCLVAGTK;LLYDLADQLHAAVGASR;QFNYTHICAGASAFGK;TIVAINKDPEAPIFQVADYGIVADLFK;TIYAGNALCTVK;VVPEMTEILK	yes;yes;yes;yes;yes;yes;yes;yes;yes;yes;yes;yes	53.2	53.2	35.079	333	5.3764e-06	0.711935		0.365254	22.746	59	1.5292	3	12	12	53.2	0.934554	22.746		0.197582	1.3914	19	11	11	47.7	0.704164	23.206		0.382388	1.79	27	8	12	35.4	0.562377	19.067
ETFB	Electron transfer flavoprotein subunit beta	1119	P38117;P38117-2;M0QY67	ETFB_HUMAN	15;15;7	15;15;7	Electron transfer flavoprotein subunit beta	ETFB	3	15	>sp|P38117|ETFB_HUMAN Electron transfer flavoprotein subunit beta OS=Homo sapiens GN=ETFB PE=1 SV=3;>sp|P38117-2|ETFB_HUMAN Isoform 2 of Electron transfer flavoprotein subunit beta OS=Homo sapiens GN=ETFB	EIDGGLETLR;EKVDLVLLGK;EVIAVSCGPAQCQETIR;GIHVEVPPAEAER;HSMNPFCEIAVEEAVR;IEVIKPGDLGVDLTSK;KIEVIKPGDLGVDLTSK;LGPLQVAR;LKLPAVVTADLR;LPAVVTADLR;LSVISVEDPPQR;TALAMGADR;VDLVLLGK;VETTEDLVAK;YATLPNIMK	yes;yes;yes;yes;yes;yes;yes;yes;yes;yes;yes;yes;yes;yes;yes	56.1	56.1	27.843	255	0.00060212	0.287945		0.717754	22.236	73	1.1221	3	15	15	56.1	0.263275	24.052		0.662222	1.0669	29	12	12	47.8	0.33754	13.501		0.66763	1.4275	27	11	15	44.3	0.20989	29.198
ETHE1	Persulfide dioxygenase ETHE1, mitochondrial	612	M0QXB5;O95571;M0QY80	ETHE1_HUMAN;M0QXB5_HUMAN	4;4;1	4;4;1	Persulfide dioxygenase ETHE1, mitochondrial	ETHE1	3	4	>tr|M0QXB5|M0QXB5_HUMAN Persulfide dioxygenase ETHE1, mitochondrial OS=Homo sapiens GN=ETHE1 PE=1 SV=1;>sp|O95571|ETHE1_HUMAN Persulfide dioxygenase ETHE1, mitochondrial OS=Homo sapiens GN=ETHE1 PE=1 SV=2	EAVLIDPVLETAPR;IFTLPGDCLIYPAHDYHGFTVSTVEEER;LSGAQADLHIEDGDSIR;SLLPGCQSVISR	yes;yes;yes;yes	27.3	27.3	28.444	260	0.00879614	-1.07345		0.186275	14.267	8	0.46748	2	3	3	22.7	-1.14688	18.012		0.105865	0.4061	4	4	4	27.3	-1.07345	11.478		0.0808461	0.51804	4	1	3	5.4	NaN	NaN
EWSR1	RNA-binding protein EWS																								0
EXD2	Exonuclease 3-5 domain-containing protein 2																								0
EXOSC2	Exosome complex component RRP4	113	A3KFL4;Q13868;A3KFL1;A3KFL5;A3KFL2;Q13868-2	A3KFL1_HUMAN;A3KFL2_HUMAN;A3KFL4_HUMAN;A3KFL5_HUMAN;EXOS2_HUMAN	2;2;1;1;1;1	2;2;1;1;1;1	Exosome complex component RRP4	EXOSC2	6	2	>tr|A3KFL4|A3KFL4_HUMAN Exosome complex component RRP4 OS=Homo sapiens GN=EXOSC2 PE=1 SV=1;>sp|Q13868|EXOS2_HUMAN Exosome complex component RRP4 OS=Homo sapiens GN=EXOSC2 PE=1 SV=2;>tr|A3KFL1|A3KFL1_HUMAN Exosome complex component RRP4 (Fragment) OS=Homo s	LGQGVLVQVSPSLVK;YIGEVGDIVVGR	yes;yes	10.3	10.3	29.408	263	0.038757	0.610417		0.538207	18.38	2	1.1918	0	2	2	10.3	0.610417	18.38		1	1.1918	2	0	0	0	NaN	NaN		1	NaN	0	0	2	0	NaN	NaN
EXOSC3	Exosome complex component RRP40	1866	Q9NQT5-2;Q9NQT5	EXOS3_HUMAN	1;1	1;1	Exosome complex component RRP40	EXOSC3	2	1	>sp|Q9NQT5-2|EXOS3_HUMAN Isoform 2 of Exosome complex component RRP40 OS=Homo sapiens GN=EXOSC3;>sp|Q9NQT5|EXOS3_HUMAN Exosome complex component RRP40 OS=Homo sapiens GN=EXOSC3 PE=1 SV=3	AEPASVAAESLAGSR	yes	9.1	9.1	17.247	164	1.2887e-22	0.71949		0.441618	3.7043	2	1.3559	0	1	1	9.1	NaN	NaN		1	NaN	1	1	1	9.1	NaN	NaN		1	NaN	1	0	1	0	NaN	NaN
EXOSC4	Exosome complex component RRP41	1856	Q9NPD3;E9PPI9;E9PI41	E9PPI9_HUMAN;EXOS4_HUMAN	3;2;1	3;2;1	Exosome complex component RRP41	EXOSC4	3	3	>sp|Q9NPD3|EXOS4_HUMAN Exosome complex component RRP41 OS=Homo sapiens GN=EXOSC4 PE=1 SV=3;>tr|E9PPI9|E9PPI9_HUMAN Exosome complex component RRP41 OS=Homo sapiens GN=EXOSC4 PE=1 SV=1	AGLELLSDQGYR;ALAVVYGPHEIR;QTFEAAILTQLHPR	yes;yes;yes	15.5	15.5	26.383	245	0.0010837	0.132774		0.964933	28.583	5	1.2173	1	3	3	15.5	0.327687	31.234		0.895967	1.0952	4	1	1	4.9	NaN	NaN		1	NaN	1	0	3	0	NaN	NaN
EXOSC6	Exosome complex component MTR3	1579	Q5RKV6	EXOS6_HUMAN	2	2	Exosome complex component MTR3	EXOSC6	1	2	>sp|Q5RKV6|EXOS6_HUMAN Exosome complex component MTR3 OS=Homo sapiens GN=EXOSC6 PE=1 SV=1	ELALALQEALEPAVR;IRGPEESQPPQLYAADEEEAPGTR	yes;yes	14.3	14.3	28.235	272	0.00809723	0.39594		0.754407	63.304	3	1.5803	0	2	2	14.3	0.271784	89.25		0.957146	1.1496	2	1	1	5.5	NaN	NaN		1	NaN	1	0	2	0	NaN	NaN
EXOSC8	Exosome complex component RRP43																								0
EYS	Protein eyes shut homolog																								0
EZR	Ezrin	358	E7EQR4;P15311;V9GZ54	E7EQR4_HUMAN;EZRI_HUMAN	19;19;2	13;13;0	Ezrin	EZR	3	19	>tr|E7EQR4|E7EQR4_HUMAN Ezrin OS=Homo sapiens GN=EZR PE=1 SV=3;>sp|P15311|EZRI_HUMAN Ezrin OS=Homo sapiens GN=EZR PE=1 SV=4	ALQLEEER;APDFVFYAPR;DNAMLEYLK;EGILSDEIYCPPETAVLLGSYAVQAK;EVWYFGLHYVDNK;FYPEDVAEELIQDITQK;GTDLWLGVDALGLNIYEK;IAQDLEMYGINYFEIK;IGFPWSEIR;ILQLCMGNHELYMR;KAPDFVFYAPR;KEDEVEEWQHR;KGTDLWLGVDALGLNIYEK;LFFLQVK;QLFDQVVK;QLLTLSSELSQAR;RKEDEVEEWQHR;RKPDTIEVQQMK;SQEQLAAELAEYTAK	yes;no;yes;yes;yes;yes;yes;yes;no;yes;no;yes;yes;no;no;yes;yes;no;yes	35.7	27.6	69.371	586	1.0175e-06	0.488309		0.53624	23.443	77	1.3977	3	19	13	35.7	0.398679	23.543		0.54277	1.3276	39	15	9	28.7	0.512176	16.351		0.521558	1.8616	23	13	13	26.3	0.584481	27.438
F11R	Junctional adhesion molecule A	1987	Q9Y624;A0A087WY82;Q9Y624-2	JAM1_HUMAN	6;5;4	6;5;4	Junctional adhesion molecule A	F11R	3	6	>sp|Q9Y624|JAM1_HUMAN Junctional adhesion molecule A OS=Homo sapiens GN=F11R PE=1 SV=1;>tr|A0A087WY82|A0A087WY82_HUMAN Junctional adhesion molecule A OS=Homo sapiens GN=F11R PE=1 SV=1;>sp|Q9Y624-2|JAM1_HUMAN Isoform 2 of Junctional adhesion molecule A OS=H	AVLTCSEQDGSPPSEYTWFK;DGIVMPTNPK;EDTGTYTCMVSEEGGNSYGEVK;FDQGDTTR;LSCAYSGFSSPR;VTFLPTGITFK	yes;yes;yes;yes;yes;yes	27.8	27.8	32.583	299	0.00157791	-0.137822		0.730357	28.03	16	0.71796	3	5	5	23.7	-0.724349	29.824		0.28763	0.42708	6	4	4	17.7	-0.137822	26.596		0.866257	0.80565	6	3	5	13.7	0.0176369	15.555
FAAH	Fatty-acid amide hydrolase 1																								0
FABP5	Fatty acid-binding protein, epidermal	1400	Q01469;I6L8B7;A8MUU1	FABP5_HUMAN;I6L8B7_HUMAN	4;2;1	4;2;1	Fatty acid-binding protein, epidermal	FABP5	3	4	>sp|Q01469|FABP5_HUMAN Fatty acid-binding protein, epidermal OS=Homo sapiens GN=FABP5 PE=1 SV=3;>tr|I6L8B7|I6L8B7_HUMAN Fatty acid-binding protein, epidermal OS=Homo sapiens GN=FABP5 PE=1 SV=1	ATVQQLEGR;ELGVGIALR;LVVECVMNNVTCTR;TQTVCNFTDGALVQHQEWDGK	yes;yes;yes;yes	39.3	39.3	15.164	135	9.0015e-08	-0.742096		0.23253	54.778	3	0.71936	3	3	3	28.9	-0.536691	90.755		0.413693	0.71936	5	3	3	28.9	-0.878189	195.65		0.230146	0.56955	4	4	3	39.3	-1.74584	41.716	+
FAF2	FAS-associated factor 2	1712	Q96CS3	FAF2_HUMAN	1	1	FAS-associated factor 2	FAF2	1	1	>sp|Q96CS3|FAF2_HUMAN FAS-associated factor 2 OS=Homo sapiens GN=FAF2 PE=1 SV=2	VTDPVGDIVSFMHSFEEK	yes	4	4	52.623	445	0.0019817	NaN		1	NaN	1	NaN	0	1	1	4	NaN	NaN		1	NaN	1	0	0	0	NaN	NaN		1	NaN	0	0	1	0	NaN	NaN
FAHD1	Acylpyruvase FAHD1, mitochondrial	1600	Q6P587;Q6P587-2;Q6P587-3	FAHD1_HUMAN	8;7;7	8;7;7	Acylpyruvase FAHD1, mitochondrial	FAHD1	3	8	>sp|Q6P587|FAHD1_HUMAN Acylpyruvase FAHD1, mitochondrial OS=Homo sapiens GN=FAHD1 PE=1 SV=2;>sp|Q6P587-2|FAHD1_HUMAN Isoform 2 of Acylpyruvase FAHD1, mitochondrial OS=Homo sapiens GN=FAHD1;>sp|Q6P587-3|FAHD1_HUMAN Isoform 3 of Acylpyruvase FAHD1, mitochond	ENDEIEAGIHGLVSMTFK;FWEWGK;GLPWTLAK;IITLEEGDIILTGTPK;NLHHELELGVVMGK;SAVLSEPVLFLK;SAVLSEPVLFLKPSTAYAPEGSPILMPAYTR;SFTASCPVSAFVPK	yes;yes;yes;yes;yes;yes;yes;yes	47.8	47.8	24.843	224	1.5616e-05	-1.00848		0.204322	19.456	30	0.49366	3	8	8	47.8	-1.1347	23.139		0.172092	0.44393	16	7	7	41.5	-0.851808	10.146		0.244738	0.63577	10	4	8	29.9	-1.07637	17.451
FAHD2A;FAHD2B	Fumarylacetoacetate hydrolase domain-containing protein 2A;Fumarylacetoacetate hydrolase domain-containing protein 2B	1727	Q96GK7;Q6P2I3;C9JGM0;C9J5B6	FAH2A_HUMAN;FAH2B_HUMAN	7;4;3;1	7;4;3;1	Fumarylacetoacetate hydrolase domain-containing protein 2A;Fumarylacetoacetate hydrolase domain-containing protein 2B	FAHD2A;FAHD2B	4	7	>sp|Q96GK7|FAH2A_HUMAN Fumarylacetoacetate hydrolase domain-containing protein 2A OS=Homo sapiens GN=FAHD2A PE=1 SV=1;>sp|Q6P2I3|FAH2B_HUMAN Fumarylacetoacetate hydrolase domain-containing protein 2B OS=Homo sapiens GN=FAHD2B PE=2 SV=1	ALAAQLPVLPR;ATDAMAHVAGFTVAHDVSAR;DWQMRR;KGDEVQCEIEELGVIINK;SEVTFLAPVTRPDK;TFDTFCPLGPALVTK;TMTQFLEQGEATLSVAR	yes;yes;yes;yes;yes;yes;yes	32.2	32.2	34.596	314	0.00086815	-0.750397		0.227998	34.641	11	0.55113	2	7	7	32.2	-1.00168	41.291		0.153647	0.37645	5	6	6	30.3	-0.711582	31.623		0.212074	0.63222	6	2	7	9.2	-0.692828	37.231
FAM136A	Protein FAM136A	1707	Q96C01;E7EQY1;C9J2Y4;C9JF51	C9J2Y4_HUMAN;E7EQY1_HUMAN;F136A_HUMAN	4;3;2;1	4;3;2;1	Protein FAM136A	FAM136A	4	4	>sp|Q96C01|F136A_HUMAN Protein FAM136A OS=Homo sapiens GN=FAM136A PE=1 SV=1;>tr|E7EQY1|E7EQY1_HUMAN Protein FAM136A OS=Homo sapiens GN=FAM136A PE=1 SV=1;>tr|C9J2Y4|C9J2Y4_HUMAN Protein FAM136A OS=Homo sapiens GN=FAM136A PE=1 SV=1	AELQQLR;CHVPLAQAQALVTSELEK;MQGLMFR;VQEAVESMVK	yes;yes;yes;yes	30.4	30.4	15.641	138	4.21922e-05	0.115033		0.991789	16.051	9	0.91405	2	4	4	30.4	0.124593	18.043		0.896275	0.88572	6	2	2	12.3	0.0224743	8.1387		0.811987	1.2365	2	2	4	18.1	0.31313	5.0995
FAM162A	Protein FAM162A	452	F8W7Q4;Q96A26;E9PH05	E9PH05_HUMAN;F162A_HUMAN;F8W7Q4_HUMAN	3;3;2	3;3;2	Protein FAM162A	FAM162A	3	3	>tr|F8W7Q4|F8W7Q4_HUMAN Protein FAM162A OS=Homo sapiens GN=FAM162A PE=1 SV=1;>sp|Q96A26|F162A_HUMAN Protein FAM162A OS=Homo sapiens GN=FAM162A PE=1 SV=2;>tr|E9PH05|E9PH05_HUMAN Protein FAM162A OS=Homo sapiens GN=FAM162A PE=1 SV=1	EDEIPETVSLEMLDAAK;HETLTSLNLEK;VPLHKPTDWQK	yes;yes;yes	27.1	27.1	16.515	144	5.1192e-05	-0.605222		0.31658	14.514	15	0.51929	3	3	3	27.1	-0.655649	14.107		0.330402	0.50233	10	3	3	27.1	-0.496163	1.6651		0.341362	0.85532	3	3	3	27.1	-0.412405	16.786
FAM20B	Glycosaminoglycan xylosylkinase																								0
FAM213A	Redox-regulatory protein FAM213A	1780	Q9BRX8-2;Q9BRX8	F213A_HUMAN	3;3	3;3	Redox-regulatory protein FAM213A	FAM213A	2	3	>sp|Q9BRX8-2|F213A_HUMAN Isoform 2 of Redox-regulatory protein FAM213A OS=Homo sapiens GN=FAM213A;>sp|Q9BRX8|F213A_HUMAN Redox-regulatory protein FAM213A OS=Homo sapiens GN=FAM213A PE=1 SV=3	AALEYLEDIDLK;SMLDQLGVPLYAVVK;VNLLSVLEAAK	yes;yes;yes	17.4	17.4	24.462	218	2.4692e-05	0.663299		0.490093	24.043	7	1.2031	2	3	3	17.4	0.661202	25.026		0.555008	1.1218	4	2	2	10.6	1.17076	28.472		0.200549	1.9552	3	2	3	10.6	0.668664	19.108
FAM3C	Protein FAM3C	1682	Q92520;C9JP35;C9JMN4	C9JMN4_HUMAN;C9JP35_HUMAN;FAM3C_HUMAN	4;2;2	4;2;2	Protein FAM3C	FAM3C	3	4	>sp|Q92520|FAM3C_HUMAN Protein FAM3C OS=Homo sapiens GN=FAM3C PE=1 SV=1;>tr|C9JP35|C9JP35_HUMAN Protein FAM3C (Fragment) OS=Homo sapiens GN=FAM3C PE=1 SV=1;>tr|C9JMN4|C9JMN4_HUMAN Protein FAM3C (Fragment) OS=Homo sapiens GN=FAM3C PE=1 SV=1	AIQDGTIVLMGTYDDGATK;LIADLGSTSITNLGFR;MDASLGNLFAR;YFDMWGGDVAPFIEFLK	yes;yes;yes;yes	27.8	27.8	24.68	227	2.92884e-07	0.10742		1	33.145	7	0.96514	2	4	4	27.8	0.147567	4.3697		0.918214	0.94044	4	2	2	11.9	0.417812	19.372		0.77034	1.1407	3	1	4	7	NaN	NaN
FAM49B	Protein FAM49B	338	E5RK61;E5RFS4;E5RHU5;E5RGI7;E5RJE1;E5RIR8;E5RJL8;E5RI16;Q9NUQ9	E5RFS4_HUMAN;E5RGI7_HUMAN;E5RHU5_HUMAN;E5RI16_HUMAN;E5RIR8_HUMAN;E5RJE1_HUMAN;E5RJL8_HUMAN;E5RK61_HUMAN;FA49B_HUMAN	1;1;1;1;1;1;1;1;1	1;1;1;1;1;1;1;1;1	Protein FAM49B	FAM49B	9	1	>tr|E5RK61|E5RK61_HUMAN Protein FAM49B (Fragment) OS=Homo sapiens GN=FAM49B PE=1 SV=1;>tr|E5RFS4|E5RFS4_HUMAN Protein FAM49B (Fragment) OS=Homo sapiens GN=FAM49B PE=1 SV=1;>tr|E5RHU5|E5RHU5_HUMAN Protein FAM49B (Fragment) OS=Homo sapiens GN=FAM49B PE=1 SV=	DAEGILEDLQSYR	yes	20.6	20.6	7.0858	63	5.3573e-05	NaN		1	NaN	1	NaN	0	1	1	20.6	NaN	NaN		1	NaN	1	0	0	0	NaN	NaN		1	NaN	0	0	1	0	NaN	NaN
FAM87A	Protein FAM87A	884	P0C7U9	FA87A_HUMAN	1	1	Protein FAM87A	FAM87A	1	1	>sp|P0C7U9|FA87A_HUMAN Protein FAM87A OS=Homo sapiens GN=FAM87A PE=2 SV=1	EHFSSMDSFQLREAGGTR	yes	6.3	6.3	31.739	286	0.00068556	NaN		1	NaN	0	NaN	0	0	0	0	NaN	NaN		1	NaN	0	0	0	0	NaN	NaN		1	NaN	0	1	0	6.3	NaN	NaN
FAM98B	Protein FAM98B	1562	Q52LJ0;Q52LJ0-2;H0YNA1	FA98B_HUMAN	3;3;1	3;3;1	Protein FAM98B	FAM98B	3	3	>sp|Q52LJ0|FA98B_HUMAN Protein FAM98B OS=Homo sapiens GN=FAM98B PE=1 SV=1;>sp|Q52LJ0-2|FA98B_HUMAN Isoform 2 of Protein FAM98B OS=Homo sapiens GN=FAM98B	GPLLEEQALTK;MDLNSEQAEQLER;NSEVYQEVQAMFDTLGIPK	yes;yes;yes	13	13	37.19	330	8.4441e-06	1.28173		0.112426	32.588	4	1.9733	2	3	3	13	1.43152	39.178		0.0986155	2.4157	3	3	3	13	1.13192	55.181		1	1.6118	3	0	3	0	NaN	NaN
FANCA	Fanconi anemia group A protein																								0
FARSA	Phenylalanine--tRNA ligase alpha subunit	1955	Q9Y285-2;Q9Y285;K7ER00;K7ER16;K7EK06;K7EPH2	K7ER00_HUMAN;K7ER16_HUMAN;SYFA_HUMAN	4;4;3;2;1;1	4;4;3;2;1;1	Phenylalanine--tRNA ligase alpha subunit	FARSA	6	4	>sp|Q9Y285-2|SYFA_HUMAN Isoform 2 of Phenylalanine--tRNA ligase alpha subunit OS=Homo sapiens GN=FARSA;>sp|Q9Y285|SYFA_HUMAN Phenylalanine--tRNA ligase alpha subunit OS=Homo sapiens GN=FARSA PE=1 SV=3;>tr|K7ER00|K7ER00_HUMAN Phenylalanine--tRNA ligase alph	ADGQVAELLLR;LDAEPRPPPTQEAA;LGITQLR;VVDSMEDEVQR	yes;yes;yes;yes	9	9	54.157	477	0.00110462	-0.0864767		0.782388	31.306	4	1.2263	2	2	2	5.2	0.0209111	37.898		0.798489	1.1648	3	4	4	9	0.182565	18.763		1	1.676	3	0	2	0	NaN	NaN
FARSB	Phenylalanine--tRNA ligase beta subunit	1874	Q9NSD9;Q9NSD9-2	SYFB_HUMAN	9;6	9;6	Phenylalanine--tRNA ligase beta subunit	FARSB	2	9	>sp|Q9NSD9|SYFB_HUMAN Phenylalanine--tRNA ligase beta subunit OS=Homo sapiens GN=FARSB PE=1 SV=3;>sp|Q9NSD9-2|SYFB_HUMAN Isoform 2 of Phenylalanine--tRNA ligase beta subunit OS=Homo sapiens GN=FARSB	AAGASDVVLYK;ASEGPAFFPGR;DLLFQALGR;DRYDSFIELQEK;LFEISDIVIK;NIFIECTGTDFTK;NPGFEIIHGLLDR;SHTFPELAYR;YDLLCLEGLVR	yes;yes;yes;yes;yes;yes;yes;yes;yes	17	17	66.115	589	0.0019501	0.0913952		0.982033	14.356	7	1.1572	1	9	9	17	0.0913952	14.356		0.864719	1.1572	7	3	3	5.3	NaN	NaN		1	NaN	1	0	9	0	NaN	NaN
FASN	Fatty acid synthase;[Acyl-carrier-protein] S-acetyltransferase;[Acyl-carrier-protein] S-malonyltransferase;3-oxoacyl-[acyl-carrier-protein] synthase;3-oxoacyl-[acyl-carrier-protein] reductase;3-hydroxyacyl-[acyl-carrier-protein] dehydratase;Enoyl-[acyl-carrier-protein] reductase;Oleoyl-[acyl-carrier-protein] hydrolase	1178	P49327	FAS_HUMAN	28	28	Fatty acid synthase;[Acyl-carrier-protein] S-acetyltransferase;[Acyl-carrier-protein] S-malonyltransferase;3-oxoacyl-[acyl-carrier-protein] synthase;3-oxoacyl-[acyl-carrier-protein] reductase;3-hydroxyacyl-[acyl-carrier-protein] dehydratase;Enoyl-[acyl-carrier-protein] reductase;Oleoyl-[acyl-carrier-protein] hydrolase	FASN	1	28	>sp|P49327|FAS_HUMAN Fatty acid synthase OS=Homo sapiens GN=FASN PE=1 SV=3	DLVEAVAHILGIR;DNLEFFLAGIGR;DTVTISGPQAPVFEFVEQLR;EDGLAQQQTQLNLR;EGGFLLLHTLLR;EQGVTFPSGDIQEQLIR;FDASFFGVHPK;FPQLDSTSFANSR;GLVQALQTK;GVDLVLNSLAEEK;HSQDLAFLSMLNDIAAVPATAMPFR;LFDHPESPTPNPTEPLFLAQAEVYK;LHLSGIDANPNALFPPVEFPAPR;LPEDPLLSGLLDSPALK;LQVVDQPLPVR;MEEVVIAGMSGK;MVVPGLDGAQIPR;RPTPQDSPIFLPVDDTSFR;SEGVVAVLLTK;SLLVNPEGPTLMR;SLYQSAGVAPESFEYIEAHGTGTK;SNMGHPEPASGLAALAK;TLLEGSGLESIISIIHSSLAEPR;VGDPQELNG…	yes;yes;yes;yes;yes;yes;yes;yes;yes;yes;yes;yes;yes;yes;yes;yes;yes;yes;yes;yes;yes;yes;yes;yes;yes;yes;yes;yes	17	17	273.42	2511	1.00655e-05	0.276318		0.728932	17.927	28	1.3997	1	28	28	17	0.294782	16.508		0.931926	1.4064	26	2	2	1	-0.192431	18.041		1	0.89702	2	0	28	0	NaN	NaN
FBL	rRNA 2-O-methyltransferase fibrillarin	992	P22087;M0R2U2;M0R1H0;M0R2B0;M0R0P1;M0R299;M0QXL5;M0R2Q4	FBRL_HUMAN;M0QXL5_HUMAN;M0R0P1_HUMAN;M0R1H0_HUMAN;M0R299_HUMAN;M0R2B0_HUMAN;M0R2Q4_HUMAN;M0R2U2_HUMAN	4;3;3;3;3;3;3;3	4;3;3;3;3;3;3;3	rRNA 2-O-methyltransferase fibrillarin	FBL	8	4	>sp|P22087|FBRL_HUMAN rRNA 2-O-methyltransferase fibrillarin OS=Homo sapiens GN=FBL PE=1 SV=2;>tr|M0R2U2|M0R2U2_HUMAN rRNA 2-O-methyltransferase fibrillarin (Fragment) OS=Homo sapiens GN=FBL PE=1 SV=1;>tr|M0R1H0|M0R1H0_HUMAN rRNA 2-O-methyltransferase f	DHAVVVGVYRPPPK;LAAAILGGVDQIHIKPGAK;NLVPGESVYGEK;VSISEGDDKIEYR	yes;yes;yes;yes	18.1	18.1	33.784	321	0.0040512	0.222186		0.946094	32.741	5	1.1113	1	4	4	18.1	0.254594	37.67		0.976027	1.0717	4	2	2	7.8	0.174151	4.7096		0.976732	1.3484	2	1	4	4.4	NaN	NaN
FBLL1	rRNA/tRNA 2-O-methyltransferase fibrillarin-like protein 1																								0
FBP1	Fructose-1,6-bisphosphatase 1	871	P09467;Q5VZC3	F16P1_HUMAN	13;2	12;2	Fructose-1,6-bisphosphatase 1	FBP1	2	13	>sp|P09467|F16P1_HUMAN Fructose-1,6-bisphosphatase 1 OS=Homo sapiens GN=FBP1 PE=1 SV=5	ADQAPFDTDVNTLTR;AGIAHLYGIAGSTNVTGDQVK;APVILGSPDDVLEFLK;DFDPAVTEYIQR;EAVLDVIPTDIHQR;GTGELTQLLNSLCTAVK;KAGIAHLYGIAGSTNVTGDQVK;KLDVLSNDLVMNMLK;LDVLSNDLVMNMLK;LLYECNPMAYVMEK;SSFATCVLVSEEDK;TLVYGGIFLYPANK;YVGSMVADVHR	yes;yes;yes;yes;yes;yes;yes;yes;yes;yes;yes;yes;no	48.5	45.3	36.842	338	7.0743e-08	1.07135		0.171785	28.75	137	1.8185	3	12	11	44.4	0.926531	25.096		0.201147	1.7537	76	12	11	48.5	1.32659	30.075		0.103637	2.4254	35	8	11	36.7	1.2753	22.194
FBP2	Fructose-1,6-bisphosphatase isozyme 2	640	O00757	F16P2_HUMAN	2	1	Fructose-1,6-bisphosphatase isozyme 2	FBP2	1	2	>sp|O00757|F16P2_HUMAN Fructose-1,6-bisphosphatase isozyme 2 OS=Homo sapiens GN=FBP2 PE=1 SV=2	IYSLNEGYAK;YVGSMVADVHR	yes;no	6.2	2.9	36.743	339	0.00116395	1.15763		0.155716	21.552	13	1.822	3	2	1	6.2	1.07231	19.749		0.177945	1.822	7	2	1	6.2	1.52341	9.7313		0.0813758	2.5183	3	1	1	2.9	1.18428	15.499
FDFT1	Squalene synthase																								0
FDPS	Farnesyl pyrophosphate synthase	16	A0A087WTP2;A0A087X1D8;A0A087WVN4;P14324-2;P14324	FPPS_HUMAN	1;1;1;1;1	1;1;1;1;1	Farnesyl pyrophosphate synthase	FDPS	5	1	>tr|A0A087WTP2|A0A087WTP2_HUMAN Farnesyl pyrophosphate synthase OS=Homo sapiens GN=FDPS PE=1 SV=1;>tr|A0A087X1D8|A0A087X1D8_HUMAN Farnesyl pyrophosphate synthase (Fragment) OS=Homo sapiens GN=FDPS PE=1 SV=1;>tr|A0A087WVN4|A0A087WVN4_HUMAN Farnesyl pyrophos	VLTEDEMGHPEIGDAIAR	yes	22.5	22.5	8.6075	80	1.1823e-05	0.696973		0.460706	31.944	2	1.4843	0	1	1	22.5	NaN	NaN		1	NaN	1	1	1	22.5	NaN	NaN		1	NaN	1	0	1	0	NaN	NaN
FDX1	Adrenodoxin, mitochondrial	885	P10109	ADX_HUMAN	2	2	Adrenodoxin, mitochondrial	FDX1	1	2	>sp|P10109|ADX_HUMAN Adrenodoxin, mitochondrial OS=Homo sapiens GN=FDX1 PE=1 SV=1	LDAITDEENDMLDLAYGLTDR;LGCQICLTK	yes;yes	16.3	16.3	19.393	184	0.0039592	-0.823294		0.190881	9.6703	3	0.41639	1	2	2	16.3	-0.823294	9.6703		1	0.41639	3	0	0	0	NaN	NaN		1	NaN	0	0	2	0	NaN	NaN
FDXR	NADPH:adrenodoxin oxidoreductase, mitochondrial	105	A0A0A0MTN9;A0A0A0MTR6;A0A0A0MSZ4;A0A0A0MT64;P22570-4;P22570-6;P22570-5;P22570;P22570-2;P22570-7;P22570-3;J3QQX3	ADRO_HUMAN;J3QQX3_HUMAN	2;2;2;2;2;2;2;2;2;2;2;1	2;2;2;2;2;2;2;2;2;2;2;1	NADPH:adrenodoxin oxidoreductase, mitochondrial	FDXR	12	2	>tr|A0A0A0MTN9|A0A0A0MTN9_HUMAN NADPH:adrenodoxin oxidoreductase, mitochondrial OS=Homo sapiens GN=FDXR PE=4 SV=1;>tr|A0A0A0MTR6|A0A0A0MTR6_HUMAN NADPH:adrenodoxin oxidoreductase, mitochondrial OS=Homo sapiens GN=FDXR PE=4 SV=1;>tr|A0A0A0MSZ4|A0A0A0MSZ4_HU	LGVIPNVEGR;PILDPVDFLGLQDK	yes;yes	5.5	5.5	48.027	439	0.023704	NaN		1	NaN	1	NaN	0	2	2	5.5	NaN	NaN		1	NaN	1	0	0	0	NaN	NaN		1	NaN	0	0	2	0	NaN	NaN
FECH	Ferrochelatase, mitochondrial																								0
FEN1	Flap endonuclease 1	1126	P39748;P39748-2;I3L3E9;F5H1Y3	FEN1_HUMAN	7;5;3;3	7;5;3;3	Flap endonuclease 1	FEN1	4	7	>sp|P39748|FEN1_HUMAN Flap endonuclease 1 OS=Homo sapiens GN=FEN1 PE=1 SV=1;>sp|P39748-2|FEN1_HUMAN Isoform FENMIT of Flap endonuclease 1 OS=Homo sapiens GN=FEN1	EAHQLFLEPEVLDPESVELK;HLLSLMGIPYLDAPSEAEASCAALVK;KLPIQEFHLSR;LIADVAPSAIR;QGGDVLQNEEGETTSHLMGMFYR;QLQQAQAAGAEQEVEK;WSEPNEEELIK	yes;yes;yes;yes;yes;yes;yes	31.1	31.1	42.592	380	2.8755e-06	-0.307966		0.694317	20.124	19	0.66479	2	6	6	24.2	-0.412405	13.533		0.512766	0.62479	12	6	6	25	-0.0460569	16.123		0.73977	0.72373	5	2	6	8.2	-0.238374	6.8213
FGB	Fibrinogen beta chain;Fibrinopeptide B;Fibrinogen beta chain																								0
FGG	Fibrinogen gamma chain	207	C9JEU5;C9JC84;P02679-2;P02679	C9JC84_HUMAN;C9JEU5_HUMAN;FIBG_HUMAN	1;1;1;1	1;1;1;1	Fibrinogen gamma chain	FGG	4	1	>tr|C9JEU5|C9JEU5_HUMAN Fibrinogen gamma chain OS=Homo sapiens GN=FGG PE=1 SV=1;>tr|C9JC84|C9JC84_HUMAN Fibrinogen gamma chain OS=Homo sapiens GN=FGG PE=1 SV=1;>sp|P02679-2|FIBG_HUMAN Isoform Gamma-A of Fibrinogen gamma chain OS=Homo sapiens GN=FGG;>sp|P02	EGFGHLSPTGTTEFWLGNEK	yes	4.5	4.5	50.322	445	6.1475e-08	-3.19535	+	0.000357894	3.3927	2	0.14525	0	1	1	4.5	-3.19535	3.3927		1	0.14525	2	0	0	0	NaN	NaN		1	NaN	0	0	1	0	NaN	NaN
FH	Fumarate hydratase, mitochondrial	851	P07954-2;P07954	FUMH_HUMAN	12;12	12;12	Fumarate hydratase, mitochondrial	FH	2	12	>sp|P07954-2|FUMH_HUMAN Isoform Cytoplasmic of Fumarate hydratase, mitochondrial OS=Homo sapiens GN=FH;>sp|P07954|FUMH_HUMAN Fumarate hydratase, mitochondrial OS=Homo sapiens GN=FH PE=1 SV=3	AAAEVNQDYGLDPK;AIEMLGGELGSK;EFAQIIK;ETAIELGYLTAEQFDEWVKPK;FEALAAHDALVELSGAMNTTACSLMK;IEYDTFGELK;IYELAAGGTAVGTGLNTR;LMNESLMLVTALNPHIGYDK;LNDHFPLVVWQTGSGTQTNMNVNEVISNR;SGLGELILPENEPGSSIMPGK;THTQDAVPLTLGQEFSGYVQQVK;VAALTGLPFVTAPNK	yes;yes;yes;yes;yes;yes;yes;yes;yes;yes;yes;yes	46.3	46.3	50.212	467	7.90655e-07	0.736735		0.348649	30.332	39	1.3331	3	11	11	40.7	0.53067	26.778		0.437701	1.1745	21	12	12	46.3	1.00454	16.7		0.215955	1.5353	11	8	11	28.5	0.992478	20.984
FIP1L1	Pre-mRNA 3-end-processing factor FIP1																								0
FIS1	Mitochondrial fission 1 protein	1972	Q9Y3D6	FIS1_HUMAN	4	4	Mitochondrial fission 1 protein	FIS1	1	4	>sp|Q9Y3D6|FIS1_HUMAN Mitochondrial fission 1 protein OS=Homo sapiens GN=FIS1 PE=1 SV=2	GIVLLEELLPK;GLLQTEPQNNQAK;MEAVLNELVSVEDLLK;STQFEYAWCLVR	yes;yes;yes;yes	34.2	34.2	16.937	152	3.28034e-06	-0.192117		0.673788	17.24	17	0.81611	3	3	3	26.3	-0.31829	26.106		0.758505	0.62722	5	3	3	25.7	-0.188282	13.789		0.811322	1.0552	7	3	3	25.7	-0.129118	13.202
FKBP11	Peptidyl-prolyl cis-trans isomerase;Peptidyl-prolyl cis-trans isomerase FKBP11	440	H0YHM7;F8VU90;Q9NYL4-2;Q9NYL4	F8VU90_HUMAN;FKB11_HUMAN;H0YHM7_HUMAN	1;1;1;1	1;1;1;1	Peptidyl-prolyl cis-trans isomerase;Peptidyl-prolyl cis-trans isomerase FKBP11	FKBP11	4	1	>tr|H0YHM7|H0YHM7_HUMAN Peptidyl-prolyl cis-trans isomerase FKBP11 (Fragment) OS=Homo sapiens GN=FKBP11 PE=1 SV=1;>tr|F8VU90|F8VU90_HUMAN Peptidyl-prolyl cis-trans isomerase OS=Homo sapiens GN=FKBP11 PE=1 SV=1;>sp|Q9NYL4-2|FKB11_HUMAN Isoform 2 of Peptidyl	DPLVIELGQK	yes	15.9	15.9	6.7608	63	0.00052826	-0.802462		0.300843	19.757	5	0.4984	0	1	1	15.9	-0.810789	0.8157		0.208577	0.44765	2	1	1	15.9	-0.41808	20.289		0.398647	0.85524	2	1	1	15.9	NaN	NaN
FKBP1A;FKBP12-Exin;FKBP12-Exip2	Peptidyl-prolyl cis-trans isomerase FKBP1A;Peptidyl-prolyl cis-trans isomerase	1347	P62942;Q1JUQ3;Q1JUQ5;A0A087WTS4;Q5W0X3;A0A087WV48;A0A087WZM5	FKB1A_HUMAN;Q1JUQ3_HUMAN;Q1JUQ5_HUMAN;Q5W0X3_HUMAN	2;1;1;1;1;1;1	2;1;1;1;1;1;1	Peptidyl-prolyl cis-trans isomerase FKBP1A;Peptidyl-prolyl cis-trans isomerase	FKBP1A;FKBP12-Exin;FKBP12-Exip2	7	2	>sp|P62942|FKB1A_HUMAN Peptidyl-prolyl cis-trans isomerase FKBP1A OS=Homo sapiens GN=FKBP1A PE=1 SV=2;>tr|Q1JUQ3|Q1JUQ3_HUMAN FK506 binding protein12 OS=Homo sapiens GN=FKBP12-Exin PE=2 SV=1;>tr|Q1JUQ5|Q1JUQ5_HUMAN Peptidyl-prolyl cis-trans isomerase OS=Ho	GVQVETISPGDGR;GWEEGVAQMSVGQR	yes;yes	25	25	11.951	108	5.4339e-07	2.54241	+	0.000831262	23.079	2	4.1006	0	2	2	25	2.54241	23.079		1	4.1006	2	0	0	0	NaN	NaN		1	NaN	0	0	2	0	NaN	NaN
FKBP2	Peptidyl-prolyl cis-trans isomerase FKBP2;Peptidyl-prolyl cis-trans isomerase	1032	P26885;F5H0N4	F5H0N4_HUMAN;FKBP2_HUMAN	4;2	4;2	Peptidyl-prolyl cis-trans isomerase FKBP2;Peptidyl-prolyl cis-trans isomerase	FKBP2	2	4	>sp|P26885|FKBP2_HUMAN Peptidyl-prolyl cis-trans isomerase FKBP2 OS=Homo sapiens GN=FKBP2 PE=1 SV=2;>tr|F5H0N4|F5H0N4_HUMAN Peptidyl-prolyl cis-trans isomerase (Fragment) OS=Homo sapiens GN=FKBP2 PE=1 SV=1	GWDQGLLGMCEGEK;KLVIPSELGYGER;LEDGTEFDSSLPQNQPFVFSLGTGQVIK;LVIPSELGYGER	yes;yes;yes;yes	38.7	38.7	15.649	142	1.12277e-05	-0.962238		0.132777	19.499	15	0.46439	3	4	4	38.7	-1.04546	20.666		0.137769	0.42046	8	3	3	38	-0.888702	5.5154		0.224507	0.65157	4	3	4	38	-0.800978	19.969
FKBP3	Peptidyl-prolyl cis-trans isomerase FKBP3	1393	Q00688;G3V5F2	FKBP3_HUMAN	7;1	7;1	Peptidyl-prolyl cis-trans isomerase FKBP3	FKBP3	2	7	>sp|Q00688|FKBP3_HUMAN Peptidyl-prolyl cis-trans isomerase FKBP3 OS=Homo sapiens GN=FKBP3 PE=1 SV=1	AWTVEQLR;FLQEHGSDSFLAEHK;GWDEALLTMSK;KGDVVHCWYTGTLQDGTVFDTNIQTSAK;LEIEPEWAYGK;SEETLDEGPPK;TANKDHLVTAYNHLFETK	yes;yes;yes;yes;yes;yes;yes	45.5	45.5	25.177	224	4.4221e-07	0.0532504		0.951858	21.552	31	0.97181	3	6	6	40.6	0.0532504	24.5		0.864696	0.91174	15	7	7	45.5	-0.129339	21.297		0.875564	1.3234	9	4	6	20.1	0.192447	11.832
FKBP4	Peptidyl-prolyl cis-trans isomerase FKBP4;Peptidyl-prolyl cis-trans isomerase FKBP4, N-terminally processed	1409	Q02790;F5H1U3;H0YFG2;F5H120	FKBP4_HUMAN	23;5;2;1	23;5;2;1	Peptidyl-prolyl cis-trans isomerase FKBP4;Peptidyl-prolyl cis-trans isomerase FKBP4, N-terminally processed	FKBP4	4	23	>sp|Q02790|FKBP4_HUMAN Peptidyl-prolyl cis-trans isomerase FKBP4 OS=Homo sapiens GN=FKBP4 PE=1 SV=3	AEASSGDHPTDTEMK;ALELDSNNEK;ATESGAQSAPLPMEGVDISPK;AWDIAIATMK;DKFSFDLGK;EGTGTEMPMIGDR;FEIGEGENLDLPYGLER;FQIPPNAELK;FSFDLGK;GEAHLAVNDFELAR;GEDLTEEEDGGIIR;GEGYAKPNEGAIVEVALEGYYK;GEHSIVYLKPSYAFGSVGK;IPPNATLVFEVELFEFK;IVSWLEYESSFSNEEAQK;LASHLNLAMCHLK;LQAFSAAIESCNK;LYANMFER;RGEAHLAVNDFELAR;VFVHYTGWLLDGTK;VGEVCHITCKPEYAYGSAGSPPK;VLQLYPNNK;YELHLK	yes;yes;yes;yes;yes;yes;yes;yes;yes;yes;yes;yes;yes;yes;yes;yes;yes;yes;yes;yes;yes;yes;yes	64.5	64.5	51.804	459	6.7863e-05	0.790105		0.314569	27.224	100	1.9191	3	22	22	63.2	0.753005	29.033		0.289988	1.9022	50	19	19	55.8	0.883777	26.046		0.27524	2.4763	28	16	22	49	0.706287	22.317
FKBP5	Peptidyl-prolyl cis-trans isomerase FKBP5	1469	Q13451;Q13451-2	FKBP5_HUMAN	6;4	6;4	Peptidyl-prolyl cis-trans isomerase FKBP5	FKBP5	2	6	>sp|Q13451|FKBP5_HUMAN Peptidyl-prolyl cis-trans isomerase FKBP5 OS=Homo sapiens GN=FKBP5 PE=1 SV=2;>sp|Q13451-2|FKBP5_HUMAN Isoform 2 of Peptidyl-prolyl cis-trans isomerase FKBP5 OS=Homo sapiens GN=FKBP5	DVAFTVGEGEDHDIPIGIDK;EEQCILYLGPR;GEDLFEDGGIIR;NNEESPTATVAEQGEDITSK;RGEAQLLMNEFESAK;YMQAVIQYGK	yes;yes;yes;yes;yes;yes	19.3	19.3	51.212	457	0.00907075	1.41007		0.07826	18.62	5	2.7173	1	6	6	19.3	1.41007	18.62		1	2.7173	5	0	0	0	NaN	NaN		1	NaN	0	0	6	0	NaN	NaN
FKBP8	Peptidyl-prolyl cis-trans isomerase FKBP8																								0
FKBP9	Peptidyl-prolyl cis-trans isomerase FKBP9;Peptidyl-prolyl cis-trans isomerase	743	O95302;O95302-3;C9J4P8;O95302-2	C9J4P8_HUMAN;FKBP9_HUMAN	5;5;3;3	5;5;3;3	Peptidyl-prolyl cis-trans isomerase FKBP9;Peptidyl-prolyl cis-trans isomerase	FKBP9	4	5	>sp|O95302|FKBP9_HUMAN Peptidyl-prolyl cis-trans isomerase FKBP9 OS=Homo sapiens GN=FKBP9 PE=1 SV=2;>sp|O95302-3|FKBP9_HUMAN Isoform 3 of Peptidyl-prolyl cis-trans isomerase FKBP9 OS=Homo sapiens GN=FKBP9;>tr|C9J4P8|C9J4P8_HUMAN Peptidyl-prolyl cis-trans i	DIPGQASLVFDVALLDLHNPK;DSTFNVFVGK;ISQSGDFLR;IVVPPHLGYGEEGR;TIQVSDFVR	yes;yes;yes;yes;yes	11.1	11.1	63.083	570	0.021081	-0.991886		0.122369	17.668	5	0.50145	2	5	5	11.1	-1.21977	10.518		0.086789	0.44385	6	4	4	8.6	-1.21944	22.603		0.0515751	0.50307	4	2	5	5.4	NaN	NaN
FLNA	Filamin-A	987	Q60FE5;P21333-2;P21333;Q5HY54;A0A087WWY3;F8WE98;H0Y5C6;H0Y5F3;H7C2E7	FLNA_HUMAN;Q5HY54_HUMAN;Q60FE5_HUMAN	64;64;64;63;52;13;10;3;1	59;59;59;58;48;9;9;3;1	Filamin-A	FLNA	9	64	>tr|Q60FE5|Q60FE5_HUMAN Filamin A OS=Homo sapiens GN=FLNA PE=1 SV=1;>sp|P21333-2|FLNA_HUMAN Isoform 2 of Filamin-A OS=Homo sapiens GN=FLNA;>sp|P21333|FLNA_HUMAN Filamin-A OS=Homo sapiens GN=FLNA PE=1 SV=4;>tr|Q5HY54|Q5HY54_HUMAN Filamin-A OS=Homo sapiens G	AEAGVPAEFSIWTR;AFGPGLQGGSAGSPAR;AGNNMLLVGVHGPR;ANLPQSFQVDTSK;APSVANVGSHCDLSLK;ASGPGLNTTGVPASLPVEFTIDAK;AWGPGLEGGVVGK;AYGPGIEPTGNMVK;DAGEGGLSLAIEGPSK;DAGEGLLAVQITDPEGK;DAGYGGLSLSIEGPSK;DGSCGVAYVVQEPGDYEVSVK;DKGEYTLVVK;DLAEDAPWK;DVDIIDHHDNTYTVK;EAGAGGLAIAVEGPSK;EATTEFSVDAR;EEGPYEVEVTYDGVPVPGSPFPLEAVAPTKPSK;EGPYSISVLYGDEEVPR;FADQHVPGSPFSVK;FGGEHVPNSPFQVTALAGDQPSVQPPLR;FNEEHIPDSPFVVPVASPSGDAR;GAGSYTI…	yes;yes;yes;yes;yes;yes;yes;yes;yes;yes;yes;yes;yes;no;yes;yes;yes;yes;yes;yes;yes;yes;yes;yes;yes;no;yes;yes;yes;no;no;yes;yes;yes;yes;yes;no;yes;yes;yes;yes;yes;yes;yes;yes;yes;yes;yes;yes;yes;yes;yes;yes;yes;yes;yes;yes;yes;yes;yes;yes;yes;yes;yes	40.5	37.9	278.22	2620	1.1889e-05	0.632361		0.421794	43.623	159	1.8332	3	62	57	39.5	0.721766	46.859		0.308433	1.8604	108	35	31	20.8	0.327572	38.524		0.676438	1.7222	31	27	57	17.1	0.610228	19.873
FLNB	Filamin-B	708	O75369-2;O75369-9;O75369;O75369-8;O75369-6;O75369-3;E7EN95;O75369-7;O75369-5;O75369-4;A0A0A0MT44;H7C5L4	E7EN95_HUMAN;FLNB_HUMAN	66;66;66;65;63;63;60;60;50;50;5;4	60;60;60;59;57;57;58;58;45;45;5;4	Filamin-B	FLNB	12	66	>sp|O75369-2|FLNB_HUMAN Isoform 2 of Filamin-B OS=Homo sapiens GN=FLNB;>sp|O75369-9|FLNB_HUMAN Isoform 9 of Filamin-B OS=Homo sapiens GN=FLNB;>sp|O75369|FLNB_HUMAN Filamin-B OS=Homo sapiens GN=FLNB PE=1 SV=2;>sp|O75369-8|FLNB_HUMAN Isoform 8 of Filamin-B O	ADIEMPFDPSK;AGLAPLEVR;AGPGTLSVTIEGPSK;AGSNMLLIGVHGPTTPCEEVSMK;AHGPGLEGGLVGKPAEFTIDTK;AHIANPSGASTECFVTDNADGTYQVEYTPFEK;APLNVQFNSPLPGDAVK;APSVATVGSICDLNLK;DAGEGLLAVQITDQEGKPK;DAGYGGISLAVEGPSK;DFLDGVYAFEYYPSTPGR;DGTYAVTYIPDK;DLAEDAPWK;DLDIIDNYDYSHTVK;EAFTNKPNVFTVVTR;EAGAGGLSIAVEGPSK;FADEHVPGSPFTVK;FIPHENGVHTIDVK;FNDEHIPESPYLVPVIAPSDDAR;GAGIGGLGITVEGPSESK;GAGTGGLGLTVEGPCEAK;GLHVVEVTYDDVPIPNSPFK;GLVEP…	yes;yes;yes;yes;yes;yes;yes;yes;yes;yes;yes;yes;no;yes;yes;no;yes;yes;yes;yes;no;yes;yes;yes;yes;yes;yes;yes;yes;yes;yes;yes;no;no;yes;yes;yes;yes;yes;yes;yes;no;yes;yes;yes;yes;yes;yes;yes;yes;yes;yes;yes;yes;yes;yes;yes;yes;yes;yes;yes;yes;yes;yes;yes;yes	39.3	36.3	275.66	2578	3.16575e-05	1.04495		0.182654	38.629	91	2.6182	3	56	51	32.6	1.15665	33.726		0.116359	2.6086	66	47	42	27.8	0.191057	20.296		0.99529	2.7476	22	8	51	4	0.532267	18.363
FLNC	Filamin-C	1493	Q14315-2;Q14315	FLNC_HUMAN	7;7	1;1	Filamin-C	FLNC	2	7	>sp|Q14315-2|FLNC_HUMAN Isoform 2 of Filamin-C OS=Homo sapiens GN=FLNC;>sp|Q14315|FLNC_HUMAN Filamin-C OS=Homo sapiens GN=FLNC PE=1 SV=3	DLAEDAPWK;EAGAGGLSIAVEGPSK;GAGTGGLGLTVEGPCEAK;GQHVPGSPFQFTVGPLGEGGAHK;LIALLEVLSQK;LLGWIQNK;SADFVVEAIGTEVGTLGFSIEGPSQAK	no;no;no;no;no;no;yes	4.2	1	287.28	2692	0.00037904	NaN		1	NaN	1	NaN	0	6	1	3.5	NaN	NaN		1	NaN	1	6	0	3.2	NaN	NaN		1	NaN	0	1	1	0.4	NaN	NaN
FLOT1	Flotillin-1																								0
FLOT2	Flotillin-2																								0
FMR1;FXR2;FXR1	Fragile X mental retardation protein 1;Fragile X mental retardation syndrome-related protein 2;Fragile X mental retardation syndrome-related protein 1																								0
FREM2	FRAS1-related extracellular matrix protein 2																								0
FTH1	Ferritin;Ferritin heavy chain;Ferritin heavy chain, N-terminally processed	461	G3V1D1;G3V192;P02794;E9PPQ4;E9PRK8;E9PKY7	E9PPQ4_HUMAN;FRIH_HUMAN;G3V192_HUMAN;G3V1D1_HUMAN	4;4;4;3;1;1	4;4;4;3;1;1	Ferritin;Ferritin heavy chain;Ferritin heavy chain, N-terminally processed	FTH1	6	4	>tr|G3V1D1|G3V1D1_HUMAN Ferritin OS=Homo sapiens GN=FTH1 PE=1 SV=1;>tr|G3V192|G3V192_HUMAN Ferritin OS=Homo sapiens GN=FTH1 PE=1 SV=1;>sp|P02794|FRIH_HUMAN Ferritin heavy chain OS=Homo sapiens GN=FTH1 PE=1 SV=2;>tr|E9PPQ4|E9PPQ4_HUMAN Ferritin (Fragment) O	IFLQDIK;KPDCDDWESGLNAMECALHLEK;MGAPESGLAEYLFDK;NVNQSLLELHK	yes;yes;yes;yes	48.7	48.7	12.876	113	0.0181303	0.0617071		0.948777	16.847	9	1.0521	1	4	4	48.7	0.0617071	16.36		0.836678	1.0521	7	2	2	15.9	0.0067647	23.482		1	1.1881	2	0	4	0	NaN	NaN
FTL	Ferritin light chain	791	P02792;A0A087X1B9	FRIL_HUMAN	2;1	2;1	Ferritin light chain	FTL	2	2	>sp|P02792|FRIL_HUMAN Ferritin light chain OS=Homo sapiens GN=FTL PE=1 SV=2;>tr|A0A087X1B9|A0A087X1B9_HUMAN Ferritin OS=Homo sapiens GN=FTL PE=1 SV=1	LGGPEAGLGEYLFER;TDPHLCDFLETHFLDEEVK	yes;yes	19.4	19.4	20.019	175	0.0304025	0.329411		0.826697	54.168	5	0.76506	1	2	2	19.4	0.392867	72.462		0.825434	0.76506	3	1	1	8.6	0.290778	3.789		1	0.89964	2	0	2	0	NaN	NaN
FTO	Alpha-ketoglutarate-dependent dioxygenase FTO																								0
FTSJ3	pre-rRNA processing protein FTSJ3																								0
[truncated: 1,695 more rows]
[truncated: 422 more columns]
