# Supplementary material for: Moonlighting Proteins and Cardiopathy in the Spatial Response of MCF‐7 Breast Cancer Cells to Tamoxifen
Source: Proteomics Clin Appl. 2019 Jul 25;13(5):1900029. doi: 10.1002/prca.201900029 (PMC6771495; doi:10.1002/prca.201900029)
Supplement: Supplementary file 4 — Supporting Information [file PRCA-13-na-s003.xlsx]

## Sheet: IPG_rep8755_meta_pathways_table
Supplementary Table 4: Pathways meta-analysis obtained by iPathwayGuide with p value < 0.05 for the C, N, and T subsets.
Pathways meta-analysis (iPathwayGuide)
		pv_FDR: Corrected p-value
entity	name	pv_FDR (Cytoplasm)	pv_FDR (Nuclear)	pv_FDR (Total)
4653	Adrenergic signaling in cardiomyocytes	0.0517145	0.0178463	0.292901
4699	African trypanosomiasis	0.383062	0.123433
4745	Alcoholism	0.194375	0.0769449	0.130324
4735	Alzheimer's disease	0.194375	0.169414	0.00059288
4560	Amino sugar and nucleotide sugar metabolism	0.759837	0.495877	0.101697
4757	Amoebiasis	0.661854	0.0603105	0.21053
4742	Amphetamine addiction	0.194375	0.307832	0.21053
4570	Arachidonic acid metabolism			0.187594
4795	Arrhythmogenic right ventricular cardiomyopathy (ARVC)	0.108953	0.0769449	0.474277
4605	Biosynthesis of amino acids	0.733628	0.829409	0.0605982
4627	Calcium signaling pathway	0.036197	0.0769449	0.222576
4600	Carbon metabolism	0.750505	0.944341	0.0867518
4652	Cardiac muscle contraction	0.036197	0.345205	0.138373
4628	cGMP-PKG signaling pathway	0.194375	0.0509112	0.441571
4755	Chagas disease (American trypanosomiasis)		0.0971781
4632	Chemokine signaling pathway		0.115253
4696	Cholinergic synapse		0.0572738
4689	Circadian entrainment	0.194375	0.00689904	0.156868
4740	Cocaine addiction		0.0769449
4535	Cysteine and methionine metabolism	0.720157	0.123433	0.0605982
4796	Dilated cardiomyopathy	0.0162502	0.0156045	0.368929
4700	Dopaminergic synapse	0.588225	0.0178463	0.76924
4664	ECM-receptor interaction		0.0769449	0.00114624
4663	Focal adhesion	0.777749	0.123433	0.348297
4522	Fructose and mannose metabolism	0.720157		0.0054827
4698	GABAergic synapse		0.0394152
4668	Gap junction		0.134709
4729	Gastric acid secretion	0.194375	0.0769449	0.487235
4774	Glioma	0.178418	0.387582	0.187594
4718	Glucagon signaling pathway	0.393495	0.0769449	0.531718
4695	Glutamatergic synapse		0.00689904
4534	Glycine, serine and threonine metabolism			0.12098
4517	Glycolysis / Gluconeogenesis	0.830287	0.819799	0.187594
4710	GnRH signaling pathway	0.588225	0.108873	0.859609
4738	Huntington's disease	0.526232	0.349266	0.00575332
4794	Hypertrophic cardiomyopathy (HCM)	0.00789573	0.0201137	0.76924
4705	Inflammatory mediator regulation of TRP channels	0.361202	0.0485055	0.59795
4687	Intestinal immune network for IgA production	0.270568		0.187594
4701	Long-term depression	0.708648	0.0686903
4714	Melanogenesis	0.580644	0.0686903	0.780985
4599	Metabolic pathways	0.984011	0.955051	9.13236e-05
4743	Morphine addiction		0.0201137
4720	Non-alcoholic fatty liver disease (NAFLD)	0.588225	0.387582	0.000178106
4529	Oxidative phosphorylation	0.962252	0.910288	9.13236e-05
4717	Oxytocin signaling pathway	0.588225	0.115253	0.441571
4730	Pancreatic secretion	0.178418	0.0769449	0.478455
4736	Parkinson's disease	0.519733	0.869188	9.13236e-05
4767	Pathways in cancer	0.708648	0.0394152
4520	Pentose phosphate pathway	0.44078	0.495877	0.171361
4543	Phenylalanine metabolism			0.167217
4636	Phosphatidylinositol signaling system	0.194375	0.359475	0.616939
4704	Phototransduction	0.322356	0.115253	0.658203
4671	Platelet activation	0.688228	0.0686903	0.716209
4732	Protein digestion and absorption	0.211719	0.0686903	0.0326119
4609	Protein export			0.187594
4626	Rap1 signaling pathway	0.830287	0.110466	0.982057
4506	Ras signaling pathway	0.258907	0.430692	0.187594
4694	Retrograde endocannabinoid signaling		0.0156045
4608	Ribosome			0.0867518
4728	Salivary secretion	0.178418	0.0262231	0.187594
4697	Serotonergic synapse		0.0156045
4758	Staphylococcus aureus infection	0.0517145	0.0645932
4703	Taste transduction		0.0769449
4707	Thyroid hormone synthesis		0.123433
4667	Tight junction	0.374883	0.123433
4542	Tyrosine metabolism			0.0867518
4654	Vascular smooth muscle contraction	0.194375	0.0462197	0.626813
